# Supplementary material for: Polycomb complexes associate with enhancers and promote oncogenic transcriptional programs in cancer through multiple mechanisms
Source: Nat Commun. 2018 Aug 23;9:3377. doi: 10.1038/s41467-018-05728-x (PMC6107513; doi:10.1038/s41467-018-05728-x)
Supplement: Supplementary file 4 — Supplementary Data 1 [file 41467_2018_5728_MOESM4_ESM.xlsx]

## Sheet: RING1B target genes
iPSC	MCF10A	MDA-MB-231	T47D
ABCA3	ABCA13	AADAC	ABCA12
ABCC4	ABCA2	AAK1	ABCA13
ACOXL	ABCA7	AARD	ABCA5
ACVR1B	ABCB1	ABCA1	ABCB4
ADAMTS15	ABCC1	ABCA13	ABCB5
ADCYAP1	ABCC11	ABCA4	ABCC1
ADNP	ABCC2	ABCC12	ABCC11
ADRA1A	ABCC3	ABCC8	ABCC12
AGAP2	ABCD1	ABCD3	ABCC4
AIP	ABCG1	ABI1	ABCC9
AK2	ABHD11	ABI3BP	ABCD2
ALDH1A2	ABHD12	ABLIM1	ABCF1
ALX1	ABHD14B	ABLIM3	ABHD17C
ALX3	ABHD17A	ABRA	ABHD2
ALX4	ABL2	ACACB	ABI3BP
ANXA2R	ABLIM1	ACBD6	ABLIM1
AP1S1	ABLIM2	ACO1	ABRA
AP3B1	ABR	ACOT11	ABTB2
AP5Z1	ABTB2	ACSL1	ACADSB
ARHGAP36	ACAD11	ACSL5	ACKR2
ARX	ACAD8	ACSS3	ACOX2
ASCL1	ACADSB	ACTA2	ACOX3
ASCL2	ACAP3	ADAM12	ACP6
ASTN1	ACHE	ADAM19	ACSM1
ATG3	ACKR1	ADAM9	ACSS3
ATL3	ACO1	ADAMTS1	ACTA2
ATOH8	ACOT12	ADAMTS12	ACTN4
ATP2A1	ACOX2	ADAMTS19	ACTRT3
ATP6V0B	ACP1	ADAMTS20	ACVR1C
AUTS2	ACSL1	ADAMTS3	ADAM19
AVPR1A	ACSL5	ADAMTS6	ADAMTS12
B3GNT6	ACSM5	ADAMTSL1	ADAMTS16
B4GALNT3	ACSS1	ADAMTSL3	ADAMTS17
BACH2	ACTN1	ADARB2	ADAMTS19
BAHCC1	ACTN4	ADCK5	ADAMTS6
BARHL1	ACVR1	ADCY2	ADAMTSL3
BARHL2	ACVR2B	ADCY8	ADARB2
BARX1	ADAM22	ADD2	ADAT3
BARX2	ADAM23	ADD3	ADCK4
BCL11A	ADAM28	ADGRB3	ADCY2
BCL2L11	ADAM7	ADGRD1	ADD1
BCL7B	ADAM8	ADGRE1	ADGRF1
BHLHE22	ADAMTS2	ADGRE3	ADGRF5
BHLHE23	ADAMTS20	ADGRF1	ADGRG2
BLOC1S1	ADAMTS3	ADGRF5	ADGRL2
BMI1	ADAMTS9	ADGRL1	ADGRV1
BMP4	ADAMTSL5	ADGRL2	ADK
BMP6	ADAP1	ADGRL3	ADSS
BMPR1B	ADCK3	ADGRV1	AFF1
BNC1	ADCK4	ADHFE1	AFF3
BSX	ADCY2	ADI1	AGAP1
C10orf88	ADCY3	ADORA2B	AGBL1
C11orf45	ADCY9	ADRA1A	AGMO
C11orf96	ADD2	AEBP2	AGO1
C17orf102	ADGB	AFAP1	AGR2
C17orf96	ADGRA3	AFF3	AGR3
C19orf45	ADGRB1	AGBL1	AGTPBP1
C1orf53	ADGRB2	AGBL4	AHCYL1
C1orf61	ADGRB3	AGMO	AHCYL2
C1QL2	ADGRD1	AGPAT4	AHNAK
C1QL4	ADGRF1	AIDA	AHR
C3orf17	ADGRG1	AIG1	AIDA
C5orf38	ADGRG3	AIMP1	AIM2
C5orf66	ADGRL1	AK5	AK2
C7orf57	ADGRV1	AK8	AKAP10
C9orf91	ADH1B	AK9	AKAP2
CACNA1G	ADIRF	AKAP2	AKAP6
CASC10	ADORA1	AKAP6	AKAP9
CBLN1	ADORA2B	AKR1C3	AKR1C2
CBX4	ADSSL1	ALDH1L2	AKR1C3
CBX8	AES	ALK	AKR1C4
CCDC126	AFAP1	ALKBH2	AKT3
CCDC140	AFF3	ALLC	AKTIP
CCDC177	AFG3L2	ALOX5	ALDH3A2
CCNJ	AGAP1	ALPK2	ALDH3B2
CCNO	AGAP11	AMBRA1	ALG10
CDC16	AGAP2	AMDHD1	ALG14
CDC20B	AGAP3	AMOT	ALK
CDH11	AGBL1	AMOTL1	ALKBH3
CDIP1	AGBL4	AMPH	ALOX5
CDK5RAP3	AGFG2	ANGPT1	ALX1
CDKN2A	AGMO	ANK2	AMD1
CDKN2B	AGO2	ANK3	AMFR
CDKN2C	AGPAT4	ANKEF1	AMN1
CDX2	AGRN	ANKFN1	AMOTL1
CELF4	AGTR1	ANKFY1	AMTN
CEP162	AHDC1	ANKRD1	ANGPT1
CERS6	AHNAK	ANKRD13A	ANK1
CHAT	AHNAK2	ANKRD22	ANK3
CHRM2	AIFM1	ANKRD28	ANKFN1
CILP2	AIG1	ANKRD36C	ANKRD17
CKLF	AJUBA	ANKRD46	ANKRD22
CKLF-CMTM1	AKAP2	ANKRD55	ANKRD30B
CLVS2	AKAP3	ANKS1A	ANKRD42
CMSS1	AKR1B10	ANKS1B	ANKRD60
CNPY1	AKR1C2	ANO2	ANKS1A
CNTD1	AKT2	ANO3	ANKS1B
CNTFR	ALDH1A1	ANO4	ANKUB1
COA3	ALDH1L1	ANO5	ANO3
COA7	ALDH3B1	ANTXR1	ANO4
COL12A1	ALG3	ANTXR2	ANO6
COL2A1	ALK	ANXA13	ANOS1
COMMD3	ALKBH3	ANXA2	ANXA13
COMMD3-BMI1	ALMS1	ANXA3	ANXA9
CPEB1	ALOX5	ANXA5	AOAH
CPQ	ALOXE3	ANXA7	AP1B1
CRHR1	ALS2CL	AOAH	AP2B1
CSMD3	ALX4	AOX1	APBB2
CTSA	AMBRA1	AP2B1	APH1B
CYP1B1	AMPD3	APBA1	APIP
CYP26A1	AMPH	APBA2	APOBEC4
CYP26B1	ANG	APBB1IP	APOL6
CYP26C1	ANGPTL4	APBB2	APOO
DACH1	ANK1	APCDD1	APP
DBX1	ANK2	APLP2	AQP11
DCHS2	ANKMY2	APOB	AQP9
DDX25	ANKRD11	APOBEC2	AQR
DGKI	ANKRD13A	APOH	AR
DHX40	ANKRD2	APP	ARHGAP10
DIABLO	ANKRD30A	APPL2	ARHGAP11B
DIO3	ANKRD35	ARAP2	ARHGAP15
DLL3	ANKRD55	ARHGAP18	ARHGAP21
DLL4	ANKRD6	ARHGAP20	ARHGAP25
DLX1	ANKS1B	ARHGAP22	ARHGAP26
DLX2	ANO1	ARHGAP24	ARHGAP32
DLX3	ANO2	ARHGAP26	ARHGAP35
DLX4	ANO3	ARHGAP29	ARHGAP40
DLX5	ANO5	ARHGAP31	ARHGAP42
DLX6	ANO7	ARHGAP42	ARHGEF11
DMRT1	ANO8	ARHGEF12	ARHGEF18
DMRT3	ANXA11	ARHGEF18	ARHGEF19
DMRTA2	ANXA13	ARHGEF28	ARHGEF26
DMTN	ANXA2	ARHGEF33	ARHGEF28
DNAJC22	AP1S1	ARHGEF7	ARHGEF3
DPF3	AP2A1	ARID1A	ARHGEF38
DRGX	AP2A2	ARID5B	ARHGEF7
DSC3	APBA3	ARL1	ARID1A
DUOX2	APBB1IP	ARNT2	ARID1B
DUOXA2	API5	ARPP21	ARID2
DUSP4	APMAP	ARSB	ARID3C
DVL2	APOBEC3A_B	ARSJ	ARID5B
E2F6	APOBEC3B	ART3	ARL15
EBF1	APOBR	ASAP1	ARL3
EBF2	APPL1	ASAP2	ARMC3
EBF3	AQP3	ASB18	ARNTL
EBF4	AR	ASCL4	ARNTL2
ECEL1	ARF1	ASIC2	ARRB1
EFNA3	ARFRP1	ASPA	ARSG
EGR2	ARHGAP1	ASRGL1	ARSJ
EGR3	ARHGAP23	ASTN1	ART3
EIF5A2	ARHGAP25	ASTN2	ASAP1
ELOVL3	ARHGAP26	ASXL3	ASAP3
EMX1	ARHGAP31	ATAD2	ASB15
EMX2	ARHGAP39	ATE1	ASCC2
EN1	ARHGAP6	ATF3	ASPA
EN2	ARHGEF1	ATG2B	ASPH
EOMES	ARHGEF12	ATL1	ASTN2
EPAS1	ARHGEF16	ATP10B	ATF3
EPHA5	ARHGEF19	ATP10D	ATF7
EPHX2	ARHGEF2	ATP13A4	ATG10
ERRFI1	ARHGEF26	ATP1B1	ATIC
ERVMER34-1	ARID1A	ATP2B2	ATL1
ESAM	ARID2	ATP5S	ATL3
ESRRG	ARID3A	ATP6V0D2	ATP10A
ESYT3	ARID5B	ATP6V1C1	ATP10B
EVX1	ARL5B	ATP6V1C2	ATP13A4
EVX2	ARMCX5	ATP8A1	ATP13A5
EYA4	ARMCX5-GPRASP2	ATP8A2	ATP2A2
EZH1	ARNT2	ATP9A	ATP2C1
EZR	ARNTL	ATRN	ATP5S
FAM103A1	ARPIN	ATRNL1	ATP6V0D2
FAM118B	ARPP21	ATXN1	ATP6V1B2
FAM150A	ASAH1	ATXN10	ATP8A2
FAM159A	ASAP2	ATXN2	ATP8B1
FAM175A	ASAP3	AUH	ATRAID
FAM208A	ASB2	AUTS2	ATRN
FAM208B	ASIC1	AVEN	ATXN1
FAM217B	ASIC2	AXL	ATXN10
FAM229A	ASPH	BAALC	ATXN7L1
FBXL8	ASS1	BACH2	AUH
FERD3L	ASTN1	BANK1	AUTS2
FEV	ASTN2	BARX2	AVEN
FEZF1	ASXL3	BASP1	AVL9
FEZF2	ASZ1	BAZ1A	AXDND1
FFAR4	ATAD2	BBOX1	B3GALT5
FGF17	ATF3	BBS9	BAALC
FGF5	ATF7	BBX	BAAT
FILIP1L	ATG16L2	BCAR3	BACH2
FLI1	ATP10B	BCAS1	BAGE2
FLNC	ATP11B	BCAS3	BAGE3
FLRT2	ATP2B4	BCL11A	BAGE4
FOSL2	ATP6V0C	BCL11B	BAGE5
FOXA1	ATP6V1H	BCL2L1	BANK1
FOXA2	ATP8A1	BCL7C	BASP1
FOXB1	ATP8A2	BCL9	BATF
FOXB2	ATP8B2	BDNF	BBIP1
FOXC1	ATP9A	BFSP1	BBS9
FOXC2	ATRNL1	BHLHE22	BCAR3
FOXD1	ATXN1	BICC1	BCAS1
FOXD2	ATXN10	BIRC2	BCAS3
FOXE1	ATXN7L2	BIRC3	BCL11A
FOXF1	AVPI1	BIRC6	BCL11B
FOXF2	AXL	BLK	BCL2L1
FOXG1	B3GNT3	BLNK	BCL6
FOXI3	B4GALNT3	BMI1	BCL9
FOXL1	B4GALT1	BMP2	BCO1
FOXL2	B4GALT2	BMP3	BCO2
FOXL2NB	B4GAT1	BMPER	BCOR
FOXP4	BACH2	BNC1	BDNF
FOXQ1	BAGE	BPGM	BEND7
FOXRED2	BAGE2	BPIFC	BEST3
FZD1	BAGE3	BRE	BFSP1
FZD2	BAGE4	BRINP1	BFSP2
GAD1	BAGE5	BRINP3	BHLHE41
GAD2	BAHCC1	BRIP1	BICC1
GATA2	BAHD1	BSPH1	BIRC2
GATA3	BAIAP2	BSPRY	BLMH
GATA4	BARX2	BTAF1	BLOC1S5
GATA5	BATF	BTBD11	BLVRA
GATA6	BAX	BTBD3	BMI1
GBX2	BBC3	BTBD9	BMP6
GCK	BBS9	BTC	BMPER
GCM2	BCAP31	BTD	BMPR1B
GDF6	BCAR3	BTG4	BNIPL
GDF7	BCAS4	BTNL8	BRDT
GDNF	BCAT2	BZW2	BRINP2
GET4	BCKDHA	C10orf11	BRINP3
GFI1	BCKDHB	C10orf53	BRMS1L
GFRA1	BCL2L1	C10orf76	BSG
GFRA2	BCL2L14	C11orf88	BSPH1
GLS2	BCL3	C12orf42	BTBD11
GMDS	BCL6	C12orf45	BTBD7
GNAT1	BCL9	C12orf50	BTBD9
GPC1	BCL9L	C12orf56	BTRC
GPC2	BCOR	C12orf75	BZW2
GPR180	BCR	C14orf105	C10orf107
GREM1	BEAN1	C14orf37	C10orf11
GRID1	BEND4	C17orf51	C10orf25
GRIK1	BEND5	C1GALT1C1L	C10orf53
GRIK3	BHLHE40	C1orf105	C10orf67
GRIN2C	BICD2	C1orf116	C10orf76
GSC	BIK	C1orf95	C10orf88
GSX1	BIRC3	C3orf20	C11orf44
GSX2	BIRC5	C3orf52	C11orf53
GUCY1A3	BIRC7	C3orf67	C11orf63
HAND1	BLOC1S1	C3orf70	C11orf68
HAND2	BMF	C4BPA	C11orf74
HCRT	BMP1	C4BPB	C11orf88
HDAC2	BMPER	C4orf19	C12orf50
HELT	BMPR2	C4orf22	C12orf75
HES7	BMS1	C4orf45	C14orf105
HEXA	BNC2	C5orf47	C14orf132
HHEX	BORCS5	C5orf63	C14orf159
HIC1	BORCS8	C6orf10	C14orf37
HIF3A	BRD4	C7	C14orf39
HLTF	BRE	C7orf77	C16orf52
HLX	BRF1	C8orf34	C18orf63
HMX1	BRI3	C8orf87	C1orf101
HMX2	BRINP1	C9orf135	C1orf112
HMX3	BSPH1	C9orf170	C1orf168
HNF1B	BTBD11	C9orf3	C1orf21
HOXA1	BTN3A3	C9orf43	C1orf228
HOXA10	BTNL3	C9orf66	C1QTNF6
HOXA11	BTNL8	CA10	C21orf91
HOXA13	BZW1	CAB39	C22orf29
HOXA2	BZW2	CABIN1	C2CD2
HOXA3	C10orf10	CACHD1	C2CD3
HOXA4	C10orf105	CACNA1A	C3orf70
HOXA5	C10orf54	CACNA1B	C4BPA
HOXA6	C10orf91	CACNA1C	C4orf19
HOXA7	C11orf68	CACNA1D	C4orf26
HOXA9	C11orf74	CACNA1E	C4orf51
HOXB13	C11orf80	CACNA2D3	C5
HOXB2	C11orf96	CACNB2	C5orf28
HOXB3	C12orf80	CACNG2	C5orf46
HOXB4	C15orf38-AP3S2	CACNG4	C6orf132
HOXB5	C15orf48	CACUL1	C7orf25
HOXB6	C15orf62	CADM1	C7orf77
HOXB7	C16orf45	CADM2	C8orf34
HOXB8	C16orf47	CADM3	C8orf37
HOXB9	C16orf74	CADPS	C8orf44-SGK3
HOXC10	C16orf96	CAMK1D	C8orf87
HOXC11	C17orf49	CAMK2B	C9orf3
HOXC12	C17orf53	CAMK2D	C9orf84
HOXC13	C17orf58	CAMK4	C9orf91
HOXC4	C19orf44	CAMKMT	CA12
HOXC5	C19orf60	CAMSAP2	CA8
HOXC6	C19orf66	CAMTA1	CAB39L
HOXC8	C1orf106	CANT1	CABLES1
HOXC9	C1orf167	CARD16	CACNA1B
HOXD1	C1orf186	CASP1	CACNA1C
HOXD10	C1orf226	CASP12	CACNA1D
HOXD11	C1orf229	CASQ2	CACNA1I
HOXD12	C1QTNF1	CASR	CACNA2D1
HOXD13	C1QTNF9B-AS1	CASS4	CACNA2D3
HOXD3	C2	CASZ1	CACNB2
HOXD4	C20orf197	CATSPERB	CACNB4
HOXD8	C21orf91	CBLB	CADM1
HOXD9	C2orf47	CBLN2	CADM2
HPSE2	C2orf71	CBX2	CADM3
HSF2BP	C3	CBX8	CADPS2
HSF4	C3orf33	CC2D2A	CALCOCO2
IER5L	C3orf70	CCDC102B	CALD1
IGF2	C5orf66	CCDC129	CALN1
IHH	C6	CCDC149	CAMK1D
IKZF3	C6orf89	CCDC172	CAMK1G
IL20RA	C7orf26	CCDC175	CAMTA1
IL4I1	C7orf49	CCDC182	CAP2
INSM1	C7orf72	CCDC190	CAPS2
IRAK3	C8orf33	CCDC192	CAPZA2
IRF4	C8orf34	CCDC38	CAPZB
IRX1	C8orf87	CCDC60	CARD6
IRX3	C9orf131	CCDC64	CARKD
IRX4	C9orf139	CCDC67	CASC10
IRX5	C9orf3	CCDC81	CASP7
IRX6	CA10	CCDC92	CAST
ISL1	CA11	CCL1	CASZ1
ISL2	CA8	CCM2L	CBLC
ISLR2	CABLES1	CCND2	CBLN2
ISM1	CACNA1C	CCNI	CBX8
ITGB3	CACNA1E	CCNK	CC2D2B
ITPKA	CACNA1S	CCNYL1	CCDC117
KAT5	CACNA2D1	CCSER1	CCDC146
KAZALD1	CACNA2D3	CCSER2	CCDC148
KCNJ14	CACNA2D4	CD101	CCDC15
KCNJ5	CACNB4	CD109	CCDC152
KCNK2	CACNG2	CD163L1	CCDC159
KCTD1	CACNG3	CD1B	CCDC168
KDM3A	CADM1	CD1D	CCDC170
KHSRP	CADM2	CD24	CCDC172
KIAA0895	CADM3	CD247	CCDC190
KIAA2022	CADPS	CD302	CCDC192
KIF27	CAGE1	CD3G	CCDC3
KIF2A	CALB2	CD44	CCDC38
KLF14	CALCOCO1	CD48	CCDC39
KLHL35	CALCR	CD53	CCDC6
LACTB2	CALM2	CD84	CCDC67
LAMP1	CALN1	CD99L2	CCDC82
LAMP5	CALR3	CDC14A	CCDC83
LBX1	CAMK1D	CDC27	CCDC88C
LEF1	CAMK2A	CDC42BPA	CCDC93
LEMD3	CAMK2B	CDC42SE2	CCL28
LGI3	CAMK2G	CDC5L	CCNE2
LHX1	CAMK2N1	CDCP1	CCNG2
LHX2	CAMKK1	CDH10	CCP110
LHX3	CAMTA1	CDH12	CCR2
LHX4	CAPG	CDH13	CCR6
LHX5	CAPN11	CDH17	CCSER1
LHX6	CAPN15	CDH18	CCSER2
LHX8	CAPN5	CDH2	CD101
LHX9	CAPNS1	CDH22	CD247
LIPE	CARD19	CDH26	CD36
LMX1A	CARHSP1	CDH6	CD38
LMX1B	CARKD	CDH8	CD44
LOC100130370	CASC1	CDH9	CD86
LPL	CASP8	CDHR1	CD9
LRBA	CASR	CDIP1	CDC14A
LRIG3	CASZ1	CDK17	CDC20B
LRP1B	CATSPER3	CDK5RAP2	CDC42EP4
LTBP2	CBFA2T3	CDKAL1	CDC42SE1
LTK	CBS	CDON	CDH1
MAB21L1	CBX4	CDS1	CDH13
MAB21L2	CBX8	CEACAM21	CDH18
MAFA	CCBE1	CEBPE	CDH7
MAFB	CCBL1	CECR2	CDK17
MAP2K7	CCDC102B	CELF2	CDK19
MAPK8	CCDC103	CEP112	CDK5RAP2
2017-03-08	CCDC117	CEP170B	CDK6
MATN4	CCDC120	CEP83	CDKL1
MCIDAS	CCDC124	CEP97	CDKL3
MCOLN1	CCDC129	CFAP54	CDON
MDFI	CCDC13	CFAP57	CDS1
MDGA1	CCDC149	CFAP58	CDYL2
MECOM	CCDC158	CFAP61	CEACAM21
MEGF11	CCDC178	CFAP65	CELF1
MEIOC	CCDC183	CFAP77	CELSR1
MEIS1	CCDC33	CFDP1	CENPF
MEIS2	CCDC51	CGRRF1	CEP112
MEPCE	CCDC57	CHAT	CEP126
METAP1D	CCDC60	CHCHD6	CEP135
MEX3D	CCDC64	CHD6	CEP152
MFAP1	CCDC64B	CHD9	CEP290
MGC57346-CRHR1	CCDC85C	CHEK1	CEP85L
MKX	CCDC88A	CHGB	CERKL
MLF1	CCDC9	CHIC2	CERS5
MLLT6	CCDC94	CHMP3	CERS6
MN1	CCDC97	CHN2	CFAP206
MNX1	CCL2	CHODL	CFAP45
MSH5	CCL28	CHRM3	CFAP54
MSRA	CCND1	CHRM5	CFAP61
MSX1	CCND2	CHRNA7	CFAP65
MSX2	CCND3	CHST11	CFAP74
MT1A	CCNF	CIT	CFAP77
MT1M	CCNG2	CLASP2	CGGBP1
MUC4	CCNI	CLC	CGN
MXI1	CCNJL	CLCA2	CGNL1
MYOD1	CCNL1	CLDN10	CHCHD7
NAGPA	CCNL2	CLDN14	CHD2
NAPEPLD	CCR3	CLDN16	CHD3
NBEA	CCR7	CLIC4	CHD6
NBPF1	CCSER1	CLIC5	CHD7
NBPF20	CCT6A	CLIP4	CHEK1
NBPF9	CD14	CLMN	CHI3L2
NCR3LG1	CD276	CLMP	CHL1
NEFH	CD3EAP	CLNK	CHN1
NEFL	CD59	CLSTN2	CHN2
NEK3	CD81	CLTCL1	CHORDC1
NEURL2	CD82	CMKLR1	CHRM5
NEUROD1	CD84	CMPK2	CHST11
NEUROD2	CD9	CMSS1	CHTF18
NEUROG1	CD99	CNGB1	CHURC1-FNTB
NEUROG2	CD99L2	CNIH3	CIB4
NEUROG3	CDC25B	CNN3	CIPC
NFIA	CDC25C	CNNM1	CIT
NFIB	CDC42BPG	CNPY1	CITED2
NFIC	CDC42EP2	CNTN3	CLCA2
NFIX	CDC42EP4	CNTN4	CLCN3
NGFR	CDC45	CNTN5	CLDN10
NKX1-1	CDCA3	CNTN6	CLDN14
NKX2-1	CDCA7	CNTNAP2	CLDN25
NKX2-2	CDCA7L	CNTNAP4	CLDN8
NKX2-3	CDH13	COA1	CLDN9
NKX2-4	CDH19	COBL	CLIP4
NKX2-5	CDH23	COL11A1	CLMN
NKX2-6	CDH26	COL14A1	CLMP
NKX2-8	CDH5	COL15A1	CLPSL1
NKX3-2	CDH7	COL19A1	CLVS1
NKX6-1	CDH8	COL22A1	CLYBL
NKX6-2	CDK11B	COL24A1	CMTM7
NOG	CDK16	COL25A1	CMYA5
NOL4	CDK5RAP2	COL28A1	CNBD1
NOS1	CDKL3	COL4A2	CNGB3
NPR3	CDKL5	COL4A5	CNIH1
NPTX1	CDKN2AIPNL	COL4A6	CNNM1
NPY	CDON	COL5A2	CNOT2
NR1D1	CDYL2	COL6A5	CNPY1
NR2E1	CEACAM21	COL6A6	CNST
NR2F1	CEBPB	COL8A1	CNTN1
NR2F2	CELA2B	COL9A1	CNTNAP2
NR4A2	CELSR1	COLCA1	CNTRL
NR4A3	CELSR2	COLCA2	COBLL1
NR5A1	CENPE	COLEC10	COG5
NR5A2	CENPN	COLGALT2	COL12A1
NRGN	CENPP	COMMD3-BMI1	COL14A1
NRN1	CENPU	COMP	COL15A1
NRXN2	CENPW	COQ2	COL18A1
NSUN5	CEP135	CORIN	COL26A1
NT5DC1	CEP164	CORO1C	COL28A1
NTN1	CEP72	COX7B2	COL4A1
NTN4	CEP89	COX8C	COL4A2
NTNG2	CES1	CPB2	COL4A6
NXPH1	CETP	CPNE4	COL6A3
OLIG1	CFAP45	CPQ	COLCA1
OLIG2	CFAP61	CPVL	COLCA2
OLIG3	CFAP74	CR1	COLEC10
ONECUT2	CFAP77	CR1L	COLGALT2
ONECUT3	CFAP99	CRADD	COMMD3-BMI1
OSR1	CFHR3	CREB5	CORIN
OSR2	CFLAR	CREG1	CORO1C
OTP	CFTR	CRIM1	CORO2A
OTX1	CHCHD6	CRMP1	CORO7
OTX2	CHCHD7	CRNDE	CORO7-PAM16
PAX1	CHD9	CRTAC1	COX16
PAX2	CHI3L2	CRYM	COX6C
PAX3	CHIT1	CSDE1	CPA4
PAX5	CHMP1B	CSGALNACT1	CPA6
PAX6	CHMP2A	CSMD2	CPAMD8
PAX7	CHN1	CSMD3	CPE
PAX8	CHPF	CSNK1G3	CPEB1
PAX9	CHRDL2	CSRP2	CPEB3
PBX3	CHRM2	CT45A1	CPEB4
PCDH17	CHRNA7	CTCFL	CPED1
PDE10A	CHST11	CTDSPL	CPM
PDE4DIP	CHST15	CTF1	CPQ
PDGFRA	CHST3	CTGF	CPVL
PDX1	CHST4	CTIF	CR1
PGR	CHST6	CTNNA2	CR1L
PHF20	CHST9	CTNNA3	CR2
PHOX2B	CIART	CTNNAL1	CRACR2B
PITX1	CIDEB	CTNNBL1	CRADD
PITX2	CIITA	CTNND2	CRB1
PKNOX2	CIR1	CTTNBP2	CREB5
PLCL2	CISH	CUBN	CREG1
PM20D2	CITED1	CUL2	CRIM1
PODXL2	CITED2	CUX2	CRKL
POLE4	CKS1B	CWC27	CRLF2
POU3F1	CLASP1	CXCL1	CRY1
POU3F2	CLCF1	CXCL14	CRYGS
POU3F3	CLCN1	CXCL8	CRYM
POU4F1	CLCN2	CXCL9	CSF1R
POU4F2	CLDN14	CYLC1	CSMD1
POU4F3	CLDN6	CYP24A1	CSNK1A1L
PPFIA3	CLEC16A	CYP2C18	CSNK1G2
PPP1R14C	CLEC4D	CYP2C9	CSTF2T
PPP1R3D	CLEC4F	CYP4F11	CT62
PRAC1	CLIP2	CYP4V2	CTBP2
PRAC2	CLMN	CYP4Z1	CTDSPL
PRDM12	CLMP	CYP7B1	CTIF
PRDM13	CLN3	CYSTM1	CTNNA1
PRDM6	CLN6	DAAM1	CTNNA3
PRDM8	CLNK	DAAM2	CTNNAL1
PRKCE	CLPB	DAB1	CTNNB1
PRKG2	CLPSL1	DACH2	CTNNBIP1
PRLHR	CLSTN2	DACT1	CTNNBL1
PRLR	CLU	DAP	CTNND1
PROK2	CMC2	DARS2	CTNND2
PROX1	CMTM4	DAW1	CTPS2
PRPH	CNDP1	DCAF5	CTSH
PRRT4	CNGB1	DCBLD2	CUBN
PRRX1	CNIH3	DCDC2	CUEDC1
PRTG	CNKSR2	DCDC2C	CUL3
PTDSS2	CNOT1	DCDC5	CYP19A1
PTF1A	CNPY1	DCLK2	CYP3A43
PTH1R	CNPY4	DCP1B	CYP4X1
PTPMT1	CNR2	DCSTAMP	CYP7B1
PTPRN2	CNTD2	DCUN1D4	DAAM1
PTPRS	CNTN1	DDAH1	DAB2IP
PURA	CNTN4	DDR2	DACT1
PUS3	CNTN5	DDX10	DAZL
PXDNL	CNTNAP2	DDX58	DBX2
RAD9A	COBL	DDX60L	DCAF5
RAD9B	COG5	2017-12-01	DCDC2C
RAI1	COG7	DEFB123	DCDC5
RALYL	COL11A1	DEFB126	DCLK2
RASL10A	COL13A1	DEFB129	DCTN3
RASSF10	COL15A1	DENND5A	DCUN1D3
RASSF5	COL16A1	DENND5B	DDAH1
RAX	COL19A1	DEPDC5	DDR2
RBFOX3	COL22A1	DGAT2L6	DDX1
RBM20	COL23A1	DGKG	DDX10
RCSD1	COL25A1	DHRS12	DDX25
RFC1	COL26A1	DHX9	DDX52
RFX4	COL27A1	DIRAS2	DEFB125
RGR	COL28A1	DISC1	DEFB129
RGS14	COL4A1	DLC1	DEK
RGS20	COL4A2	DLEC1	DENND1B
RHBDD1	COL5A1	DLEU7	DEPDC1
RHEB	COL6A5	DLG1	DEPDC7
RIBC2	COL9A1	DLG2	DGAT2
RIMS1	COLEC12	DLGAP1	DGKB
RNF130	COLGALT1	DMD	DGKE
RNF220	COMMD5	DMGDH	DHCR24
ROBO3	COPE	DMKN	DHRS3
RPA2	COPS4	DMRT1	DIAPH1
RPUSD4	COPS7B	DNAH10	DIEXF
RRP1B	CORO2A	DNAH11	DIP2B
RSPO2	CPA3	DNAH12	DIP2C
RSRC1	CPA5	DNAH14	DIS3L2
RTN4RL1	CPAMD8	DNAH6	DISC1
RUNX1	CPLX2	DNAH8	DIXDC1
RUNX3	CPPED1	DNAH9	DLG1
SAMD11	CPSF2	DNAI1	DLG2
SATB2	CPVL	DNAJB11	DLG5
SCAPER	CR1	DNAJC12	DLGAP1
SCARB1	CR1L	DNAJC6	DLGAP2
SCD5	CRACR2B	DNASE2B	DMRT1
SCN4B	CRAT	DNER	DNAH11
SFMBT2	CRBN	DNHD1	DNAH12
SFTA3	CREBBP	DNM3	DNAH14
SGCZ	CRIM1	DNMBP	DNAH5
SGTA	CRISPLD2	DNTT	DNAH8
SHH	CRLF1	DOCK2	DNAI1
SHISA8	CRMP1	DOCK3	DNAJA2
SHOX	CROCC	DOCK8	DNAJC1
SHOX2	CRTAC1	DOCK9	DNAJC10
SIM1	CRTC1	DOK5	DNAJC17
SIM2	CRTC2	DOK6	DNAJC5B
SIX1	CSF1	DPF3	DNAL1
SIX2	CSF2	DPYD	DNM3
SIX3	CSF3	DPYS	DNMBP
SIX6	CSGALNACT1	DPYSL5	DNMT1
SKOR1	CSGALNACT2	DROSHA	DOCK10
SKOR2	CSMD1	DSCAM	DOCK3
SLC18A3	CSMD3	DST	DOCK8
SLC1A5	CSN1S1	DTNB	DOCK9
SLC26A10	CSNK1E	DTX4	DOK5
SLC29A4	CSPG4	DUSP10	DOPEY2
SLC32A1	CSRNP1	DUSP8	DPY19L1
SLC35A5	CSRNP3	DYDC2	DPYD
SLC6A5	CST3	DYNC1H1	DPYS
SLC9A3	CTBP2	DYNC2H1	DRAM1
SLC9A9	CTDSP1	DYSF	DRAP1
SLFN11	CTDSPL	E2F6	DSC1
SLFN12L	CTIF	E2F7	DSCAM
SLIT2	CTNNA1	EBF1	DST
SLITRK5	CTNNA2	EBF2	DSTN
SMC1B	CTNNA3	EBNA1BP2	DTD2
SOX1	CTNNBIP1	EDEM3	DTHD1
SOX14	CTNND2	EDIL3	DTNB
SOX17	CTSH	EEA1	DYRK1A
SOX21	CUBN	EFEMP1	DYSF
SOX7	CUEDC1	EFHB	DYX1C1
SOX9	CUL2	EFL1	EBAG9
SP5	CUX1	EFNA5	EBF1
SP8	CUX2	EFR3A	EBF2
SP9	CWC25	EGF	ECE1
SPAG6	CWC27	EGFR	ECH1
SPOP	CXCL8	EGLN1	ECT2L
SPTBN4	CXCR4	EHF	EDN1
SRCIN1	CXorf56	EIF3H	EEA1
SRP19	CXXC5	EIF4E3	EEFSEC
SSC5D	CYB5RL	ELAVL4	EFCAB11
ST6GALNAC2	CYC1	ELL2	EFCAB13
STAC2	CYP1A1	ELMO1	EFCAB14
STAG3	CYP20A1	ELOVL2	EFCAB2
STAT1	CYP26B1	ELOVL6	EFCAB3
STK3	CYP3A43	ELP4	EFCAB5
SV2B	CYP3A5	EMC2	EFCAB6
SV2C	CYP3A7	EML1	EFNA5
SYCE2	CYP3A7-CYP3A51P	EMP1	EFNB2
SYNDIG1	CYP46A1	ENOX1	EFS
SYT15	CYP4B1	ENPEP	EGF
T	CYP4F3	ENPP1	EGFR
TAC1	CYP4X1	ENPP2	EGLN3
TAL1	DAB1	ENTHD1	EHBP1
TAOK2	DACH1	ENTPD1	EHF
TBR1	DAGLA	EPB41L3	EIF2AK4
TBX1	DAGLB	EPB41L4A	EIF2B2
TBX15	DAP3	EPB41L4B	EIF3F
TBX18	DAPK1	EPHA3	EIF3H
TBX2	DAPK2	EPHA4	ELF1
TBX20	DAZAP1	EPHA6	ELL
TBX3	DBF4B	EPHA7	ELMO1
TBX4	DBN1	EPHB1	ELMOD1
TBX5	DBP	EPHB2	ELMSAN1
TCERG1	DBX2	EPPIN-WFDC6	ELOVL2
TCF21	DCAKD	ERAP2	ELOVL5
TCHH	DCC	ERBB2IP	ELOVL6
TET2	DCDC1	ERC1	ELOVL7
TFAP2A	DCDC5	ERC2	ELP4
TFAP2B	DCHS2	EREG	EMC2
TFAP2C	DCLK1	ERG	EML5
TFAP2D	DCP1B	ERICH6	EMX1
THOP1	DCPS	ERP29	ENAH
TICAM1	DCST2	ERP44	ENDOU
TK2	DCTD	ESM1	ENOX1
TLX1	DDAH1	ESRRB	ENPP1
TLX2	DDC	ESRRG	ENPP2
TLX3	DDIT3	ETS1	ENTHD1
TMED1	DDIT4	ETV1	ENTPD1
TMEM132E	DDX23	ETV6	ENTPD2
TMEM255A	DDX49	EVA1A	EPAS1
TNRC18	DDX59	EVI5	EPB41L4A
TP73	DEDD2	EXOC2	EPB41L5
TRH	DEFB1	EXOC5	EPHA6
TRIM36	DENND1A	EXOC6B	EPHB2
TRIM67	DENND1C	EXPH5	EPN2
TRIM7	DENND2C	EXT1	EPS15L1
TRMO	DFFA	EYA1	ERBB3
TRPC3	DGAT1	EYA2	ERBB4
TSPEAR	DGKB	EYS	ERC1
TSSK3	DGKZ	EZH1	ERC2
TTC6	DHODH	F13A1	ERCC6
TWIST1	DHRS13	FAF1	ERGIC2
UACA	DHRS3	FAM104B	ERICH3
UBE2Q1	DHRSX	FAM110C	ERMP1
UBE2QL1	DHX40	FAM117A	ERN1
ULBP1	DIAPH1	FAM120A	ERP27
ULBP2	DIP2C	FAM129A	ERRFI1
UNCX	DISC1	FAM134B	ESR1
URAD	DKKL1	FAM135A	ESR2
URM1	DLC1	FAM135B	ESRP2
USP14	DLG2	FAM13A	ESRRG
VAX1	DLG5	FAM150B	ETFA
VAX2	DLGAP1	FAM168A	ETV1
VGLL2	DLGAP2	FAM169B	ETV5
VPS29	DLGAP4	FAM171A1	ETV6
VSTM2B	DLL1	FAM172A	EVA1A
VSX2	DLL4	FAM188B	EXOSC7
VWC2	DMBT1	FAM196B	EXPH5
WBP2NL	DMD	FAM19A1	EXT1
WDR36	DMRT1	FAM19A4	EXT2
WDR76	DMRT3	FAM205C	EYA1
WHSC1	DNAH11	FAM208A	EYA2
WLS	DNAH12	FAM20A	EYS
WNT1	DNAH2	FAM216B	EZH1
WNT10A	DNAH9	FAM221A	F11
WNT10B	DNAJB12	FAM26D	F11R
WNT2B	DNAJB5	FAM49B	F2RL2
WNT5A	DNAJC17	FAM58A	F5
WNT6	DNAJC22	FAM69C	FAM102A
WRAP73	DNAJC30	FAM71D	FAM104B
WT1	DNAJC5	FAM84A	FAM107A
XKR9	DNAJC5B	FAM91A1	FAM107B
YAF2	DNAJC7	FAM98A	FAM110A
ZADH2	DNASE2	FANCL	FAM110B
ZBTB10	DNER	FARP1	FAM114A1
ZCCHC7	DNM2	FAT1	FAM114A2
ZCWPW1	DNMT3A	FAT3	FAM126B
ZEB1	DNPH1	FBLN5	FAM129A
ZEB2	DOC2B	FBN2	FAM135A
ZFHX3	DOCK1	FBXL13	FAM13A
ZFP30	DOCK11	FBXL7	FAM13C
ZFR2	DOCK3	FBXO10	FAM151B
ZFYVE27	DOCK8	FBXO15	FAM155A
ZIC1	DOHH	FBXO32	FAM168A
ZIC4	DOK6	FBXO39	FAM172A
ZMAT1	DOK7	FBXW11	FAM174B
ZMAT4	DOPEY2	FBXW8	FAM184B
ZNF467	DPCR1	FCAR	FAM19A2
ZNF503	DPEP1	FCHSD2	FAM208A
ZNF703	DPP10	FCRL3	FAM20A
	DPP6	FCRL6	FAM221A
	DPP9	FER1L6	FAM26F
	DPYS	FEZ1	FAM60A
	DPYSL2	FEZ2	FAM78B
	DRAP1	FGB	FAM81A
	DRD2	FGD5	FAM91A1
	DRD3	FGD6	FAM98B
	DSCAM	FGF1	FAR2
	DTNA	FGF10	FARP1
	DTX2	FGF12	FARS2
	DTX4	FGF13	FAT1
	DUS4L	FGF2	FAT3
	DUSP1	FGF5	FBN2
	DUSP23	FGFR2	FBP1
	DUSP26	FGG	FBRS
	DUSP7	FGGY	FBXL14
	DUT	FH	FBXL2
	DVL2	FHAD1	FBXL21
	DVL3	FHIT	FBXO10
	DYM	FHOD3	FBXO15
	DYNC1I1	FIGLA	FBXO22
	E2F2	FIGN	FBXO32
	E2F3	FILIP1	FBXO34
	E2F4	FILIP1L	FBXW11
	EBF1	FJX1	FBXW8
	EBF3	FLI1	FCGR2B
	ECE1	FLRT3	FCHO2
	ECE2	FMN1	FCRL4
	EDIL3	FMN2	FCRL6
	EDN2	FNDC1	FEM1B
	EED	FNDC3B	FEM1C
	EEF1A1	FNIP2	FER1L6
	EEF2K	FOLH1	FETUB
	EFCAB7	FOLH1B	FGF12
	EFHC2	FOXA1	FGF14
	EFHD2	FOXG1	FGFR2
	EFNA1	FOXI3	FHIT
	EFNA3	FOXJ3	FHL2
	EFNA4	FOXN4	FHOD3
	EFNA5	FOXP1	FKBP5
	EFR3A	FPGT-TNNI3K	FKTN
	EFR3B	FRAS1	FLNB
	EFTUD2	FREM3	FLRT2
	EGFLAM	FRMD3	FLT1
	EGFR	FRMD4A	FMN1
	EHD1	FRMD4B	FMN2
	EHD2	FRMD6	FMNL3
	EHF	FRMPD1	FMO2
	EHMT2	FSHR	FMO4
	EIF1B	FSTL1	FNBP1L
	EIF3L	FSTL4	FNDC3B
	EIF4A2	FSTL5	FOLH1
	EIF4E3	FYB	FOXD1
	EIF6	FZD3	FOXI3
	ELANE	FZD6	FOXN1
	ELAVL2	GAB2	FOXN3
	ELAVL4	GAB3	FPGT-TNNI3K
	ELF3	GABBR2	FPR3
	ELFN2	GABRA1	FRA10AC1
	ELK3	GABRB1	FREM2
	ELL	GABRB2	FRMD3
	ELMO1	GABRG2	FRMD4A
	ELMOD1	GABRR2	FRMD4B
	ELMSAN1	GABRR3	FRMD5
	ELN	GAD2	FRMD6
	EMC3	GADL1	FRRS1
	EME2	GALNT10	FRS2
	EMID1	GALNT14	FRY
	EML6	GALNT18	FSIP1
	EMX1	GALNT7	FTO
	ENDOG	GALNTL6	FUT9
	ENDOU	GARNL3	FXYD5
	ENGASE	GAS2	GAB1
	ENO3	GAS2L3	GAB2
	ENOX1	GATA3	GABPB1
	ENPP3	GBF1	GABRG3
	ENPP4	GBP3	GADL1
	ENTPD2	GBX1	GAGE10
	ENTPD4	GCH1	GALNT10
	ENY2	GCSAML	GALNT18
	EPAS1	GDE1	GALNT7
	EPB41L2	GDF6	GALNTL6
	EPHA1	GEN1	GAPVD1
	EPHA2	GFRA1	GAREM1
	EPHA3	GFRAL	GARNL3
	EPHA6	GHR	GAS1
	EPHA7	GINS1	GAS2
	EPHA8	GIPC2	GAS7
	EPHB1	GIT2	GATA4
	EPHB2	GJA5	GBF1
	EPHB4	GKN1	GC
	EPHB6	GLB1L3	GCLC
	EPOR	GLMN	GCOM1
	ERBB4	GLRA1	GFRA1
	ERC2	GLS2	GGA1
	EREG	GLT8D2	GHR
	ERF	GLUD2	GJA3
	ERG	GLYATL1	GLB1
	ERGIC1	GMFB	GLB1L2
	ERI3	GNA14	GLB1L3
	ERICH1	GNAO1	GLCCI1
	ESPN	GNAS	GLI3
	ESR1	GNG12	GLRA2
	ESRRA	GNG2	GLT8D2
	ESRRG	GNPTAB	GLTP
	ETHE1	GNS	GLYATL1
	ETNK2	GPAT3	GMFB
	ETS2	GPC3	GNA13
	EVA1C	GPC5	GNA14
	EVC	GPC6	GNAI1
	EVC2	GPM6A	GNAI3
	EWSR1	GPR158	GNAL
	EXD3	GPR39	GNAO1
	EXOC3L1	GPRIN3	GNAS
	EXOC3L4	GPX5	GNAT3
	EXT1	GRAMD1B	GNB1L
	EXTL1	GRAMD3	GNB4
	EYA2	GRAP2	GNE
	EYA4	GREB1	GNG12
	EYS	GREM2	GNG2
	F13A1	GRHL2	GNG7
	F2RL3	GRIA1	GOLGA5
	FAAP20	GRIA2	GOLGA7
	FAAP24	GRIA3	GOLPH3
	FAM102A	GRIA4	GORASP2
	FAM110A	GRID1	GOSR2
	FAM114A1	GRID2	GPC5
	FAM120B	GRIK4	GPC6
	FAM129A	GRIN2A	GPHN
	FAM129B	GRIN2B	GPM6B
	FAM135B	GRIN3A	GPR156
	FAM149A	GRM5	GPR158
	FAM155A	GRM7	GPR180
	FAM160B2	GRM8	GPR65
	FAM163A	GRXCR1	GPR87
	FAM179A	GSDMC	GPX8
	FAM188B	GSG1L2	GRAMD3
	FAM189A1	GSR	GRB10
	FAM193B	GTF2F2	GRB14
	FAM195A	GUCY1A2	GRB7
	FAM19A1	GUCY1B3	GREB1
	FAM19A4	GUCY2F	GREM1
	FAM207A	GXYLT2	GREM2
	FAM213A	H2BFWT	GRHL1
	FAM213B	HAL	GRHL2
	FAM50A	HAO1	GRIA2
	FAM53A	HAS2	GRIA3
	FAM53B	HCRTR2	GRIA4
	FAM53C	HDAC2	GRIK1
	FAM65A	HDAC9	GRIK4
	FAM65B	HDGFL1	GRIP1
	FAM65C	HDX	GRM3
	FAM71F1	HECTD4	GSK3B
	FAM78B	HECW1	GTDC1
	FAM83A	HECW2	GTF3C3
	FAM83E	HELT	GTSF1
	FAM83F	HEMGN	GUCY1A2
	FAM98B	HEPACAM	GYG2
	FANK1	HEPHL1	GYS2
	FAP	HEY1	HAO1
	FARS2	HEY2	HAO2
	FBLIM1	HFM1	HAS2
	FBLN1	HHAT	HDAC8
	FBLN2	HHLA1	HDAC9
	FBLN5	HIBCH	HEBP2
	FBN2	HIVEP1	HECW1
	FBRS	HIVEP2	HECW2
	FBXL13	HIVEP3	HEPHL1
	FBXL16	HLA-DPB1	HERC2
	FBXL19	HLF	HEY1
	FBXL20	HMCN1	HGD
	FBXL21	HMCN2	HGF
	FBXL22	HMGA2	HHAT
	FBXO10	HMGCLL1	HIP1
	FBXO15	HMGXB3	HIP1R
	FBXO2	HMP19	HIPK1
	FBXO30	HNF1B	HIPK2
	FBXO44	HNF4A	HIST2H2AB
	FCAMR	HNRNPC	HIST2H2BE
	FCHO1	HNRNPM	HIVEP1
	FCMR	HPSE2	HIVEP2
	FDFT1	HS2ST1	HIVEP3
	FEM1A	HS3ST2	HK1
	FEN1	HS6ST2	HLF
	FGD6	HS6ST3	HMCN1
	FGF1	HSD17B2	HMGA2
	FGF12	HSD17B7	HMGB1
	FGF13	HSPA4L	HMHB1
	FGF9	HSPB8	HNF1B
	FGFR1	HTR1F	HOOK1
	FGR	HTR2C	HOPX
	FHL2	HTR3B	HOXA3
	FHL5	HTR4	HOXB2
	FHOD1	HTR7	HPSE2
	FIS1	HYDIN	HRASLS
	FKBP10	ICA1	HRASLS2
	FKBP14	ID2	HRASLS5
	FKBP2	IFI16	HS6ST3
	FKBP5	IFT43	HSD11B1
	FLCN	IFT80	HSD17B12
	FLI1	IFT81	HSD17B4
	FLNB	IGDCC3	HSF2BP
	FLOT1	IGF1	HSF5
	FLOT2	IGF1R	HSPA14
	FMNL1	IGF2BP3	HSPB11
	FMNL3	IGFBP7	HTR3B
	FNBP1L	IGFL3	HTR4
	FNDC3B	IGSF21	HTT
	FNDC4	IGSF3	HYDIN
	FOCAD	IKBKAP	HYPK
	FOLH1B	IKBKB	ICE1
	FOS	IKZF1	ICE2
	FOSL1	IKZF3	IFNAR2
	FOSL2	IL11	IFT122
	FOXF2	IL12RB2	IFT140
	FOXG1	IL15	IFT43
	FOXI1	IL17D	IGF1
	FOXI3	IL1RAP	IGF1R
	FOXN3	IL1RAPL1	IGF2BP1
	FOXN4	IL1RAPL2	IGF2BP2
	FOXO3	IL20RA	IGF2BP3
	FOXP2	IL5RA	IGFBP4
	FPGT-TNNI3K	INADL	IGSF3
	FPR1	INHBA	IGSF9
	FPR3	INPP4B	IKZF1
	FRA10AC1	INPP5A	IKZF3
	FRAT1	INPP5F	IL12RB2
	FREM3	INSC	IL16
	FRMD1	IQCD	IL19
	FRMD4A	IQCJ	IL1R1
	FRMD5	IQCJ-SCHIP1	IL1RAP
	FSCN1	IRF2	IL26
	FSD2	IRF2BP2	ILDR2
	FSTL3	IRF4	IMMP2L
	FSTL4	IRS1	IMPAD1
	FTL	IRX1	INADL
	FTO	IRX5	INHBA
	FUCA1	ISL1	INPP4B
	FUK	ISPD	INSM2
	FUS	ITGA1	INTS7
	FUT1	ITGA2	INTS8
	FUT6	ITGA6	IP6K3
	FUT7	ITGA8	IPMK
	FUT8	ITGA9	IPPK
	FUT9	ITGB8	IQCJ
	FXYD2	ITIH5	IQCJ-SCHIP1
	FXYD3	ITK	IQGAP1
	FXYD5	ITPK1	IQGAP2
	FXYD6-FXYD2	ITPR1	IQSEC1
	FYN	JADE1	IRAK3
	FZD10	JAKMIP1	IRF4
	FZD7	JAKMIP2	ISPD
	G6PD	JAM3	ITGA1
	GAB2	JAML	ITGA10
	GAB3	JARID2	ITGA2
	GABRA1	JAZF1	ITGB1
	GABRA4	JPH3	ITGB5
	GABRB2	JRK	ITK
	GABRE	KALRN	ITM2B
	GABRR2	KANK1	ITPK1
	GAD2	KAT2B	ITPKB
	GADD45A	KATNAL2	ITPKC
	GAK	KCMF1	ITPR1
	GALNT10	KCNB1	ITPR2
	GALNT13	KCNB2	ITPRIPL2
	GALNT15	KCND2	ITSN1
	GALNT18	KCND3	IVD
	GALNT4	KCNH1	IVL
	GALNT9	KCNH5	JADE3
	GALNTL6	KCNH8	JAKMIP1
	GALT	KCNIP1	JAKMIP2
	GANC	KCNIP4	JAM2
	GAPDH	KCNJ10	JAM3
	GAREM1	KCNJ15	JARID2
	GAS2	KCNJ6	JAZF1
	GAS6	KCNK10	JOSD1
	GATA4	KCNK2	JPH1
	GATSL3	KCNMA1	JPH2
	GCA	KCNN3	JRKL
	GCH1	KCNQ1	KALRN
	GCKR	KCNQ3	KANSL1
	GCOM1	KCNQ5	KAT7
	GCSAML	KCTD16	KAT8
	GDA	KCTD5	KCNAB1
	GDPD5	KCTD6	KCNAB2
	GEMIN8	KCTD8	KCNB2
	GFAP	KDM2B	KCNG2
	GFM2	KDM3A	KCNH1
	GFOD1	KHDRBS2	KCNH5
	GFPT2	KHDRBS3	KCNH8
	GFRA1	KIAA0040	KCNJ16
	GGT5	KIAA0319	KCNK2
	GIGYF2	KIAA0753	KCNMA1
	GINS3	KIAA1033	KCNMB2
	GIP	KIAA1217	KCNN2
	GIPR	KIAA1328	KCNQ5
	GIT2	KIAA1549L	KCNT2
	GLB1L3	KIAA1958	KCNU1
	GLDC	KIF13A	KCTD1
	GLIS3	KIF20A	KCTD16
	GLRA1	KIF26B	KCTD3
	GLT1D1	KIF6	KDELC2
	GLTSCR1	KIRREL3	KDM2A
	GLTSCR2	KITLG	KDM2B
	GMDS	KLF13	KDM3A
	GNA15	KLF8	KDM4B
	GNAI2	KLHL13	KDM4C
	GNAL	KLHL2	KIAA0040
	GNAO1	KLHL29	KIAA0586
	GNG12	KLHL3	KIAA0825
	GNG4	KLHL8	KIAA1211L
	GNG7	KLRC4-KLRK1	KIAA1217
	GOLGA3	KNTC1	KIAA1324
	GPATCH2L	KPNA4	KIAA1324L
	GPBP1	KRT27	KIAA1429
	GPC2	KRTAP2-1	KIF13B
	GPC3	KRTAP2-3	KIF16B
	GPC4	KRTAP2-4	KIF17
	GPC5	KSR2	KIF1B
	GPM6A	KY	KIF26B
	GPM6B	L3MBTL4	KIF6
	GPR137B	LAMA1	KIFAP3
	GPR155	LAMA4	KIR2DL4
	GPR157	LAMC1	KITLG
	GPR158	LAPTM4A	KLF12
	GPR161	LARGE	KLF14
	GPR63	LARP1B	KLF5
	GPR65	LBP	KLHL14
	GPRASP2	LCP2	KLHL2
	GPRC5A	LDB2	KLRC4-KLRK1
	GPRC5C	LDLRAD4	KMO
	GPRIN1	LEF1	KNTC1
	GPRIN2	LEMD1	KREMEN1
	GRAMD1A	LEPR	KRT10
	GRAMD1B	LEUTX	KRT7
	GRAMD1C	LGALS13	KRT8
	GRAMD4	LGALS16	KRTAP2-2
	GRB10	LGI3	KRTAP3-1
	GRB14	LGR4	KYNU
	GRB7	LHCGR	LACTB2
	GREB1	LHFPL2	LAIR1
	GREB1L	LHFPL3	LAMA2
	GRHL3	LIMA1	LAMB1
	GRID1	LIMCH1	LAMB4
	GRIN2A	LIN54	LAMC1
	GRIN2B	LIN7A	LAMC2
	GRIN2D	LINC00452	LARP4B
	GRK5	LINGO2	LAS1L
	GRK6	LIX1	LCMT1
	GRM5	LMBRD1	LCOR
	GSAP	LMX1A	LCP1
	GSDMD	LNP1	LDLRAD3
	GSE1	LOC100131107	LDLRAD4
	GSG2	LOC100505841	LEF1
	GSN	LOC101927322	LEKR1
	GSPT1	LOC101927844	LEMD1
	GSR	LOC102724957	LEMD3
	GSS	LOC339862	LEPROT
	GSTA5	LOC653602	LEXM
	GTF2F2	LONRF2	LGALS13
	GTF2H4	LOXL2	LGALS8
	GTF2IRD1	LPAR1	LGI1
	GTF3C5	LPIN1	LGR4
	GTPBP3	LPO	LGR5
	GUCD1	LPP	LHFPL2
	GUCY1A3	LRFN5	LHPP
	GUCY2D	LRIG1	LIFR
	H2AFZ	LRIG3	LIMA1
	H6PD	LRP11	LIMK2
	HADHB	LRP12	LIMS1
	HAL	LRRC16A	LIN28A
	HAP1	LRRC2	LIN28B
	HAPLN1	LRRC3B	LIN52
	HAPLN2	LRRC4C	LIN7A
	HAVCR1	LRRC52	LINGO2
	HBEGF	LRRC6	LIPA
	HDAC4	LRRC8C	LITAF
	HDAC5	LRRC8D	LIX1
	HDAC7	LRRN1	LMCD1
	HDAC9	LRRTM3	LMNA
	HDC	LRRTM4	LMO2
	HDGFRP3	LRTM1	LMO7
	HEATR4	LSG1	LMO7DN
	HEATR6	LTBP1	LMTK2
	HECW2	LTBP2	LNP1
	HELB	LTBP4	LNPEP
	HES7	LUZP1	LNX1
	HEY2	LUZP2	LOC100129940
	HGF	LY75-CD302	LOC100996634
	HGFAC	LYPD4	LOC339862
	HHAT	LYRM7	LONRF3
	HIF3A	LYST	LPCAT3
	HIP1	LZTFL1	LPO
	HIPK2	M1AP	LPP
	HIST1H3I	MACC1	LRFN5
	HIST1H4B	MACF1	LRIG1
	HIST1H4H	MACROD2	LRIG2
	HIST1H4L	MAF	LRIG3
	HIVEP2	MAGED1	LRMP
	HIVEP3	MAGI1	LRP10
	HK1	MAL2	LRP2
	HLA-DPA1	MALRD1	LRRC1
	HLA-DPB1	MALT1	LRRC16A
	HLCS	MAMDC2	LRRC28
	HLF	MAML2	LRRC31
	HM13	MAML3	LRRC4C
	HMHA1	MAN2A1	LRRC6
	HMP19	MAP1LC3B2	LRRC72
	HNF1A	MAP2K4	LRRFIP2
	HOMER3	MAP2K6	LRRIQ1
	HOPX	MAP3K1	LRRK2
	HOXB4	MAP3K7CL	LRRN1
	HOXB9	MAPK10	LRRTM3
	HOXD12	MAPKAP1	LRTOMT
	HPCAL1	2017-03-01	LSM14A
	HPSE	2017-03-10	LSMEM1
	HRAS	2017-03-11	LTBP1
	HRASLS	2017-03-03	LUM
	HRH1	2017-03-06	LURAP1L
	HRH2	MAST2	LUZP2
	HRK	MATN2	LUZP6
	HS1BP3	MB21D2	LYPD6
	HS3ST2	MBD2	LYPLAL1
	HS3ST4	MBOAT2	LYZL2
	HS6ST1	MBP	LZIC
	HS6ST3	MCC	MACC1
	HSD17B12	MCCC2	MACF1
	HSD17B14	MCF2L	MACROD1
	HSD17B2	MCF2L2	MACROD2
	HSD17B3	MCOLN2	MAEL
	HSF2BP	MCOLN3	MAGI1
	HSP90AB1	MCTP1	MAGI2
	HSPA12A	MDGA2	MAL2
	HSPB1	ME3	MALRD1
	HUS1	MECOM	MAML2
	HYAL2	MED13L	MAML3
	HYDIN	MEGF11	MAN2A1
	HYOU1	MEIS1	MANBA
	IAPP	MERTK	MAOA
	ICAM1	MET	MAP2
	ICMT	METAP1	MAP2K5
	ID1	METTL13	MAP2K6
	IER2	METTL25	MAP3K1
	IER3	METTL8	MAP3K13
	IER5L	MFAP3L	MAP3K5
	IFI27L1	MFSD1	MAP7D2
	IFI30	MGAT4A	MAPK10
	IFNGR2	MGAT4C	MAPK8
	IFT122	MGLL	MAPKAP1
	IFT80	MICAL2	MAPT
	IGF1R	MICALCL	2017-03-10
	IGF2	MIPEP	2017-03-03
	IGFBP2	MITF	2017-03-06
	IGFBP5	MKX	2017-03-08
	IGFBP6	MMP13	MARK1
	IGFN1	MMP16	MARK2
	IGSF21	MMP27	MAST4
	IGSF23	MMP28	MAT1A
	IGSF3	MMP3	MAX
	IGSF5	MMP8	MBNL2
	IGSF8	MNDA	MBOAT1
	IGSF9B	MOB3B	MCAT
	IKBKB	MOBP	MCC
	IKBKE	MOK	MCCC2
	IKBKG	MPP7	MCEE
	IKZF1	MPPED2	MCF2L
	IKZF3	MPZL2	MCF2L2
	IKZF5	MPZL3	MCTP1
	IL15RA	MR1	MDGA2
	IL16	MREG	MDN1
	IL1RAPL2	MRGPRX1	ME1
	IL1RL1	MRO	ME3
	IL20RB	MROH5	MECOM
	IL22RA2	MRPL16	MECP2
	IL23R	MRPL3	MECR
	IL24	MRPS24	MED12L
	IL4R	MRPS27	MED13
	IL6R	MS4A15	MED13L
	IL9R	MS4A4A	MED26
	ILDR1	MS4A6A	MED6
	IMPA2	MS4A6E	MEF2C
	IMPDH1	MS4A7	MEGF10
	INAFM2	MSANTD2	MEGF9
	INCA1	MSH2	MEIKIN
	INF2	MSI2	MEOX2
	ING1	MSN	MEP1A
	INHA	MSRB2	MERTK
	INPP4A	MTCL1	METRNL
	INPP4B	MTFR1L	METTL21C
	INPP5D	MTHFD1	METTL7A
	INPP5K	MTHFD1L	MGAT4C
	INSR	MTHFD2L	MGP
	IP6K3	MTMR2	MGRN1
	IPO11	MTR	MICAL2
	IQCD	MTUS2	MICAL3
	IQCJ-SCHIP1	MUC15	MICALCL
	IQCK	MUCL1	MICB
	IQGAP1	MUM1L1	MID1
	IQGAP2	MUSK	MIPOL1
	IQGAP3	MYBPC1	MITD1
	IQSEC1	MYF5	MKL2
	IRAK1	MYH15	MKRN3
	IRAK2	MYH9	MLLT11
	IRF2	MYLK	MLLT3
	IRF2BP1	MYO1D	MLLT4
	IRF7	MYO1H	MLLT6
	IRS1	MYO3A	MLPH
	ISG20	MYO5A	MMP16
	ISL2	MYO5B	MMP20
	ISY1	MYO6	MNAT1
	ISY1-RAB43	MYO7A	MOCS1
	ITFG2	MYOM2	MOV10
	ITGA1	MYPN	MPDZ
	ITGA11	MYRIP	MPHOSPH10
	ITGA5	MYT1	MPHOSPH6
	ITGA8	MYT1L	MPP5
	ITGAE	NAA25	MPP6
	ITGAM	NAALAD2	MPP7
	ITGB3	NAALADL2	MPPED2
	ITGB3BP	NAV2	MR1
	ITGB4	NAV3	MREG
	ITGB8	NBAS	MRPL3
	ITIH5	NBPF10	MRPL30
	ITK	NBPF20	MRPL45
	ITLN1	NBPF9	MS4A1
	ITPK1	NCALD	MS4A12
	ITPKC	NCAM1	MS4A4A
	ITPR1	NCAM2	MS4A6E
	ITPR2	NCKAP1L	MSI2
	ITPRIP	NCKAP5	MSRB3
	ITPRIPL2	NCOA5	MTA1
	IZUMO1R	NCOA6	MTA3
	IZUMO4	NDFIP1	MTFMT
	JADE2	NDUFAF5	MTHFD2
	JAK1	NEBL	MTMR1
	JAKMIP3	NEDD1	MTMR2
	JARID2	NEDD4	MTNR1A
	JAZF1	NEDD4L	MTPN
	JMJD6	NEGR1	MTRNR2L5
	JPH3	NEK1	MUC19
	KANSL3	NEK10	MUCL1
	KAT6A	NEK2	MUSK
	KAZN	NEK7	MVB12B
	KBTBD4	NELL1	MYB
	KCNB1	NETO1	MYBPC1
	KCNB2	NF2	MYH15
	KCNC2	NFIA	MYH8
	KCND2	NFIL3	MYLK4
	KCNF1	NFKB1	MYNN
	KCNG1	NFKBIZ	MYO10
	KCNG3	NFYB	MYO16
	KCNH7	NGF	MYO1B
	KCNH8	NHSL1	MYO1E
	KCNIP1	NHSL2	MYO5A
	KCNIP3	NIN	MYO5B
	KCNJ11	NKAIN3	MYO9A
	KCNJ12	NKX2-1	MYO9B
	KCNJ18	NLGN4X	MYOF
	KCNJ3	NLK	MYOM2
	KCNK12	NLN	MYPN
	KCNK3	NLRP14	MYRFL
	KCNK6	NME7	MYRIP
	KCNK9	NMNAT2	MYZAP
	KCNN3	NMS	N4BP3
	KCNQ1	NNMT	NAALAD2
	KCNQ2	NNT	NAALADL2
	KCNQ3	NOL10	NALCN
	KCNQ5	NOL4	NAV2
	KCNV1	NOS1	NAV3
	KCTD1	NOS1AP	NBPF10
	KDM3A	NOVA1	NBPF20
	KDM4A	NOX4	NBPF9
	KDSR	NPAS2	NCALD
	KHDRBS2	NPAS3	NCAM2
	KIAA0513	NPFFR2	NCEH1
	KIAA0930	NPTN	NCK2
	KIAA1211L	NR1H4	NCKAP1L
	KIAA1217	NR3C1	NCKAP5
	KIAA1324	NR3C2	NCKAP5L
	KIAA1522	NR5A2	NCOA2
	KIAA1549L	NR6A1	NCOA3
	KIAA1644	NRAP	NCOA7
	KIAA1671	NRCAM	NCOR2
	KIAA1683	NRG1	NDNF
	KIAA1715	NRG2	NDST1
	KIF13B	NRG3	NEDD4L
	KIF1C	NRP1	NEK1
	KIF21B	NRSN1	NEK10
	KIF26B	NRXN1	NEK7
	KIFC3	NRXN3	NELL1
	KIRREL3	NSF	NELL2
	KIZ	NSUN6	NEO1
	KLC3	NT5E	NET1
	KLF10	NTF3	NF1
	KLF12	NTM	NFATC4
	KLF13	NTN1	NFE2L2
	KLF14	NTN4	NFIB
	KLF16	NTNG1	NFKBIZ
	KLF3	NTRK2	NFX1
	KLF6	NUAK1	NFYC
	KLHDC4	NUDCD1	NHLH2
	KLHL1	NUDT13	NID2
	KLHL13	NUDT6	NIPBL
	KLHL14	NWD1	NKAIN3
	KLHL15	NWD2	NLGN1
	KLHL2	NXPE1	NLK
	KLHL25	NXPE4	NLN
	KLHL29	NXPH1	NME6
	KLHL30	OC90	NMNAT1
	KLHL32	OLFML1	NMNAT2
	KLK9	OMA1	NNT
	KLLN	ONECUT1	NOD2
	KMT2B	OOSP2	NOL4
	KNDC1	OPCML	NOS1AP
	KPNA7	OPHN1	NOVA1
	KRT15	OPN3	NOXRED1
	KRT17	OR1J2	NPAS3
	KRT5	OR1N1	NPDC1
	KRT6A	OR2J2	NPSR1
	KRT7	OR2M5	NPY
	KRT8	OR4D10	NR1H4
	KRT80	OR51B5	NR2F2
	KSR1	OR51E2	NR5A2
	L3MBTL4	OR5I1	NR6A1
	LAMA2	OR8A1	NRCAM
	LAMA5	OR8D2	NRG2
	LAMB1	OR9Q1	NRG3
	LAMB2	OSBPL10	NRK
	LAMC2	OSBPL3	NRXN1
	LAMP1	OSBPL5	NRXN3
	LANCL3	OSBPL8	NSMCE1
	LAPTM5	OSTN	NTM
	LARGE	OTOGL	NTN4
	LARS2	OTOR	NUCKS1
	LASP1	OXR1	NUDT3
	LATS2	P3H2	NUMA1
	LCA5L	P4HA1	NUP93
	LCN2	PACRG	NXPH1
	LCT	PACRGL	NYAP2
	LDB2	PAG1	OAS1
	LDB3	PAH	OBFC1
	LDLRAD3	PAK1	OBSCN
	LDLRAD4	PAK3	OC90
	LDLRAP1	PAK7	OCLN
	LEF1	PALLD	ODF4
	LEMD1	PALM2	OLFML3
	LEPR	PALM2-AKAP2	OLIG1
	LEPROT	PAM	OOSP2
	LEXM	PANX3	OPA1
	LFNG	PAPD4	OPCML
	LGALS1	PAPPA	OR10G7
	LGALS4	PAPPA2	OR2K2
	LGR6	PARD3	OR4N4
	LHFPL2	PARK2	OSBPL10
	LHFPL3	PARP10	OSBPL1A
	LHX4	PARP2	OSBPL3
	LHX8	PATE2	OSBPL8
	LIMCH1	PAWR	OVOL2
	LIN7B	PAX1	OXCT1
	LINGO2	PAX2	OXR1
	LIPH	PBX1	OXSR1
	LLGL2	PCBD2	P2RY6
	LMAN1L	PCDH15	P3H2
	LMBR1	PCDH19	PACS1
	LMNA	PCDH7	PAG1
	LMTK3	PCDH9	PAK2
	LNPEP	PCDHA1	PALLD
	LNX1	PCDHA10	PALM2
	LOC100144595	PCDHA11	PALM2-AKAP2
	LOC101928093	PCDHA12	PAM
	LOC101929726	PCDHA13	PAPPA
	LOC102724957	PCDHA2	PARD6G
	LOC113230	PCDHA3	PARL
	LOC400927-CSNK1E	PCDHA4	PARN
	LOC728485	PCDHA5	PARVA
	LONRF3	PCDHA6	PATE1
	LOXL2	PCDHA7	PATE4
	LPAR2	PCDHA8	PAWR
	LPIN1	PCDHA9	PAX3
	LPO	PCDHAC1	PAX7
	LPP	PCDHAC2	PBX1
	LRFN2	PCDHB1	PBX3
	LRFN4	PCGF5	PCBP3
	LRFN5	PCNX2	PCCA
	LRG1	PCNX4	PCDH15
	LRIG3	PCSK2	PCDHB10
	LRP1	PCSK5	PCDHB11
	LRP1B	PCSK6	PCDHB6
	LRP6	PDCD1LG2	PCDHB9
	LRPPRC	PDE1C	PCED1B
	LRRC14	PDE4B	PCF11
	LRRC27	PDE4D	PCGF5
	LRRC3B	PDE4DIP	PCLO
	LRRC4C	PDE6A	PCNX2
	LRRC56	PDE7B	PCOLCE2
	LRRC7	PDE8A	PDCD10
	LRRC8A	PDGFC	PDCD2
	LRRFIP1	PDGFD	PDE11A
	LRRN2	PDGFRL	PDE1C
	LRRTM4	PDLIM3	PDE4B
	LSAMP	PDLIM5	PDE4D
	LSR	PDZD8	PDE4DIP
	LSS	PDZRN3	PDE6C
	LTB4R	PEBP4	PDE7A
	LTB4R2	PELI2	PDE8A
	LTBP2	PGK2	PDGFB
	LTBP3	PGM5	PDIA5
	LTBP4	PHACTR1	PDLIM5
	LTBR	PHACTR2	PDPR
	LUZP2	PHACTR3	PDSS1
	LY6E	PHF20L1	PDXDC1
	LY75	PHF24	PDZD2
	LY75-CD302	PHLDB2	PDZRN4
	LYNX1	PI4KB	PEAK1
	LYPD1	PIEZO2	PEBP4
	LYPD5	PIGM	PELO
	LYRM4	PINX1	PEX14
	LYST	PIP5K1B	PEX5L
	LZTS2	PITPNC1	PFKFB2
	MAB21L3	PIWIL3	PFKM
	MACF1	PIWIL4	PFN2
	MACROD2	PKD1L1	PGK1
	MAD1L1	PKDREJ	PGLYRP4
	MAFG	PKHD1	PGM2L1
	MAG	PKHD1L1	PGM5
	MAGED1	PKIG	PGR
	MAGI1	PKNOX2	PGS1
	MAGI2	PLA1A	PHACTR1
	MAGIX	PLA2G4A	PHACTR2
	MAMDC2	PLAC1	PHEX
	MAML3	PLAG1	PHF20
	MAMLD1	PLAU	PHF20L1
	MAN2B1	PLCB1	PHF24
	MAOA	PLCB4	PHLDB1
	MAP2K3	PLCE1	PHYHIPL
	MAP2K4	PLCL2	PI4K2B
	MAP3K13	PLCXD2	PICALM
	MAP3K15	PLCXD3	PIK3AP1
	MAP3K5	PLD5	PIK3C2B
	MAP3K6	PLEC	PIK3R1
	MAP3K7CL	PLEK2	PIP4K2A
	MAP3K8	PLEKHA1	PIP5K1B
	MAP7D1	PLEKHG1	PKD2L2
	MAPK8IP3	PLEKHG7	PKHD1
	MAPKAPK3	PLEKHH2	PKHD1L1
	MAPRE3	PLGRKT	PKIA
	2017-03-03	PLPP4	PKIB
	MAS1L	PLPPR1	PKP2
	MAT2A	PLPPR5	PLA2G16
	MAU2	PLXDC2	PLA2G2F
	MAVS	PLXNA4	PLA2G4A
	MB21D2	PLXNC1	PLAG1
	MBD3	PM20D2	PLAGL1
	MBD6	PNLIPRP3	PLCB1
	MBLAC1	POC1B	PLCE1
	MBLAC2	POLE4	PLD1
	MBP	POLR2K	PLD5
	MBTPS2	POLR3B	PLEKHA7
	MC3R	POU2AF1	PLEKHF1
	MCC	POU2F3	PLEKHG1
	MCF2L2	POU3F4	PLEKHG7
	MCL1	POU6F2	PLEKHM3
	MCPH1	PPARGC1A	PLXNB2
	MDFI	PPFIA2	PLXNC1
	MDGA2	PPM1H	PMP2
	MDH1	PPM1K	POC1B
	MED15	PPP1CC	PODXL
	MED16	PPP1R12B	POLR3E
	MED24	PPP1R14C	POMT2
	MED29	PPP2R2B	PON3
	MEF2BNB-MEF2B	PPP2R3A	POU2F1
	MEF2C	PPP2R5C	POU2F2
	MEF2D	PPP2R5E	POU2F3
	MEFV	PPP3CA	POU6F2
	MEGF11	PPP4R4	PPA1
	MEGF6	PPTC7	PPARD
	MEMO1	PRCP	PPARG
	MEN1	PRDM5	PPAT
	MEOX2	PRELID1	PPFIA2
	MEP1A	PREPL	PPFIA3
	MERTK	PREX2	PPFIBP1
	METAP1D	PRICKLE2	PPFIBP2
	METTL2B	PRIM2	PPM1H
	MEX3A	PRKCA	PPM1L
	MFI2	PRKCE	PPME1
	MFSD12	PRKCH	PPP1R12B
	MFSD2A	PRKCQ	PPP1R13B
	MFSD8	PRKG1	PPP1R14C
	MGAT4C	PRKG2	PPP1R36
	MGLL	PRLR	PPP1R37
	MGRN1	PROM1	PPP1R3C
	MGST1	PROX1	PPP1R3F
	MICAL3	PRPF18	PPP2R2A
	MID1	PRR5L	PPP2R5C
	MID1IP1	PRRC1	PPP2R5E
	MIDN	PRRX2	PRC1
	MINK1	PRSS23	PRDM2
	MINOS1-NBL1	PRTFDC1	PRDM5
	MIPEP	PRTG	PREP
	MISP	PRUNE2	PREX1
	MKL1	PSG2	PREX2
	MKNK2	PSG5	PRICKLE4
	MLLT1	PSG8	PRIM2
	MLLT3	PSG9	PRKAB2
	MLLT6	PSKH2	PRKAR1A
	MMP14	PSMA1	PRKCA
	MMP17	PTCD3	PRKCB
	MMP2	PTEN	PRKCE
	MMP28	PTGDR	PRKCH
	MN1	PTGER3	PRKCQ
	MOB3A	PTGIS	PRKD1
	MOCS1	PTK2	PRKG1
	MOGAT2	PTPDC1	PRLR
	MOK	PTPN13	PRMT3
	MOV10	PTPN14	PROM1
	MPG	PTPN21	PROX1
	MPI	PTPN22	PRPF18
	MPP7	PTPN5	PRR16
	MPPED2	PTPRA	PRR18
	MPV17L	PTPRC	PRR5L
	MRAP2	PTPRD	PRSS22
	MRC2	PTPRG	PRSS23
	MROH5	PTPRJ	PRSS27
	MROH6	PTPRK	PRTG
	MROH8	PTPRQ	PSD3
	MRPL11	PTPRT	PSG9
	MRPL13	PTPRZ1	PSKH2
	MRPL54	PWP1	PTEN
	MRPS34	PXDNL	PTGER3
	MSH3	PXK	PTGER4
	MSI2	PYHIN1	PTK2
	MSRB1	QPCT	PTK2B
	MT1E	R3HDM1	PTP4A2
	MT1F	RAB11FIP4	PTPN14
	MT1X	RAB22A	PTPN3
	MT2A	RAB24	PTPRB
	MTAP	RAB3B	PTPRC
	MTBP	RAB3C	PTPRJ
	MTERF3	RAD18	PTPRN2
	MTHFD1L	RAD51B	PTPRO
	MTHFR	RAD54B	PTPRR
	MTMR10	RAD9B	PUM1
	MTSS1	RAG1	PVRL3
	MTUS2	RALGAPB	PVRL4
	MTX1	RALGPS1	PWWP2B
	MUC1	RALYL	PXDN
	MUC19	RANBP17	PXDNL
	MUC2	RANBP9	PXK
	MVD	RAPGEF5	QDPR
	MYADM	RARB	QSER1
	MYB	RASAL2	RAB15
	MYBPC1	RASEF	RAB18
	MYBPH	RASSF8	RAB23
	MYH10	RASSF9	RAB29
	MYH11	RAX	RAB2A
	MYH3	RBFOX1	RAB30
	MYH8	RBKS	RAB31
	MYH9	RBM11	RAB36
	MYL10	RBM20	RAB3C
	MYL12A	RBM24	RABGAP1L
	MYLK	RBM47	RABL3
	MYO16	RBMS3	RAD21L1
	MYO18A	RBPJ	RAD23B
	MYO18B	RBPMS	RAD51B
	MYO1B	RCHY1	RAD54B
	MYO1D	RD3L	RAD9B
	MYO1F	RDX	RAG2
	MYO1G	REEP3	RALB
	MYO3A	REG1B	RALGAPA1
	MYO3B	REG4	RALGAPA2
	MYO6	RELL1	RALGAPB
	MYOC	RELN	RALGPS1
	MYOCD	RERE	RALYL
	MYOM1	RFPL4AL1	RANBP3L
	MYOM2	RFTN1	RANGAP1
	MYZAP	RFX3	RAPGEF4
	N4BP2	RFX4	RAPGEF5
	NAALAD2	RGL1	RAPGEFL1
	NAB2	RGMA	RARA
	NACC1	RGS10	RARB
	NADK	RGS4	RARRES3
	NAGPA	RGS5	RASA3
	NAMPT	RGS6	RASAL2
	NARFL	RGS7	RASEF
	NAT16	RGS7BP	RASGRF2
	NAV1	RGS8	RASSF8
	NAV2	RHBDD1	RB1CC1
	NBL1	RHBDL3	RBBP7
	NBPF10	RIMS1	RBBP8NL
	NBPF20	RIMS2	RBFOX1
	NBPF9	RIMS4	RBFOX3
	NCALD	RIN2	RBKS
	NCAM1	RIOK2	RBM18
	NCAM2	RIT2	RBM20
	NCAPH	RMDN2	RBM47
	NCF4	RNASE11	RBMS3
	NCK2	RNASE12	RBPMS
	NCKAP5	RNASE4	RCAN1
	NCMAP	RNF103-CHMP3	RCAN2
	NCOA7	RNF130	RCC2
	NCOR2	RNF141	RCSD1
	NDRG1	RNF150	RD3L
	NDST4	RNF152	REC114
	NDUFA12	RNF169	REEP3
	NDUFA9	RNF180	RERE
	NDUFB1	RNF182	RERG
	NDUFB2	RNF19A	RFC4
	NDUFS3	RNF212B	RFX6
	NECAB2	RNF43	RGL1
	NEDD4	RNLS	RGL2
	NEDD4L	ROBO1	RGS12
	NEGR1	ROBO2	RGS13
	NEIL1	ROCK2	RGS22
	NEK5	ROR1	RGS6
	NELFA	ROR2	RHAG
	NELFB	RORA	RHOBTB1
	NELL1	RPA2	RHOBTB3
	NELL2	RPH3A	RHOV
	NEUROG2	RPL31	RIMS1
	NF2	RPP30	RIMS2
	NFAM1	RPRD1B	RIOK2
	NFASC	RPS6KA6	RIT1
	NFATC4	RPS6KC1	RIT2
	NFE2	RSBN1	RMND1
	NFE2L1	RSPO2	RNASE11
	NFE2L2	RSPO3	RNASE12
	NFIB	RSPO4	RNF121
	NFIC	RSU1	RNF128
	NFKBIA	RTN4	RNF130
	NGB	RUNX1	RNF144B
	NGF	RUNX1T1	RNF170
	NGFR	RUNX2	RNF180
	NHLH1	RUNX3	RNF182
	NHLRC3	RUSC2	RNF216
	NINJ1	RXFP1	RNF217
	NIPAL4	RXFP2	RNF223
	NKAIN1	RXRG	RNLS
	NKAIN3	RYR2	ROBO2
	NKIRAS2	RYR3	ROR1
	NLRP11	S100A12	ROR2
	NLRP3	SAA2	RORA
	NME3	SAA2-SAA4	RORB
	NME9	SALL4	RPA3
	NMNAT2	SAMD12	RPH3A
	NNMT	SAMD13	RPP30
	NOL12	SAMD4A	RPRD1B
	NOL4	SAMSN1	RPS10-NUDT3
	NOL4L	SASH1	RPS6KA5
	NOL6	SATB1	RPS7
	NOL8	SBF2	RREB1
	NOS1	SBSPON	RSF1
	NOTCH3	SC5D	RSRC1
	NOVA1	SCCPDH	RTN1
	NOX4	SCFD2	RTN4RL1
	NOX5	SCG5	RUNX1
	NOXA1	SCGB2A1	RUNX1T1
	NOXO1	SCGN	RUNX2
	NPDC1	SCHIP1	RUSC2
	NPHP3	SCIN	RXFP2
	NPR2	SCMH1	RXFP3
	NPR3	SCN10A	RXRA
	NR1D1	SCN11A	RYR2
	NR1I3	SCN3B	RYR3
	NR2C2	SCNN1G	S100A10
	NR2E1	SCOC	SAMD11
	NR2F6	SCP2	SAMD12
	NR5A2	SCRN1	SAMD13
	NR6A1	SCYL3	SAMD4A
	NRCAM	SDK1	SATB1
	NRG1	SEC22B	SBF2
	NRG2	SEC24D	SBSPON
	NRGN	SEC61A1	SC5D
	NRP1	SEMA3A	SCAMP4
	NRXN1	SEMA5A	SCAPER
	NRXN3	SEMG2	SCG3
	NSA2	SENP7	SCHIP1
	NSG1	SERTAD2	SCIMP
	NSMCE1	SERTAD4	SCIN
	NTF3	SESN3	SCMH1
	NTM	SETBP1	SCML1
	NTN1	SETD3	SCN3A
	NTSR1	SFMBT2	SCN8A
	NUAK1	SFRP4	SCOC
	NUDCD1	SFTA3	SCRN1
	NUDT13	SGIP1	SCTR
	NUGGC	SGMS1	SCYL3
	NUP210	SGMS2	SDC4
	NWD1	SH2D1B	SDHAF3
	NXF1	SH3BP4	SDK1
	NXN	SH3BP5L	SDK2
	NXNL2	SH3RF1	SDR9C7
	NXPH1	SH3RF2	SEC14L6
	NXPH4	SH3TC2	SEC22B
	OAS3	SHB	SEL1L
	OBSCN	SHE	SEMA3A
	OBSL1	SHISA9	SEMA3C
	OCRL	SHOC2	SEMA3D
	ODC1	SHROOM3	SEMA3E
	ODF3B	SHTN1	SEMA6A
	OGT	SIAE	SEMA6D
	OLFM3	SIK2	SEMG2
	OLIG1	SIK3	SENP1
	OPCML	SIPA1L2	SEPP1
	OPLAH	SIPA1L3	2017-09-06
	OPN3	SIRPB1	2017-09-07
	OPN4	SIRPB2	SERGEF
	OR14C36	SKAP1	SERINC3
	OR2L13	SKAP2	SERINC4
	OR2L5	SKIV2L2	SERINC5
	OR2W1	SKOR2	SERPINA1
	OR51B2	SLA	SERPINI1
	OR51B5	SLAMF1	SETD5
	OR51E2	SLAMF7	SFI1
	OR52N4	SLC12A1	SFMBT2
	OR6C1	SLC14A2	SGK3
	OR6C65	SLC16A12	SGMS1
	OR6C70	SLC16A2	SGMS2
	OR6C74	SLC17A6	SGSM2
	OR8G1	SLC17A8	SGSM3
	ORMDL3	SLC18A1	SH3GL3
	OSBP2	SLC1A2	SH3GLB2
	OSBPL1A	SLC1A3	SH3PXD2A
	OSBPL5	SLC1A4	SH3PXD2B
	OSGEPL1	SLC1A7	SH3RF2
	OSGIN1	SLC22A10	SH3TC2
	OSMR	SLC22A17	SHB
	OTUD7A	SLC22A18	SHC3
	OTULIN	SLC22A18AS	SHC4
	OVOL2	SLC22A24	SHISA9
	P2RX6	SLC22A3	SHOX
	P3H4	SLC22A5	SHOX2
	PACS2	SLC24A3	SHROOM2
	PACSIN2	SLC24A4	SHROOM3
	PADI1	SLC26A7	SHTN1
	PADI2	SLC2A2	SIAH1
	PADI4	SLC30A8	SIAH2
	PADI6	SLC34A2	SIDT2
	PAG1	SLC35F3	SIK3
	PALD1	SLC35F4	SIL1
	PALLD	SLC36A1	SIM1
	PALM2-AKAP2	SLC36A3	SIPA1L1
	PANX3	SLC37A2	SIPA1L3
	PAPPA	SLC38A9	SKAP1
	PAPPA2	SLC39A12	SKAP2
	PAQR4	SLC39A9	SKP2
	PARD3	SLC41A2	SLC10A6
	PARD3B	SLC44A3	SLC11A2
	PARK7	SLC4A4	SLC14A2
	PARM1	SLC4A5	SLC15A3
	PARVB	SLC5A7	SLC16A11
	PARVG	SLC6A20	SLC16A12
	PAX2	SLC6A5	SLC17A4
	PAX3	SLC7A1	SLC1A2
	PAX7	SLC7A5	SLC1A3
	PAXIP1	SLC7A8	SLC1A7
	PBX3	SLC8A1	SLC22A16
	PBXIP1	SLC8A3	SLC22A23
	PC	SLC9A4	SLC24A3
	PCBP3	SLCO5A1	SLC25A17
	PCDH1	SLFN12L	SLC25A21
	PCDH10	SLIT1	SLC25A24
	PCDH12	SLIT2	SLC25A33
	PCDH15	SLIT3	SLC26A7
	PCDH17	SLX4IP	SLC2A1
	PCDHGA1	SMAD3	SLC2A13
	PCDHGA10	SMAP1	SLC2A2
	PCDHGA11	SMARCA1	SLC2A9
	PCDHGA12	SMC2	SLC30A8
	PCDHGA2	SMG7	SLC31A1
	PCDHGA3	SMIM2	SLC35E2
	PCDHGA4	SMOC1	SLC35F3
	PCDHGA5	SMOC2	SLC36A2
	PCDHGA6	SMYD1	SLC37A1
	PCDHGA7	SMYD3	SLC38A1
	PCDHGA8	SNAP25	SLC38A11
	PCDHGA9	SNCAIP	SLC38A4
	PCDHGB1	SNPH	SLC38A9
	PCDHGB2	SNRK	SLC39A11
	PCDHGB3	SNRPB2	SLC44A1
	PCDHGB4	SNTB1	SLC4A10
	PCDHGB5	SNTG2	SLC5A6
	PCDHGB6	SNTN	SLC6A20
	PCDHGB7	SNX16	SLC7A14
	PCDHGC3	SNX19	SLC7A2
	PCDHGC4	SNX2	SLC9A1
	PCDHGC5	SNX29	SLC9A2
	PCGF2	SNX31	SLC9A3R1
	PCLO	SNX7	SLC9C2
	PCNX1	SOCS5	SLCO1A2
	PCSK2	SORBS1	SLCO5A1
	PCSK6	SORBS2	SMAD7
	PCSK9	SORCS1	SMAGP
	PDE10A	SORCS3	SMARCA2
	PDE11A	SORL1	SMARCC1
	PDE1C	SOWAHB	SMARCD2
	PDE3A	SOX6	SMCHD1
	PDE4A	SPACA7	SMCO2
	PDE4B	SPAG1	SMG7
	PDE4D	SPAG17	SMIM14
	PDE7B	SPAG6	SMIM3
	PDE9A	SPATA13	SMOC2
	PDGFA	SPATA16	SMPX
	PDGFB	SPATA18	SMS
	PDGFD	SPATA19	SMYD2
	PDLIM1	SPATA6	SMYD3
	PDSS2	SPATS2	SNAP29
	PDXK	SPEF2	SND1
	PDZD2	SPO11	SNRNP27
	PDZRN3	SPOCK1	SNRPB2
	PDZRN4	SPON1	SNTB1
	PEA15	SPOP	SNX18
	PEBP4	SPRED2	SNX19
	PECAM1	SPTA1	SNX24
	PEMT	SPTB	SNX27
	PEPD	SPTBN1	SNX29
	PER1	SPTLC1	SNX30
	PER2	SPTLC3	SOCS2
	PERP	SRBD1	SOCS6
	PET117	SRD5A2	SORBS2
	PEX1	SRGAP3	SORL1
	PEX10	SRRM4	SOSTDC1
	PEX14	SSH1	SOX5
	PEX5	SSH2	SOX6
	PEX7	SSR3	SP140L
	PFN1	ST18	SPAG1
	PGC	ST3GAL6	SPAG16
	PGF	ST6GAL2	SPAG17
	PGK1	ST6GALNAC3	SPATA16
	PGLYRP4	ST6GALNAC5	SPATA17
	PGPEP1	STAB2	SPECC1L
	PGS1	STAMBP	SPI1
	PHACTR1	STARD13	SPINK14
	PHACTR3	STAT3	SPINK5
	PHC2	STK3	SPINT1
	PHEX	STK32B	SPNS2
	PHF12	STK4	SPOCK3
	PHF23	STON1-GTF2A1L	SPOP
	PHF3	STON2	SPP1
	PHF6	STRBP	SPRED2
	PHKA2	STRN	SPTBN1
	PHLDA2	STT3B	SPTLC2
	PHLDB1	STX3	SPX
	PHLDB2	STXBP5L	SQRDL
	PHTF2	SUCLG2	SRD5A2
	PI4KA	SUCO	SRD5A3
	PIEZO1	SUN3	SREBF2
	PIGN	SUPT3H	SRFBP1
	PIK3C2B	SUSD1	SRGAP1
	PIK3CD	SUSD4	SRGAP3
	PIK3R3	SUSD6	SRI
	PIK3R6	SUZ12	SRPK1
	PIM2	SV2B	SSBP2
	PIM3	SV2C	SSPN
	PINX1	SVEP1	ST18
	PIP5K1B	SVIL	ST20
	PIP5K1C	SVOP	ST20-MTHFS
	PITPNC1	SYBU	ST3GAL1
	PIWIL3	SYN2	ST3GAL3
	PKD1L1	SYN3	ST3GAL4
	PKHD1L1	SYNE2	ST6GAL1
	PKIA	SYNJ2BP	ST8SIA6
	PKN1	SYNJ2BP-COX16	STAG1
	PKNOX2	SYNPO2	STARD13
	PKP3	SYNPR	STAU2
	PLA2G4E	SYT1	STK3
	PLA2G6	SYT16	STK32A
	PLA2R1	SYT9	STK33
	PLAC1	TAB2	STK38L
	PLAG1	TACC2	STMN2
	PLB1	TACR1	STMND1
	PLCB1	TAL1	STOM
	PLCB4	TANC2	STON2
	PLCD3	TBC1D1	STRBP
	PLCL1	TBC1D19	STRN
	PLD1	TBC1D2	STS
	PLD5	TBC1D22A	STX16
	PLEC	TBC1D31	STX8
	PLEKHA2	TBC1D5	STXBP5
	PLEKHA6	TBC1D8	STXBP6
	PLEKHA8	TBCA	STYX
	PLEKHB2	TBCK	SUCO
	PLEKHF1	TBPL1	SUGCT
	PLEKHG3	TBX15	SULF1
	PLEKHH3	TBX3	SULF2
	PLEKHM2	TC2N	SUMF1
	PLLP	TCEB3B	SUMF2
	PLPPR1	TCF7L2	SUSD5
	PLSCR5	TCFL5	SUSD6
	PLVAP	TDRD10	SV2B
	PLXDC1	TDRD15	SV2C
	PLXNA2	TDRD7	SVOPL
	PLXNB1	TDRD9	SWAP70
	PLXNB2	TECTA	SYBU
	PLXNC1	TECTB	SYCP2
	PMEPA1	TEKT1	SYN2
	PNLIP	TENM1	SYNE2
	PNMA2	TENM2	SYNJ2
	PNO1	TENM3	SYNJ2BP-COX16
	PNPLA2	TENM4	SYP
	POC1B	TESC	SYT1
	POC1B-GALNT4	TEX10	SYT14
	POLA2	TEX11	SYTL2
	POLG	TEX2	TACC1
	POLR2F	TFAP2B	TACC2
	POLR2H	TFAP2D	TACR1
	POLR2L	TFG	TACSTD2
	POLR3G	TFPI	TADA2A
	POM121	TG	TAF4B
	POR	TGFB2	TAGAP
	POU2F2	TGFBR2	TAL1
	POU3F2	TGM6	TANC2
	POU3F3	THADA	TANK
	POU6F2	THRB	TARBP1
	PPARD	THSD4	TARSL2
	PPARGC1A	THSD7B	TASP1
	PPARGC1B	THUMPD2	TATDN1
	PPCDC	TLL1	TBC1D15
	PPEF1	TM4SF1	TBCD
	PPFIA2	TMC2	TBCEL
	PPFIA3	TMCC3	TBCK
	PPL	TMEM108	TBL1X
	PPM1D	TMEM116	TBL1XR1
	PPM1H	TMEM131	TBPL2
	PPM1L	TMEM132D	TBX19
	PPP1R12A	TMEM136	TBX20
	PPP1R12C	TMEM150C	TBX5
	PPP1R13L	TMEM161B	TC2N
	PPP1R14B	TMEM163	TCERG1
	PPP1R14C	TMEM178B	TCERG1L
	PPP1R16B	TMEM190	TCF12
	PPP1R9B	TMEM225	TCF21
	PPP2R2B	TMEM230	TCF4
	PPP2R4	TMEM233	TCF7L1
	PPP2R5B	TMEM245	TDRD12
	PPP2R5C	TMEM252	TDRD9
	PPP5C	TMEM260	TEAD1
	PPP6R3	TMEM30A	TEAD3
	PPTC7	TMEM40	TECR
	PRDM7	TMEM56	TECTA
	PREP	TMEM56-RWDD3	TEKT1
	PREX1	TMEM63C	TEKT5
	PREX2	TMEM65	TEN1
	PRKAG2	TMEM71	TENM2
	PRKCA	TMEM87B	TENM4
	PRKCD	TMIGD1	TESK2
	PRKCE	TMIGD3	TESPA1
	PRKCH	TMOD1	TET3
	PRKCI	TMPO	TEX14
	PRKG1	TMTC1	TFAP2B
	PRKX	TMTC2	TFAP2C
	PRLR	TNC	TGFB2
	PRMT3	TNFAIP8	TGFBR2
	PROSER1	TNFRSF11B	TGFBRAP1
	PROX1	TNFSF15	TGM6
	PRPH	TNFSF8	THADA
	PRR15L	TNIK	THAP2
	PRRT3	TNN	THBS4
	PRSS16	TNNI3K	THOC5
	PRSS22	TNR	THRAP3
	PRSS36	TOP1	THRB
	PRX	TOP1MT	THSD4
	PSAPL1	TOP2B	THSD7A
	PSCA	TP53BP2	THSD7B
	PSD2	TP63	TIGD6
	PSD3	TPO	TIMM23B
	PSIP1	TRABD2B	TIPARP
	PSMA5	TRAF6	TJP1
	PSMD13	TRAK2	TJP2
	PSMF1	TRAM1	TLE1
	PSPH	TRAM2	TLE3
	PTCH1	TRANK1	TLN2
	PTDSS1	TRAPPC9	TLR5
	PTEN	TRERF1	TM7SF3
	PTGER3	TRIM15	TMBIM4
	PTGES	TRIM2	TMC1
	PTH2R	TRIM21	TMC2
	PTK2B	TRIM40	TMCC1
	PTP4A1	TRIM44	TMCO4
	PTPDC1	TRIM54	TMED1
	PTPN23	TRIM9	TMED3
	PTPN7	TRIO	TMED9
	PTPRA	TRIT1	TMEFF2
	PTPRB	TRPC4	TMEM116
	PTPRD	TRPC5	TMEM132B
	PTPRE	TRPC6	TMEM132D
	PTPRF	TRPC7	TMEM135
	PTPRJ	TRPM3	TMEM136
	PTPRM	TRPM6	TMEM150B
	PTPRN2	TRPS1	TMEM164
	PTPRQ	TSC1	TMEM168
	PTPRS	TSEN15	TMEM170B
	PTPRU	TSHR	TMEM178A
	PUDP	TSHZ2	TMEM205
	PUS10	TSNARE1	TMEM210
	PUSL1	TSPAN14	TMEM229B
	PVRL1	TSPAN5	TMEM241
	PXDN	TTC12	TMEM245
[truncated: 870 more rows]
