# Supplementary material for: Polycomb complexes associate with enhancers and promote oncogenic transcriptional programs in cancer through multiple mechanisms
Source: Nat Commun. 2018 Aug 23;9:3377. doi: 10.1038/s41467-018-05728-x (PMC6107513; doi:10.1038/s41467-018-05728-x)
Supplement: Supplementary file 5 — Supplementary Data 2 [file 41467_2018_5728_MOESM5_ESM.xlsx]

## Sheet: Super-enhancer target genes
MCF10A	MDA-MB-231	T47D
A4GALT	ABHD5	ABCC12
ABCA7	ACVR2B	ACBD3
ABCC2	ADA	ACOT1
ABHD6	ADAMTS12	ACOT4
ABHD8	ADAMTS6	ACOX2
ACBD6	ADM	ACTN4
ACTN4	ADORA2B	ADAT3
ADAT3	AKR1C1	ADRBK1
ADGRA3	ANKRA2	AGR3
ADORA2B	ANKRD1	ALDOC
ADRB2	ANKRD33B	ALG12
ADRBK1	ANXA3	ANAPC2
AEN	APBB1IP	ANKRD30B
AGFG2	ARHGAP18	ANXA9
AHDC1	ARHGAP29	ARF6
AHNAK2	ARSJ	ARHGAP15
AKAP10	ATAD2	ARHGAP35
AKAP8	ATP1B1	ARHGDIB
ALG12	ATP6V1C1	ARHGEF17
ALX3	ATP8B1	ARID3C
ANAPC2	BBS10	ARL3
ANKMY2	BCL10	ATAD2
ANKRD34A	BLID	B3GNTL1
ANKRD40	BNIP3L	B4GALNT3
ANKRD9	C10orf55	BARX2
ANO8	C11orf91	BCAS1
ANPEP	C12orf75	BCDIN3D
AP1S1	C1orf110	BFSP2
AQP3	C2orf48	BHLHE40
ARHGAP1	C5orf30	BLOC1S4
ARL4D	CAPZA2	BOLA1
ARNT2	CAT	BTBD18
ARRDC3	CCDC15	C11orf31
ASB16	CCDC85B	C11orf52
AVPI1	CCNA2	C11orf84
B3GNT5	CEP350	C14orf79
B4GALT1	CFL1	C15orf62
B4GALT5	CGRRF1	C19orf71
B9D2	CHIC2	C19orf73
BAG3	CHST10	C1orf56
BAK1	CINP	C5orf28
BCL3	CLIC6	C6orf132
BCL9L	CLMP	C8G
BHLHE40	COL4A2	C8orf46
BLID	CPOX	C9orf139
BLOC1S6	CRADD	C9orf142
BTBD2	CRIM1	C9orf152
BTG1	CTSW	C9orf91
C10orf54	CXCL2	CACNG4
C14orf79	CXCL8	CAP2
C15orf38-AP3S2	CYP2S1	CASC3
C15orf62	CYR61	CAT
C16orf74	DAD1	CBR3
C17orf107	DCBLD2	CBX4
C17orf59	DDX10	CBX7
C19orf24	DDX58	CBX8
C19orf26	DDX60	CCDC152
C19orf33	DEGS1	CCDC170
C19orf54	DENND3	CCDC64B
C19orf71	DNAH5	CCDC88C
C1orf74	DNMBP	CDC42EP4
C2orf76	DNTTIP1	CDC6
C3	DNTTIP2	CDH1
C8orf76	DOCK2	CDK4
C9orf89	DOCK5	CELSR1
CA11	DPF2	CFAP45
CAMK1G	DRAP1	CHCHD2
CAT	DUSP5	CHERP
CCDC15	DYNC1H1	CHST14
CCDC57	E2F7	CIPC
CCDC64	EAF1	CISD3
CCDC78	EFNA5	CITED4
CCDC85B	EID3	CLDN3
CCDC88B	EIF2B2	CLDN9
CCSAP	EIF3F	CLIC3
CD7	ELL2	CLIC6
CD9	EML6	CLPSL1
CDC42BPG	EMP1	CNOT6
CDC42EP4	EPCAM	COMTD1
CDKN2AIPNL	ERCC6	CRIP1
CDPF1	ERRFI1	CRISPLD2
CELSR1	EXT1	CT62
CELSR2	FAM136A	CTR9
CENPB	FAM175A	CTSD
CHAF1A	FAM196B	CYP27B1
CHMP6	FAM199X	CYSRT1
CHPT1	FAM200B	DCPS
CHST3	FAM20C	DCST2
CIPC	FAM210B	DIP2B
CLDN4	FAM91A1	DLG5
CLK4	FEM1C	DNAJC17
CLMP	FIG4	DNAJC5B
COL7A1	FJX1	DNTTIP2
COMTD1	FNTB	DOPEY2
COX7A1	FOXQ1	DPH1
CPSF1	FRMD4A	DPM2
CPSF3	FSTL1	E2F1
CRAMP1L	FZD4	ECH1
CREB3	GALNT10	EEA1
CRIM1	GATSL3	EEF1G
CRKL	GNG12	EHBP1L1
CRTC2	GOLPH3L	EID3
CSTB	GPRC5A	EMP2
CTSD	GPX3	EPS8L2
CXCL2	GRK5	ESCO2
CYB5D1	GTF2F2	ESRP2
CYSRT1	HACD1	EVL
DBP	HBEGF	F11R
DCPS	HIST1H4H	FADD
DDA1	HIVEP1	FAM151B
DDIT4	HOXB3	FAM160B2
DDX59	HS3ST1	FAM166A
DENND3	HUS1B	FAM174B
DENND4B	IFIT2	FAM84B
DHRS3	IL1A	FANCE
DIEXF	IL1B	FBRS
DLG5	IL6	FBXW5
DNAJC17	IQCD	FCHSD2
DNAJC5	IRS1	FKBP4
DNTTIP2	ITGA1	FLJ45513
DOLK	JUN	FOXA1
DPF2	KATNB1	FRAT1
DPM2	KCMF1	FRAT2
DPP9	KIAA0754	FRMD4A
DRAP1	KIAA1279	FSIP1
DUSP1	KIF18A	FTO
DUSP7	KIF5B	FTSJ3
DVL2	KLF2	GABPB2
DYM	KRR1	GADD45B
EEF1G	KRT7	GCHFR
EFHD2	KRTAP2-3	GINS2
EFNA5	LAMC1	GJD3
EHBP1L1	LGR4	GNAI3
EHD2	LINC00452	GPR157
EIF1	LOC100505478	GRHL2
ELL	LOXL2	H1F0
EMC3	LRRC58	HEATR1
EPAS1	LRRC8C	HEMK1
EPHA2	LTBP2	HES1
ERGIC1	MACF1	HIST1H1C
ERRFI1	MAML2	HIST1H2AB
ESRP2	MAP1B	HIST1H2AM
EXOSC4	METAP1D	HIST1H2BB
EXOSC5	MICALCL	HIST1H2BO
EXT1	MMP24	HIST1H3A
FAM126B	MOAP1	HIST1H3B
FAM149B1	MRC2	HIST1H3C
FAM174B	MRPL19	HIST1H3J
FAM195A	MRPS10	HIST1H4A
FAM208B	MRPS22	HIST1H4B
FAM216A	MSN	HIST2H2AB
FAM46B	MTCL1	HIST2H2AC
FAM73B	MUS81	HIST2H2BE
FAM91A1	MYC	HIST3H2A
FAT2	MYH9	HIST3H2BB
FBXL16	NANOS1	HIST3H3
FEM1B	NCBP1	HIVEP1
FGD6	NDUFS4	HMGN1
FKBP10	NFE2L1	HOXB2
FOS	NGF	HOXB3
FOSL2	NNMT	HOXB4
FOXK2	NOA1	HOXB5
FRS3	NPAS2	HOXB6
FTH1	NTN4	HOXB7
FTL	NUP160	HRASLS2
FXR2	OAF	HSCB
FZD10	OGFRL1	HSPB1
GABARAP	OR10A3	IFITM10
GADD45B	OXNAD1	IGFBP4
GALK1	OXSR1	IPMK
GALNT15	PAWR	IRF2BPL
GAS6	PDLIM1	ISG20L2
GATSL3	PFDN1	ITGA5
GBA2	PFDN4	JAK1
GCHFR	PHLDA1	JUNB
GCN1	PODXL2	KCNK5
GDF15	POLB	KCTD3
GDPGP1	PPM1H	KDM4B
GFER	PPTC7	KIAA0907
GLTSCR1	PRICKLE2	KIAA1551
GLTSCR2	PRKCA	KLF16
GNA15	PRKCH	KLHL35
GNB2L1	PRTG	KRI1
GNG12	PTPN14	KRT15
GOLPH3L	PYGB	KRT19
GPR108	QPCT	KRT7
GPR141	RAD18	LAMC1
GPRC5A	RBM12B	LAMTOR1
GPX3	RBMS2	LCN12
GRPEL2	RGMB	LMNB2
GSK3A	RPL22L1	LOC730183
HDAC3	RPRD1B	LONRF2
HDGFRP3	RRP15	LRIG1
HERC1	RWDD2B	LRRC26
HEXIM1	SART3	LURAP1L
HIST1H1A	SBF2	MACROD1
HIST1H1C	SEC22B	MAFK
HIST1H2AB	SERTAD2	MAP1LC3B2
HIST1H2BB	SERTAD4	MAP6D1
HIST1H3A	SH3BP4	2017-03-09
HIST1H3B	SH3BP5L	MCHR1
HIST1H3C	SH3RF1	MED13L
HIST1H4A	SH3RF2	METRNL
HIST1H4B	SH3TC2	METTL2B
HN1L	SHB	MEX3A
HNRNPA3	SIK2	MFAP1
HOXA2	SLC17A5	MIR205HG
HOXA4	SLC20A1	MLLT11
HOXA5	SLC35A5	MLLT6
HOXA6	SLC41A2	MOAP1
HOXA9	SLC4A1AP	MOB1A
HRNR	SLU7	MPP7
HS6ST1	SLX4IP	MREG
HSD17B2	SMURF2	MRFAP1L1
HSF2BP	SNAPC1	MRPL27
HSPB1	SNPH	MRPS10
IER2	SORCS2	MRPS23
IER5	SPATA5	MSX2
IFNGR1	SPCS3	MYC
IFNGR2	STAT5B	NAIF1
IFNK	STK17A	NCAM2
IFRD2	SZT2	NCKAP5L
IL1A	TACSTD2	NDUFB7
IL1B	TARBP1	NELFB
IL20RB	TESK1	NFKBIA
INTS10	TIMP2	NLGN1
IQGAP3	TMEM123	NOCT
IRAK2	TMEM158	NPDC1
IRF1	TMEM170B	NUDT18
IRF2BPL	TMEM190	NUP160
ISCA1	TMSB10	OAF
ITGA5	TMX1	OSER1
ITGB8	TNC	OVCA2
ITPKC	TNFRSF11B	PA2G4
ITPR3	TNFRSF21	PADI3
JMJD8	TNFSF18	PAK2
JTB	TNS4	PARD6B
JUNB	TPX2	PCGF2
KANK3	TRAM2	PDDC1
KCNK5	TRIO	PEX14
KCNK6	TTC32	PHF20
KCNN4	UBASH3B	PI4KA
KDM6B	UGCG	PIGS
KIAA1671	UNC5CL	PIK3C2B
KIFC2	VMP1	PIM3
KLF16	WDR19	PIP
KLF3	ZC3H12C	PISD
KLF9	ZDHHC18	PLA2G15
KLHDC10	ZNF217	PLEKHA6
KRT7	ZNF358	PLEKHF2
KRT81	ZNF672	PLP2
KRTCAP2	ZSWIM6	PLXNB2
LACE1		PNMA1
LAMA5		PNPLA2
LAMB1		POLR2L
LAPTM4A		PPM1J
LENEP		PPM1N
LGALS3BP		PPP1R13B
LGI4		PPP1R26
LIX1L		PPP1R37
LOC100287036		PPP1R3D
LOC400927-CSNK1E		PRCC
LOXL1		PRDX2
LRP1		PREX1
LRRC1		PRPF19
LTBP2		PRR14
LTC4S		PRR34
MAPK6		PRSS22
MARVELD1		PRSS8
MAST3		PSPH
MAT2A		PTGDS
MED29		PVRL4
METAP1D		PXDC1
METRN		RAB19
MIDN		RAB25
MIEN1		RAB6C
MIR205HG		RAB8B
MMP14		RALGAPA2
MMP24		RASA3
MOB3A		RBM20
MOB3B		RBM22
MROH6		RBP4
MRPL14		REEP4
MRPL18		REEP5
MRPL34		REXO1
MRPS23		RHOB
MSL1		RHOV
MSMP		RNASEH2A
MT1E		RNF11
MT2A		RNF208
MTM1		RNF224
MTPAP		RNPEP
MTSS1L		ROCK2
MYC		RPL10A
MYH9		RPL7A
NAA38		RPLP2
NAB2		RPS10-NUDT3
NAMPT		RPS27
NANS		RTN4RL1
NCLN		RXFP4
NDST2		S100A10
NDUFB10		S100A11
NDUFB7		S100P
NDUFS6		SAPCD2
NDUFS8		SCAMP4
NEK9		SCGB3A1
NFE2L1		SDC4
NFKBIA		SERPINA6
NFKBIE		SERTAD1
NIFK		SFXN2
NINJ1		SHB
NMT1		SHISA8
NNMT		SIAH2
NPRL2		SIPA1L3
NR1D1		SLC24A3
NR2F6		SLC40A1
NSMCE1		SLC9A3R1
NUAK2		SMARCD2
OBFC1		SNAP29
OCEL1		SNN
ODF3B		SNRNP48
OPLAH		SORL1
OPN3		SPAG5
P3H4		SPEN
PARD6B		SPINK4
PARP10		SPNS2
PDLIM1		SPRYD3
PDXK		SRCAP
PER1		SSH3
PERP		SSNA1
PEX12		ST8SIA6
PEX3		STC2
PI4KA		STK11
PIM3		STK32C
PLA2G15		SYCP2
PLCD3		SYP
PLEKHA2		TAF3
PLEKHG1		TALDO1
PLEKHG2		TARBP1
PLEKHG3		TBCD
PLXNA2		TBL1XR1
PLXNB2		TCEA3
PMM2		TEAD3
PNMA1		TEN1
PNPLA2		TENM2
POLB		TFAP2C
POLR2E		THBS1
POLR2I		TMEM104
POLR2L		TMEM109
POLR3D		TMEM123
POLR3GL		TMEM184A
POU5F1B		TMEM203
PPIL1		TMEM210
PPL		TMEM229B
PPM1J		TMEM38B
PPM1N		TMEM39B
PPP1R14B		TMEM45B
PPP1R9B		TMSB4X
PPTC7		TNFRSF12A
PRDX2		TNS3
PRKCH		TOMM20
PROSER2		TPCN2
PRR5-ARHGAP8		TPRN
PSMD3		TPX2
PSPH		TRIL
PTGES		TRIM11
PXDC1		TRPC6
PXDN		TSPAN15
PYGB		TSPAN31
PYGO2		TTC6
RAB14		TUBB2B
RAB36		TUBB4B
RAD18		TUBGCP6
RAI1		TYRP1
RCOR1		UAP1L1
REM2		UBC
RETSAT		UQCC2
RFT1		UQCRHL
RFX7		UST
RGP1		VASP
RHEB		VEZF1
RHOA		VMP1
RHOF		VPS18
RHOT2		VPS37B
RIBC2		VPS37C
RIPK4		WAPAL
RNF139		WFIKKN2
RNF144B		WIPI1
RNF208		WWC3
RNF215		ZBTB42
RNPEP		ZMIZ1
RPL12		ZNF217
RPL23		ZNF296
RPL23A		ZNF532
RPLP2		ZNF552
RPS2		ZNF587B
RPS21		ZNF594
RPS27		ZNRF1
RPS6KB2
RPS9
RRP1
RSL1D1
RUVBL2
RWDD2B
RXFP4
S100A10
S100A11
S100A14
S100A16
S100A2
S100A3
S100A6
SCAMP2
SCAMP4
SCNN1B
SDC4
SEMA3F
SENP3
SERPINA3
SERPINE1
SERTAD1
SETD1B
SFN
SFXN2
SH3TC1
SHB
SHROOM2
SIK1
SKI
SLC20A1
SLC25A37
SLC2A1
SLC35E3
SLC35E4
SLC35F2
SLC35F6
SLC45A1
SLC48A1
SLC4A1AP
SLC7A5
SLX4IP
SMG1
SMG9
SNN
SNRNP40
SNRPA
SNX33
SOCS3
SOX15
SOX7
SPC24
SPEN
SPRYD3
SRRM2
SSC4D
SSH3
SSNA1
SSRP1
ST6GALNAC2
STK11
STK11IP
SULT1E1
SYNGR3
TACSTD2
TARBP1
TBC1D8
TBL1XR1
TBL3
TEAD1
TEAD3
TFCP2L1
TGFB1
TGM1
TGM4
THBD
THEM6
THRAP3
TIAF1
TIMP3
TLN1
TMA7
TMED10
TMEM115
TMEM120B
TMEM123
TMEM140
TMEM189-UBE2V1
TMEM192
TMEM203
TMEM39B
TMEM52
TMEM88
TNFAIP8L2-SCNM1
TNFRSF10C
TNFRSF1A
TNKS1BP1
TNRC18
TNS4
TONSL
TPRG1
TPRN
TPX2
TRAF4
TRAF7
TRIM16
TRIM29
TRIM47
TRIP6
TRIT1
TRNP1
TSPAN15
TUBB4B
TUBG2
TUSC2
TUT1
TXNIP
UBC
UBE2Q1
UBE3C
UBLCP1
UBTD1
ULK4
UNC13D
UQCC2
UQCRC1
URB1
USE1
VAC14
VAMP2
VASP
VMP1
WBP2
WBSCR27
WDR24
WDR43
WDR90
WNT3A
YARS
YWHAG
ZBTB38
ZBTB42
ZBTB7A
ZC3H11A
ZC3H12A
ZC3H12C
ZC3H3
ZC3H7B
ZDHHC18
ZFP36
ZFP36L2
ZMIZ1
ZNF175
ZNF362
ZNF395
ZNF462
ZNF526
ZNF598
ZNF710
ZRANB1
ZSCAN25
ZSWIM4
