# Supplementary material for: Polycomb complexes associate with enhancers and promote oncogenic transcriptional programs in cancer through multiple mechanisms
Source: Nat Commun. 2018 Aug 23;9:3377. doi: 10.1038/s41467-018-05728-x (PMC6107513; doi:10.1038/s41467-018-05728-x)
Supplement: Supplementary file 6 — Supplementary Data 3 [file 41467_2018_5728_MOESM6_ESM.xlsx]

## Sheet: Raw LC-MS
Fasta headers	ID	log2 LFQ intensity TI1_x	log2 LFQ intensity TI2_x	log2 LFQ intensity TI3_x	log2 LFQ intensity TR1_x	log2 LFQ intensity TR2_x	log2 LFQ intensity TR3_x	Student's T-test Significant TR_TI	-Log Student's T-test p-value TR_TI	Student's T-test q-value TR_TI	Student's T-test Difference TR_TI	Student's T-test Test statistic TR_TI	log2 LFQ intensity MI1_x	log2 LFQ intensity MI2_x	log2 LFQ intensity MI3_x	log2 LFQ intensity MR1_x	log2 LFQ intensity MR2_x	log2 LFQ intensity MR3_x	Student's T-test Significant MR_MI	-Log Student's T-test p-value MR_MI	Student's T-test q-value MR_MI	Student's T-test Difference MR_MI	Student's T-test Test statistic MR_MI	Protein IDs	Majority protein IDs	Peptide counts (all)	Peptide counts (razor+unique)	Peptide counts (unique)	Number of proteins	Peptides	Razor + unique peptides	Unique peptides	Peptides MI1	Peptides MI2	Peptides MI3	Peptides MR1	Peptides MR2	Peptides MR3	Peptides TI1	Peptides TI2	Peptides TI3	Peptides TR1	Peptides TR2	Peptides TR3	Razor + unique peptides MI1	Razor + unique peptides MI2	Razor + unique peptides MI3	Razor + unique peptides MR1	Razor + unique peptides MR2
>sp|Q99496|RING2_HUMAN E3 ubiquitin-protein ligase RING2 OS=Homo sapiens GN=RNF2 PE=1 SV=1	RING2	19.00228;True;0	18.08661;True;0	16.67152;True;0	28.60315;False;0	25.81724;False;0	27.33543;False;0	+	3.04849	0	9.3318	8.86477	22.7675;True;0	22.77839;True;0	22.8732;True;0	30.47363;False;0	31.69855;False;0	31.9341;False;0	+	4.33232	0	8.5624	18.8623	sp|Q99496|RING2_HUMAN	sp|Q99496|RING2_HUMAN	14	14	12	1	14	14	12	1	0	0	12	12	10	0	0	0	10	14	12	1	0	0	12	12
>sp|P35227|PCGF2_HUMAN Polycomb group RING finger protein 2 OS=Homo sapiens GN=PCGF2 PE=1 SV=1	PCGF2	17.14807;True;0	18.68033;True;0	17.67093;True;0	27.61751;False;0	24.2776;False;0	25.62455;False;0	+	2.76924	0	8.00678	7.48788	21.47169;True;0	23.25945;True;0	21.62964;True;0	28.54808;False;0	30.08449;False;0	30.16363;False;0	+	3.18704	0	7.47847	9.63056	sp|P35227|PCGF2_HUMAN	sp|P35227|PCGF2_HUMAN	8	8	7	1	8	8	7	0	0	0	7	5	6	0	1	0	5	7	6	0	0	0	7	5
>sp|Q8NDX5|PHC3_HUMAN Polyhomeotic-like protein 3 OS=Homo sapiens GN=PHC3 PE=1 SV=1	PHC3	18.77226;True;0	18.06026;True;0	19.19822;True;0	28.9343;False;0	25.25292;False;0	26.73415;False;0	+	2.75195	0	8.29688	7.40934	21.73382;True;0	22.32817;True;0	22.84815;True;0	27.75958;False;0	29.63142;False;0	29.74182;False;0	+	3.14157	0	6.74089	9.3727	sp|Q8NDX5|PHC3_HUMAN	sp|Q8NDX5|PHC3_HUMAN	18	18	16	1	18	18	16	0	0	0	13	14	14	0	0	0	11	16	16	0	0	0	13	14
>sp|Q9HC52|CBX8_HUMAN Chromobox protein homolog 8 OS=Homo sapiens GN=CBX8 PE=1 SV=3	CBX8	18.66881;True;0	18.79499;True;0	19.80666;True;0	28.23909;False;0	24.9367;False;0	26.62575;False;0	+	2.74307	0	7.51036	7.36931	22.24128;True;0	22.60558;False;0	22.35641;False;0	30.10587;False;0	32.00333;False;0	32.14728;False;0	+	3.76264	0	9.01774	13.5296	sp|Q9HC52|CBX8_HUMAN	sp|Q9HC52|CBX8_HUMAN	23	23	22	1	23	23	22	0	1	1	17	20	19	0	1	0	14	17	15	0	1	1	17	20
>sp|O00257|CBX4_HUMAN E3 SUMO-protein ligase CBX4 OS=Homo sapiens GN=CBX4 PE=1 SV=3	CBX4	17.86309;True;0	19.30429;True;0	18.00516;True;0	27.10169;False;0	23.77987;False;0	24.9157;False;0	+	2.5096	0	6.87491	6.38194	22.89706;True;0	22.52084;True;0	22.5625;True;0	28.7715;False;0	29.57622;False;0	30.34446;False;0	+	3.90509	0	6.90392	14.7059	sp|O00257|CBX4_HUMAN	sp|O00257|CBX4_HUMAN	25	25	25	1	25	25	25	1	0	0	20	18	22	1	1	0	17	10	16	1	0	0	20	18
>sp|Q8IXK0|PHC2_HUMAN Polyhomeotic-like protein 2 OS=Homo sapiens GN=PHC2 PE=1 SV=1	PHC2	17.49563;True;0	20.3204;True;0	18.3339;True;0	25.44145;False;0	23.86901;False;0	24.25061;False;0	+	2.41929	0	5.80371	6.03177	22.48106;True;0	22.17794;True;0	22.2279;True;0	29.85192;False;0	31.2014;False;0	31.7545;False;0	+	3.94865	0	8.64031	15.085	sp|Q8IXK0|PHC2_HUMAN	sp|Q8IXK0|PHC2_HUMAN	16	14	14	1	16	14	14	1	0	1	14	13	14	0	0	0	8	8	12	1	0	1	12	11
>tr|A0A075B6S2|A0A075B6S2_HUMAN Protein IGKV2D-29 (Fragment) OS=Homo sapiens GN=IGKV2D-29 PE=1 SV=1;>tr|A0A0A0MRZ7|A0A0A0MRZ7_HUMAN Protein IGKV2D-26 (Fragment) OS=Homo sapiens GN=IGKV2D-26 PE=4 SV=1	IGKV2D-29	27.78768;False;0	24.72265;False;0	26.59974;False;0	20.1314;True;0	17.65986;True;0	20.25003;False;0	+	2.33435	0	-7.02293	-5.71722	28.52279;False;0	30.03157;False;0	31.42787;False;0	20.21643;True;0	23.39087;False;0	23.56174;False;0		2.28367	0.028	-7.6044	-5.53603	tr|A0A075B6S2|A0A075B6S2_HUMAN;tr|A0A0A0MRZ7|A0A0A0MRZ7_HUMAN;tr|A0A075B6S6|A0A075B6S6_HUMAN;tr|A0A075B6S3|A0A075B6S3_HUMAN;sp|P06310|KV206_HUMAN	tr|A0A075B6S2|A0A075B6S2_HUMAN;tr|A0A0A0MRZ7|A0A0A0MRZ7_HUMAN	3;2;1;1;1	3;2;1;1;1	1;0;0;0;0	5	3	3	1	3	3	3	0	2	3	3	3	3	1	0	2	3	3	3	0	2
>sp|P35226|BMI1_HUMAN Polycomb complex protein BMI-1 OS=Homo sapiens GN=BMI1 PE=1 SV=2;>tr|R4GMX3|R4GMX3_HUMAN Protein COMMD3-BMI1 OS=Homo sapiens GN=COMMD3-BMI1 PE=4 SV=1	BMI1	19.12475;True;0	18.37069;True;0	19.02051;True;0	24.53267;False;0	21.35235;False;0	23.64856;False;0		1.94656	0.032	4.33921	4.44279	22.7507;True;0	21.5101;True;0	22.59755;True;0	27.87789;False;0	29.33977;False;0	29.44898;False;0	+	3.30394	0	6.60276	10.3241	sp|P35226|BMI1_HUMAN;tr|R4GMX3|R4GMX3_HUMAN	sp|P35226|BMI1_HUMAN;tr|R4GMX3|R4GMX3_HUMAN	7;7	6;6	6;6	2	7	6	6	0	0	0	7	5	6	0	0	0	3	5	4	0	0	0	6	4
>sp|P68371|TBB4B_HUMAN Tubulin beta-4B chain OS=Homo sapiens GN=TUBB4B PE=1 SV=1	TBB4B	27.12987;False;0	27.14161;False;0	26.77605;False;0	26.36953;False;0	26.63339;False;0	26.28687;False;0		1.67482	0.112889	-0.585913	-3.68324	29.96141;False;0	30.13663;False;0	30.4187;False;0	29.36668;False;0	29.96609;False;0	30.1045;False;0		0.615049	0.474811	-0.359826	-1.36971	sp|P68371|TBB4B_HUMAN	sp|P68371|TBB4B_HUMAN	22	22	1	1	22	22	1	17	14	13	13	14	12	13	20	14	10	17	13	17	14	13	13	14
>sp|O94905|ERLN2_HUMAN Erlin-2 OS=Homo sapiens GN=ERLIN2 PE=1 SV=1	ERLN2	22.25416;False;0	20.38564;False;0	21.69634;False;0	19.51525;True;0	18.20356;True;0	19.36029;True;0		1.60349	0.1136	-2.41901	-3.49903												sp|O94905|ERLN2_HUMAN;sp|O75477|ERLN1_HUMAN	sp|O94905|ERLN2_HUMAN	4;1	4;1	4;1	2	4	4	4	1	1	1	1	1	0	3	3	3	0	1	1	1	1	1	1	1
>sp|Q9UHF7|TRPS1_HUMAN Zinc finger transcription factor Trps1 OS=Homo sapiens GN=TRPS1 PE=1 SV=2	TRPS1	18.18988;True;0	19.04389;True;0	19.7672;True;0	22.93799;False;0	20.59314;False;0	21.83634;False;0		1.57055	0.150545	2.78883	3.4159												sp|Q9UHF7|TRPS1_HUMAN	sp|Q9UHF7|TRPS1_HUMAN	7	7	7	1	7	7	7	0	0	0	0	0	0	0	1	1	4	6	4	0	0	0	0	0
>sp|Q00325|MPCP_HUMAN Phosphate carrier protein, mitochondrial OS=Homo sapiens GN=SLC25A3 PE=1 SV=2	MPCP	24.10101;False;0	23.99852;False;0	23.77394;False;0	23.60513;False;0	23.10157;False;0	23.38574;False;0		1.56227	0.155	-0.593678	-3.39519	26.30848;False;0	26.1649;False;0	27.06599;False;0	24.8804;False;0	27.02094;False;0	26.41809;False;0		0.228898	0.823483	-0.406648	-0.584374	sp|Q00325|MPCP_HUMAN	sp|Q00325|MPCP_HUMAN	10	10	10	1	10	10	10	6	4	3	6	3	3	4	10	6	4	7	5	6	4	3	6	3
>sp|P78364|PHC1_HUMAN Polyhomeotic-like protein 1 OS=Homo sapiens GN=PHC1 PE=1 SV=3	PHC1	19.21861;True;0	18.75762;True;0	19.33376;True;0	25.43603;False;0	21.24127;False;0	23.03036;False;0		1.55031	0.143077	4.13256	3.36539	22.84841;True;0	22.08912;True;0	22.15619;True;0	27.4449;False;0	29.1821;False;0	29.42051;False;0	+	3.15612	0	6.31793	9.45451	sp|P78364|PHC1_HUMAN	sp|P78364|PHC1_HUMAN	14	14	14	1	14	14	14	0	0	0	12	12	12	0	0	0	6	3	5	0	0	0	12	12
>sp|P19474|RO52_HUMAN E3 ubiquitin-protein ligase TRIM21 OS=Homo sapiens GN=TRIM21 PE=1 SV=1	RO52	18.65207;True;0	19.86294;True;0	19.18121;True;0	23.30354;False;0	20.63076;False;0	22.39932;False;0		1.54388	0.132857	2.87914	3.34943	24.25407;False;0	26.2451;False;0	26.88075;False;0	28.13394;False;0	28.80147;False;0	30.37078;False;0		1.48503	0.110204	3.30875	3.2054	sp|P19474|RO52_HUMAN	sp|P19474|RO52_HUMAN	17	17	17	1	17	17	17	8	10	6	14	14	14	0	1	0	7	6	3	8	10	6	14	14
>sp|P28066|PSA5_HUMAN Proteasome subunit alpha type-5 OS=Homo sapiens GN=PSMA5 PE=1 SV=3	PSA5	17.18512;True;0	18.06244;True;0	18.53494;True;0	21.52659;False;0	18.96832;False;0	20.79424;False;0		1.36349	0.228533	2.50222	2.91864	25.10901;False;0	26.05614;False;0	24.98936;False;0	20.83428;True;0	25.42502;False;0	25.19231;False;0		0.439321	0.564997	-1.56764	-1.02418	sp|P28066|PSA5_HUMAN	sp|P28066|PSA5_HUMAN	4	4	4	1	4	4	4	4	3	2	1	2	3	1	0	1	2	2	3	4	3	2	1	2
>sp|P11021|GRP78_HUMAN 78 kDa glucose-regulated protein OS=Homo sapiens GN=HSPA5 PE=1 SV=2	GRP78	25.09852;False;0	24.78227;False;0	25.21134;False;0	25.48028;False;0	25.39198;False;0	25.35026;False;0		1.31661	0.28	0.3768	2.8116	29.88061;False;0	30.19578;False;0	29.34291;False;0	29.11399;False;0	29.85788;False;0	30.43082;False;0		0.00397916	0.995529	-0.00553703	-0.0121611	sp|P11021|GRP78_HUMAN	sp|P11021|GRP78_HUMAN	33	31	31	1	33	31	31	30	27	21	21	21	21	16	22	20	12	26	17	28	25	19	19	19
>sp|P46940|IQGA1_HUMAN Ras GTPase-activating-like protein IQGAP1 OS=Homo sapiens GN=IQGAP1 PE=1 SV=1	IQGA1	21.24197;False;0	21.16447;False;0	20.65936;False;0	19.68455;True;0	20.42808;False;0	20.46334;False;0		1.24575	0.382588	-0.829944	-2.65329	26.83545;False;0	26.42138;False;0	26.4165;False;0	25.92193;False;0	26.28993;False;0	26.16308;False;0		1.15732	0.223188	-0.432796	-2.46107	sp|P46940|IQGA1_HUMAN;sp|Q13576|IQGA2_HUMAN;sp|Q86VI3|IQGA3_HUMAN	sp|P46940|IQGA1_HUMAN	35;2;2	35;2;2	35;2;2	3	35	35	35	31	25	12	14	10	8	3	14	8	1	14	4	31	25	12	14	10
>sp|Q9Y5V3|MAGD1_HUMAN Melanoma-associated antigen D1 OS=Homo sapiens GN=MAGED1 PE=1 SV=3	MAGD1	22.27881;False;0	21.94482;False;0	22.04377;False;0	23.64845;False;0	22.65884;False;0	22.5286;False;0		1.09633	0.485778	0.856164	2.33165												sp|Q9Y5V3|MAGD1_HUMAN;sp|Q96JG8|MAGD4_HUMAN	sp|Q9Y5V3|MAGD1_HUMAN	11;1	11;1	10;1	2	11	11	10	2	1	1	3	3	4	4	8	7	5	10	6	2	1	1	3	3
>sp|Q09666|AHNK_HUMAN Neuroblast differentiation-associated protein AHNAK OS=Homo sapiens GN=AHNAK PE=1 SV=2	AHNK	25.54716;False;0	26.33811;False;0	26.02064;False;0	24.55999;False;0	25.64655;False;0	25.0038;False;0		1.0824	0.474947	-0.89852	-2.30244	30.33394;False;0	30.18234;False;0	30.06753;False;0	28.61663;False;0	29.45146;False;0	30.00892;False;0		0.949392	0.297196	-0.835601	-2.02885	sp|Q09666|AHNK_HUMAN;sp|Q8IVF2|AHNK2_HUMAN	sp|Q09666|AHNK_HUMAN	152;1	152;1	152;1	2	152	152	152	123	93	68	42	48	60	44	115	64	9	88	42	123	93	68	42	48
>sp|P01605|KV113_HUMAN Ig kappa chain V-I region Lay OS=Homo sapiens PE=1 SV=1;>sp|P01624|KV306_HUMAN Ig kappa chain V-III region POM OS=Homo sapiens PE=1 SV=1;>tr|A0A0B4J1T9|A0A0B4J1T9_HUMAN Protein IGKV3-15 (Fragment) OS=Homo sapiens GN=IGKV3-15 PE=4 SV=	KV113	23.98702;False;0	20.78772;False;0	23.21487;False;0	20.66616;True;0	18.38515;True;0	20.72535;True;0		1.04217	0.4864	-2.73765	-2.21867	24.02707;False;0	26.29453;False;0	28.05227;False;0	21.50812;True;0	22.07992;True;0	21.38438;True;0		1.70802	0.0765128	-4.46715	-3.771	sp|P01605|KV113_HUMAN;sp|P01624|KV306_HUMAN;tr|A0A0B4J1T9|A0A0B4J1T9_HUMAN;tr|A0A075B6H7|A0A075B6H7_HUMAN;sp|P04434|KV310_HUMAN;tr|A0A0C4DH90|A0A0C4DH90_HUMAN;tr|A0A0C4DH55|A0A0C4DH55_HUMAN;sp|P04207|KV308_HUMAN	sp|P01605|KV113_HUMAN;sp|P01624|KV306_HUMAN;tr|A0A0B4J1T9|A0A0B4J1T9_HUMAN;tr|A0A075B6H7|A0A075B6H7_HUMAN;sp|P04434|KV310_HUMAN;tr|A0A0C4DH90|A0A0C4DH90_HUMAN;tr|A0A0C4DH55|A0A0C4DH55_HUMAN;sp|P04207|KV308_HUMAN	2;1;1;1;1;1;1;1	2;1;1;1;1;1;1;1	2;1;1;1;1;1;1;1	8	2	2	2	2	2	1	0	0	0	1	2	1	0	0	0	2	2	1	0	0
>sp|P02533|K1C14_HUMAN Keratin, type I cytoskeletal 14 OS=Homo sapiens GN=KRT14 PE=1 SV=4;>P02533 SWISS-PROT:P02533 Tax_Id=9606 Gene_Symbol=KRT14 Keratin, type I cytoskeletal 14	K1C14	25.85951;False;0	23.56697;False;0	24.07749;False;0	30.1789;False;0	25.51851;False;0	27.82226;False;0		1.03546	0.474476	3.33857	2.20479	25.81863;False;0	27.73641;False;0	30.00209;False;0	30.43012;False;0	31.04973;False;0	28.63495;False;0		0.708116	0.44178	2.18589	1.55105	sp|P02533|K1C14_HUMAN;CON__P02533	sp|P02533|K1C14_HUMAN;CON__P02533	31;31	11;11	2;2	2	31	11	2	19	22	24	28	28	21	23	20	22	27	25	29	9	9	10	10	10
>sp|P78527|PRKDC_HUMAN DNA-dependent protein kinase catalytic subunit OS=Homo sapiens GN=PRKDC PE=1 SV=3	PRKDC	22.19015;False;0	21.67887;False;0	21.86937;False;0	20.44469;True;0	21.60811;False;0	21.22841;False;0		1.02941	0.458364	-0.819059	-2.19229	25.88597;False;0	25.8099;False;0	25.77251;False;0	24.98107;False;0	26.15128;False;0	25.76015;False;0		0.215992	0.837045	-0.191963	-0.555515	sp|P78527|PRKDC_HUMAN	sp|P78527|PRKDC_HUMAN	29	29	29	1	29	29	29	21	16	8	8	12	10	8	14	11	0	10	7	21	16	8	8	12
>sp|P61160|ARP2_HUMAN Actin-related protein 2 OS=Homo sapiens GN=ACTR2 PE=1 SV=1	ARP2	21.45759;False;0	21.64632;False;0	21.08486;False;0	19.01379;True;0	21.21383;False;0	19.33306;True;0		1.02609	0.438435	-1.54269	-2.18544	24.95744;False;0	24.95576;False;0	24.61577;False;0	24.46669;False;0	22.50008;True;0	21.90476;True;0		1.13358	0.220571	-1.88581	-2.4104	sp|P61160|ARP2_HUMAN	sp|P61160|ARP2_HUMAN	6	6	6	1	6	6	6	4	4	2	4	2	2	3	5	3	0	5	0	4	4	2	4	2
>sp|Q5D862|FILA2_HUMAN Filaggrin-2 OS=Homo sapiens GN=FLG2 PE=1 SV=1;>Q5D862 SWISS-PROT:Q5D862 Tax_Id=9606 Gene_Symbol=FLG2 Filaggrin-2	FILA2	20.79796;False;0	18.38099;True;0	17.37017;True;0	26.27574;False;0	20.02459;False;0	23.66319;False;0		1.00954	0.4515	4.47146	2.1514	22.44202;False;0	25.26628;False;0	27.13203;False;0	26.55045;False;0	27.12957;False;0	26.09808;False;0		0.517697	0.5478	1.64593	1.17939	sp|Q5D862|FILA2_HUMAN;CON__Q5D862	sp|Q5D862|FILA2_HUMAN;CON__Q5D862	6;6	6;6	6;6	2	6	6	6	2	5	4	5	4	3	3	1	1	4	3	5	2	5	4	5	4
>sp|P13647|K2C5_HUMAN Keratin, type II cytoskeletal 5 OS=Homo sapiens GN=KRT5 PE=1 SV=3;>P13647 SWISS-PROT:P13647 Tax_Id=9606 Gene_Symbol=KRT5 Keratin, type II cytoskeletal 5	K2C5	26.93112;False;0	23.37888;False;0	24.84297;False;0	31.25288;False;0	26.26792;False;0	29.07166;False;0		1.00912	0.43344	3.81316	2.15055	26.84458;False;0	29.25271;False;0	31.19935;False;0	31.55115;False;0	31.66645;False;0	30.74639;False;0		0.79428	0.408031	2.22245	1.71978	sp|P13647|K2C5_HUMAN;CON__P13647	sp|P13647|K2C5_HUMAN;CON__P13647	38;38	22;22	8;8	2	38	22	8	21	26	28	30	32	26	24	19	21	31	25	33	12	16	17	17	19
>sp|Q9H2C0|GAN_HUMAN Gigaxonin OS=Homo sapiens GN=GAN PE=1 SV=1	GAN	24.03481;False;0	24.74083;False;0	24.83827;False;0	22.95394;False;0	24.1934;False;0	23.64867;False;0		1.00378	0.426	-0.939302	-2.13959												sp|Q9H2C0|GAN_HUMAN	sp|Q9H2C0|GAN_HUMAN	20	20	20	1	20	20	20	3	0	0	4	0	0	7	19	11	2	18	10	3	0	0	4	0
>sp|P35221|CTNA1_HUMAN Catenin alpha-1 OS=Homo sapiens GN=CTNNA1 PE=1 SV=1	CTNA1	22.09226;False;0	23.0763;False;0	21.21134;False;0	19.45216;True;0	21.66297;False;0	18.90981;True;0		0.993845	0.424	-2.11832	-2.11925	25.06007;False;0	24.98481;False;0	24.44443;False;0	24.87296;False;0	22.83732;True;0	24.76304;False;0		0.415073	0.597329	-0.671996	-0.975548	sp|P35221|CTNA1_HUMAN;sp|Q9UI47|CTNA3_HUMAN	sp|P35221|CTNA1_HUMAN	19;1	19;1	14;1	2	19	19	14	11	8	4	8	2	2	8	14	7	0	6	1	11	8	4	8	2
>sp|P35527|K1C9_HUMAN Keratin, type I cytoskeletal 9 OS=Homo sapiens GN=KRT9 PE=1 SV=3;>P35527 SWISS-PROT:P35527 Tax_Id=9606 Gene_Symbol=KRT9 Keratin, type I cytoskeletal 9	K1C9	29.16703;False;0	26.12548;False;0	28.03202;False;0	33.72629;False;0	28.70187;False;0	31.54453;False;0		0.976113	0.435857	3.54939	2.08308	30.34096;False;0	32.38731;False;0	34.15549;False;0	33.9574;False;0	33.88667;False;0	33.88267;False;0		0.663649	0.450267	1.61433	1.46437	sp|P35527|K1C9_HUMAN;CON__P35527	sp|P35527|K1C9_HUMAN;CON__P35527	27;26	26;25	26;25	2	27	26	26	23	25	24	24	23	21	22	22	25	22	21	24	22	24	23	23	22
>sp|Q6W2J9|BCOR_HUMAN BCL-6 corepressor OS=Homo sapiens GN=BCOR PE=1 SV=1	BCOR	19.87336;True;0	19.39374;True;0	18.90223;True;0	23.94646;False;0	20.34256;False;0	20.99996;False;0		0.97277	0.429793	2.37322	2.07628	23.68537;True;0	21.92793;True;0	22.40112;True;0	25.57551;False;0	26.20148;False;0	26.88157;False;0		2.27017	0.0255652	3.54805	5.48859	sp|Q6W2J9|BCOR_HUMAN	sp|Q6W2J9|BCOR_HUMAN	9	9	9	1	9	9	9	0	0	0	7	6	8	0	0	0	5	6	5	0	0	0	7	6
>sp|P13639|EF2_HUMAN Elongation factor 2 OS=Homo sapiens GN=EEF2 PE=1 SV=4	EF2	23.75154;False;0	22.71561;False;0	23.68752;False;0	23.88707;False;0	24.19551;False;0	24.26406;False;0		0.964896	0.423467	0.730651	2.06028	29.32991;False;0	29.90225;False;0	29.17999;False;0	27.40048;False;0	29.87866;False;0	29.62095;False;0		0.243667	0.817688	-0.504018	-0.617036	sp|P13639|EF2_HUMAN	sp|P13639|EF2_HUMAN	32	32	31	1	32	32	31	30	23	19	15	22	20	15	14	14	7	16	12	30	23	19	15	22
>sp|Q08188|TGM3_HUMAN Protein-glutamine gamma-glutamyltransferase E OS=Homo sapiens GN=TGM3 PE=1 SV=4	TGM3	20.51123;True;0	18.74629;True;0	19.16385;True;0	24.41455;False;0	20.32213;False;0	21.78353;False;0		0.964799	0.409806	2.69961	2.06008	22.70962;True;0	23.44663;True;0	25.3578;False;0	26.0426;False;0	24.89139;False;0	25.46332;False;0		0.885787	0.352038	1.62775	1.90105	sp|Q08188|TGM3_HUMAN	sp|Q08188|TGM3_HUMAN	7	7	7	1	7	7	7	0	1	3	7	4	6	3	0	0	5	2	4	0	1	3	7	4
>sp|P04264|K2C1_HUMAN Keratin, type II cytoskeletal 1 OS=Homo sapiens GN=KRT1 PE=1 SV=6;>P04264 SWISS-PROT:P04264 Tax_Id=9606 Gene_Symbol=KRT1 Keratin, type II cytoskeletal 1	K2C1	29.99496;False;0	26.93258;False;0	28.81173;False;0	34.39042;False;0	29.49014;False;0	32.14325;False;0		0.959095	0.40525	3.42818	2.04851	31.19343;False;0	33.43788;False;0	35.13725;False;0	35.33531;False;0	35.07519;False;0	34.8522;False;0		0.728922	0.431287	1.83138	1.59167	sp|P04264|K2C1_HUMAN;CON__P04264	sp|P04264|K2C1_HUMAN;CON__P04264	41;40	35;34	26;25	2	41	35	26	30	33	36	37	35	32	32	30	33	31	33	34	25	27	31	31	29
>sp|Q86YZ3|HORN_HUMAN Hornerin OS=Homo sapiens GN=HRNR PE=1 SV=2;>Q86YZ3 SWISS-PROT:Q86YZ3 Tax_Id=9606 Gene_Symbol=HRNR Hornerin	HORN	23.77425;False;0	20.22929;False;0	22.74858;False;0	28.31462;False;0	23.45262;False;0	25.76694;False;0		0.958685	0.39297	3.59402	2.04767	25.45359;False;0	28.0489;False;0	30.04856;False;0	29.2343;False;0	29.73146;False;0	29.58443;False;0		0.551226	0.519111	1.66638	1.24514	sp|Q86YZ3|HORN_HUMAN;CON__Q86YZ3	sp|Q86YZ3|HORN_HUMAN;CON__Q86YZ3	23;23	23;23	23;23	2	23	23	23	7	14	18	14	15	16	9	3	6	13	11	11	7	14	18	14	15
>sp|P11142|HSP7C_HUMAN Heat shock cognate 71 kDa protein OS=Homo sapiens GN=HSPA8 PE=1 SV=1	HSP7C	27.85828;False;0	27.89602;False;0	28.09078;False;0	28.12283;False;0	28.12065;False;0	28.05476;False;0		0.936446	0.417765	0.151049	2.0027	31.4789;False;0	31.86861;False;0	31.42046;False;0	31.23957;False;0	32.02052;False;0	32.24292;False;0		0.296452	0.744788	0.245013	0.730993	sp|P11142|HSP7C_HUMAN	sp|P11142|HSP7C_HUMAN	35	35	21	1	35	35	21	32	29	27	29	26	27	23	31	26	20	35	28	32	29	27	29	26
>sp|P04899|GNAI2_HUMAN Guanine nucleotide-binding protein G(i) subunit alpha-2 OS=Homo sapiens GN=GNAI2 PE=1 SV=3;>sp|P63096|GNAI1_HUMAN Guanine nucleotide-binding protein G(i) subunit alpha-1 OS=Homo sapiens GN=GNAI1 PE=1 SV=2	GNAI2	21.99514;False;0	23.62767;False;0	20.48631;False;0	18.80533;True;0	21.32915;False;0	18.07668;True;0		0.918031	0.431314	-2.63265	-1.96563	25.76486;False;0	25.44572;False;0	24.93454;False;0	26.2516;False;0	24.66112;False;0	25.23367;False;0		0.000261603	0.999372	0.000420888	0.000802909	sp|P04899|GNAI2_HUMAN;sp|P63096|GNAI1_HUMAN;sp|P11488|GNAT1_HUMAN;sp|P09471|GNAO_HUMAN;sp|P19087|GNAT2_HUMAN;sp|A8MTJ3|GNAT3_HUMAN;sp|P38405|GNAL_HUMAN	sp|P04899|GNAI2_HUMAN;sp|P63096|GNAI1_HUMAN	10;5;2;2;2;2;1	10;5;2;2;2;2;1	5;0;0;0;0;0;0	7	10	10	5	8	7	5	7	3	4	3	10	2	0	5	0	8	7	5	7	3
>sp|P35908|K22E_HUMAN Keratin, type II cytoskeletal 2 epidermal OS=Homo sapiens GN=KRT2 PE=1 SV=2;>P35908 SWISS-PROT:P35908 Tax_Id=9606 Gene_Symbol=KRT2 Keratin, type II cytoskeletal 2 epidermal	K22E	29.26278;False;0	25.67266;False;0	27.52679;False;0	33.1498;False;0	28.33228;False;0	31.02366;False;0		0.898917	0.435333	3.34784	1.9273	29.74026;False;0	32.24624;False;0	33.84819;False;0	34.84586;False;0	33.73338;False;0	33.70275;False;0		0.791831	0.406779	2.1491	1.71497	sp|P35908|K22E_HUMAN;CON__P35908	sp|P35908|K22E_HUMAN;CON__P35908	46;45	41;40	29;28	2	46	41	29	31	32	33	41	36	32	29	28	28	34	35	33	29	29	31	37	32
>sp|Q02413|DSG1_HUMAN Desmoglein-1 OS=Homo sapiens GN=DSG1 PE=1 SV=2	DSG1	22.04013;False;0	18.31504;True;0	21.58866;False;0	25.71471;False;0	21.56412;False;0	24.33422;False;0		0.887045	0.452432	3.22307	1.90356	23.91652;False;0	25.08383;False;0	26.26698;False;0	27.4449;False;0	26.67128;False;0	26.528;False;0		1.14542	0.223939	1.79228	2.43563	sp|Q02413|DSG1_HUMAN	sp|Q02413|DSG1_HUMAN	15	15	15	1	15	15	15	3	8	8	13	10	8	2	1	4	10	7	11	3	8	8	13	10
>sp|P0DMV9|HS71B_HUMAN Heat shock 70 kDa protein 1B OS=Homo sapiens GN=HSPA1B PE=1 SV=1;>sp|P0DMV8|HS71A_HUMAN Heat shock 70 kDa protein 1A OS=Homo sapiens GN=HSPA1A PE=1 SV=1	HS71B	25.12463;False;0	24.92025;False;0	25.18805;False;0	25.73348;False;0	25.2156;False;0	25.29922;False;0		0.876943	0.454632	0.338454	1.88341	28.10889;False;0	28.09899;False;0	27.72631;False;0	27.63485;False;0	28.19859;False;0	28.62293;False;0		0.21653	0.837868	0.174061	0.556724	sp|P0DMV9|HS71B_HUMAN;sp|P0DMV8|HS71A_HUMAN	sp|P0DMV9|HS71B_HUMAN;sp|P0DMV8|HS71A_HUMAN	26;26	22;22	11;11	2	26	22	11	22	20	15	18	15	15	15	24	18	12	24	20	18	16	11	14	11
>sp|P04406|G3P_HUMAN Glyceraldehyde-3-phosphate dehydrogenase OS=Homo sapiens GN=GAPDH PE=1 SV=3	G3P	23.79818;False;0	22.22503;False;0	23.24423;False;0	24.85681;False;0	23.45864;False;0	24.39002;False;0		0.863306	0.455282	1.14601	1.85627	30.56293;False;0	31.16555;False;0	30.22929;False;0	27.88919;False;0	30.50871;False;0	30.56647;False;0		0.467003	0.56457	-0.997795	-1.0793	sp|P04406|G3P_HUMAN;sp|O14556|G3PT_HUMAN	sp|P04406|G3P_HUMAN	13;1	13;1	13;1	2	13	13	13	12	12	11	7	11	9	7	8	5	7	8	10	12	12	11	7	11
>sp|P62805|H4_HUMAN Histone H4 OS=Homo sapiens GN=HIST1H4A PE=1 SV=2	H4	25.04631;False;0	26.37685;False;0	26.07159;False;0	22.71257;False;0	21.56732;False;0	25.84534;False;0		0.851396	0.4505	-2.4565	-1.83261	27.40706;False;0	27.97071;False;0	28.05015;False;0	24.80011;False;0	26.6569;False;0	25.26596;False;0		1.70643	0.0746	-2.23498	-3.76677	sp|P62805|H4_HUMAN	sp|P62805|H4_HUMAN	7	7	7	1	7	7	7	5	6	6	6	5	3	6	6	6	3	4	6	5	6	6	6	5
>sp|P13645|K1C10_HUMAN Keratin, type I cytoskeletal 10 OS=Homo sapiens GN=KRT10 PE=1 SV=6;>P13645 SWISS-PROT:P13645 Tax_Id=9606 Gene_Symbol=KRT10 Keratin, type I cytoskeletal 10	K1C10	29.84778;False;0	26.20357;False;0	28.08603;False;0	33.48735;False;0	28.82614;False;0	31.03852;False;0		0.83379	0.457659	3.07155	1.79773	30.23364;False;0	32.44606;False;0	33.9734;False;0	34.96038;False;0	33.86129;False;0	34.08978;False;0		0.853239	0.360243	2.08612	1.83627	sp|P13645|K1C10_HUMAN;CON__P13645;CON__P02535-1;sp|Q2M2I5|K1C24_HUMAN;CON__Q2M2I5;sp|Q7Z3Y9|K1C26_HUMAN;CON__Q7Z3Y9	sp|P13645|K1C10_HUMAN;CON__P13645	32;32;11;3;3;1;1	28;28;9;2;2;0;0	23;23;6;0;0;0;0	7	32	28	23	26	25	26	31	27	24	25	25	24	26	28	27	23	22	23	27	24
>sp|Q04695|K1C17_HUMAN Keratin, type I cytoskeletal 17 OS=Homo sapiens GN=KRT17 PE=1 SV=2;>Q04695 SWISS-PROT:Q04695 Tax_Id=9606 Gene_Symbol=KRT17 Keratin, type I cytoskeletal 17	K1C17	22.79098;False;0	20.74095;True;0	22.15304;False;0	27.17093;False;0	22.32342;False;0	24.27462;False;0		0.813605	0.471048	2.69467	1.75785	24.19543;False;0	21.31455;True;0	27.14899;False;0	26.95815;False;0	28.37397;False;0	25.97003;False;0		0.723123	0.43325	2.88106	1.58035	sp|Q04695|K1C17_HUMAN;CON__Q04695	sp|Q04695|K1C17_HUMAN;CON__Q04695	25;25	8;8	3;3	2	25	8	3	14	12	19	21	23	16	21	16	21	22	22	23	3	1	7	6	8
>sp|P25705|ATPA_HUMAN ATP synthase subunit alpha, mitochondrial OS=Homo sapiens GN=ATP5A1 PE=1 SV=1	ATPA	23.48259;False;0	25.2249;False;0	23.03981;False;0	22.34104;False;0	22.99077;False;0	22.78083;False;0		0.807648	0.475628	-1.21156	-1.74611	26.67088;False;0	26.19022;False;0	26.33902;False;0	24.33094;False;0	26.54079;False;0	25.762;False;0		0.574788	0.503808	-0.855461	-1.29119	sp|P25705|ATPA_HUMAN	sp|P25705|ATPA_HUMAN	16	16	16	1	16	16	16	10	7	8	3	6	6	4	15	4	3	9	5	10	7	8	3	6
>sp|P08670|VIME_HUMAN Vimentin OS=Homo sapiens GN=VIM PE=1 SV=4	VIME	22.49209;False;0	21.39357;False;0	22.18189;False;0	24.49179;False;0	21.87313;False;0	24.71408;False;0		0.796358	0.475091	1.67048	1.72387	35.32486;False;0	33.05393;False;0	33.3043;False;0	36.49972;False;0	33.58139;False;0	33.0681;False;0		0.140476	0.898664	0.488705	0.379444	sp|P08670|VIME_HUMAN;sp|P17661|DESM_HUMAN;sp|P41219|PERI_HUMAN;sp|P14136|GFAP_HUMAN	sp|P08670|VIME_HUMAN	48;6;4;2	45;4;2;1	44;3;2;1	4	48	45	44	46	38	39	45	35	37	10	9	14	22	5	21	43	35	36	42	32
>sp|Q6ZMP0|THSD4_HUMAN Thrombospondin type-1 domain-containing protein 4 OS=Homo sapiens GN=THSD4 PE=2 SV=2	THSD4	20.83484;False;0	20.91422;False;0	21.091;False;0	20.10957;True;0	21.01161;False;0	20.15066;False;0		0.795134	0.464533	-0.522741	-1.72146												sp|Q6ZMP0|THSD4_HUMAN	sp|Q6ZMP0|THSD4_HUMAN	10	10	10	1	10	10	10	0	0	0	0	0	0	2	7	4	0	8	2	0	0	0	0	0
>sp|P02545|LMNA_HUMAN Prelamin-A/C OS=Homo sapiens GN=LMNA PE=1 SV=1	LMNA	25.28792;False;0	25.04918;False;0	25.3141;False;0	22.18129;False;0	24.83528;False;0	24.39061;False;0		0.791756	0.458696	-1.41468	-1.71482	29.93298;False;0	29.82734;False;0	29.45386;False;0	28.66997;False;0	29.3776;False;0	29.57548;False;0		0.787189	0.406135	-0.530377	-1.70584	sp|P02545|LMNA_HUMAN;REV__sp|Q5VX52|SPAT1_HUMAN	sp|P02545|LMNA_HUMAN	39;1	39;1	38;1	2	39	39	38	37	35	33	29	30	28	20	27	26	5	29	20	37	35	33	29	30
>sp|Q14980|NUMA1_HUMAN Nuclear mitotic apparatus protein 1 OS=Homo sapiens GN=NUMA1 PE=1 SV=2	NUMA1	20.93128;False;0	20.07627;False;0	21.17785;False;0	19.61451;True;0	20.21596;False;0	20.31897;True;0		0.783411	0.45634	-0.678652	-1.69842												sp|Q14980|NUMA1_HUMAN	sp|Q14980|NUMA1_HUMAN	13	13	13	1	13	13	13	10	4	1	6	0	0	3	4	4	0	7	0	10	4	1	6	0
>sp|P52597|HNRPF_HUMAN Heterogeneous nuclear ribonucleoprotein F OS=Homo sapiens GN=HNRNPF PE=1 SV=3	HNRPF	24.88609;False;0	24.50319;False;0	24.73619;False;0	23.4924;False;0	24.59241;False;0	24.29572;False;0		0.772229	0.4615	-0.581645	-1.67646	25.18492;False;0	25.44503;False;0	26.07343;False;0	25.53641;False;0	25.94925;False;0	26.04128;False;0		0.376327	0.640551	0.274522	0.897035	sp|P52597|HNRPF_HUMAN	sp|P52597|HNRPF_HUMAN	12	12	10	1	12	12	10	7	5	4	5	2	4	5	11	6	4	10	6	7	5	4	5	2
>sp|P81605|DCD_HUMAN Dermcidin OS=Homo sapiens GN=DCD PE=1 SV=2	DCD	19.2445;True;0	17.93422;False;0	19.18103;False;0	26.16632;False;0	18.45575;False;0	23.05542;False;0		0.761139	0.468571	3.77258	1.65471	23.60207;False;0	25.32865;False;0	27.50097;False;0	30.68462;False;0	27.35498;False;0	25.50806;False;0		0.556788	0.519092	2.37199	1.25602	sp|P81605|DCD_HUMAN	sp|P81605|DCD_HUMAN	3	3	3	1	3	3	3	2	2	2	3	2	2	1	2	2	2	2	2	2	2	2	3	2
>sp|P08779|K1C16_HUMAN Keratin, type I cytoskeletal 16 OS=Homo sapiens GN=KRT16 PE=1 SV=4;>P08779 SWISS-PROT:P08779 Tax_Id=9606 Gene_Symbol=KRT16 Keratin, type I cytoskeletal 16	K1C16	26.45246;False;0	23.79422;False;0	25.05738;False;0	30.41044;False;0	25.24989;False;0	27.94615;False;0		0.759193	0.4592	2.76747	1.6509	26.40308;False;0	28.5288;False;0	31.68387;False;0	31.59921;False;0	32.99973;False;0	30.08271;False;0		0.700552	0.444857	2.68863	1.53629	sp|P08779|K1C16_HUMAN;CON__P08779;CON__Q9Z2K1;CON__Q3ZAW8	sp|P08779|K1C16_HUMAN;CON__P08779	35;35;13;13	28;28;11;11	18;18;4;4	4	35	28	18	12	19	24	29	33	17	22	19	20	31	23	29	7	14	20	23	27
>sp|P07355|ANXA2_HUMAN Annexin A2 OS=Homo sapiens GN=ANXA2 PE=1 SV=2;>sp|A6NMY6|AXA2L_HUMAN Putative annexin A2-like protein OS=Homo sapiens GN=ANXA2P2 PE=5 SV=2	ANXA2	24.06907;False;0	23.49997;False;0	23.67874;False;0	25.54757;False;0	23.90564;False;0	24.35468;False;0		0.757513	0.450196	0.853369	1.64761	30.72696;False;0	31.19671;False;0	30.24127;False;0	29.04557;False;0	30.73546;False;0	31.04934;False;0		0.260395	0.793209	-0.444859	-0.653593	sp|P07355|ANXA2_HUMAN;sp|A6NMY6|AXA2L_HUMAN	sp|P07355|ANXA2_HUMAN;sp|A6NMY6|AXA2L_HUMAN	25;18	25;18	25;18	2	25	25	25	24	22	17	19	18	17	11	16	11	10	17	9	24	22	17	19	18
>sp|P61962|DCAF7_HUMAN DDB1- and CUL4-associated factor 7 OS=Homo sapiens GN=DCAF7 PE=1 SV=1	DCAF7	22.05159;False;0	20.47011;False;0	20.94349;False;0	24.66823;False;0	21.41054;False;0	22.56509;False;0		0.745773	0.466385	1.72622	1.62462	23.29908;False;0	22.11718;True;0	21.43071;True;0	25.20654;False;0	26.17891;False;0	27.25566;False;0		2.08955	0.0401538	3.93138	4.88406	sp|P61962|DCAF7_HUMAN	sp|P61962|DCAF7_HUMAN	8	8	8	1	8	8	8	3	0	0	5	5	5	3	4	3	5	6	3	3	0	0	5	5
>sp|Q14157|UBP2L_HUMAN Ubiquitin-associated protein 2-like OS=Homo sapiens GN=UBAP2L PE=1 SV=2	UBP2L	22.28529;False;0	21.28653;False;0	22.32926;False;0	23.83721;False;0	22.07614;False;0	22.84192;False;0		0.708544	0.509208	0.951395	1.55188	24.88381;False;0	25.77894;False;0	25.91326;False;0	27.38146;False;0	28.66953;False;0	28.5336;False;0		2.16348	0.0293333	2.66953	5.12482	sp|Q14157|UBP2L_HUMAN	sp|Q14157|UBP2L_HUMAN	14	14	14	1	14	14	14	7	6	6	9	11	11	3	8	6	5	6	6	7	6	6	9	11
>sp|P49411|EFTU_HUMAN Elongation factor Tu, mitochondrial OS=Homo sapiens GN=TUFM PE=1 SV=2	EFTU	23.59069;False;0	22.48005;False;0	23.43657;False;0	20.30568;True;0	22.56616;False;0	22.71601;False;0		0.697654	0.502074	-1.30649	-1.53064	24.71743;False;0	24.52031;False;0	24.01691;False;0	23.2967;False;0	22.80306;True;0	22.38323;True;0		2.04002	0.0468148	-1.59055	-4.72769	sp|P49411|EFTU_HUMAN	sp|P49411|EFTU_HUMAN	12	12	12	1	12	12	12	7	5	3	3	1	2	6	8	7	1	10	6	7	5	3	3	1
>sp|Q00610|CLH1_HUMAN Clathrin heavy chain 1 OS=Homo sapiens GN=CLTC PE=1 SV=5	CLH1	23.3692;False;0	23.69827;False;0	23.70736;False;0	21.14045;True;0	23.13275;False;0	23.28785;False;0		0.697187	0.492945	-1.07126	-1.52973	30.87716;False;0	29.01831;False;0	28.85893;False;0	31.85177;False;0	28.88396;False;0	28.42582;False;0		0.0366692	0.9895	0.135717	0.10822	sp|Q00610|CLH1_HUMAN;sp|P53675|CLH2_HUMAN	sp|Q00610|CLH1_HUMAN	57;15	57;15	57;15	2	57	57	57	53	35	30	53	24	22	10	36	23	2	30	17	53	35	30	53	24
>sp|P49327|FAS_HUMAN Fatty acid synthase OS=Homo sapiens GN=FASN PE=1 SV=3	FAS	24.09273;False;0	23.57923;False;0	24.12439;False;0	20.80393;True;0	23.67863;False;0	23.19209;False;0		0.690617	0.495214	-1.3739	-1.51692	27.04656;False;0	27.38121;False;0	27.0358;False;0	25.88208;False;0	26.92366;False;0	26.99335;False;0		0.667745	0.448951	-0.554829	-1.47235	sp|P49327|FAS_HUMAN	sp|P49327|FAS_HUMAN	43	43	43	1	43	43	43	34	26	14	14	16	15	14	32	20	3	34	15	34	26	14	14	16
>sp|P48668|K2C6C_HUMAN Keratin, type II cytoskeletal 6C OS=Homo sapiens GN=KRT6C PE=1 SV=3;>P48668 SWISS-PROT:P48668 Tax_Id=9606 Gene_Symbol=KRT6C Keratin, type II cytoskeletal 6C	K2C6C	26.25784;False;0	22.61473;False;0	24.96177;False;0	30.10049;False;0	24.75624;False;0	27.3784;False;0		0.678431	0.499509	2.80027	1.49317	24.78801;False;0	27.19798;False;0	30.4008;False;0	30.60134;False;0	32.10843;False;0	27.26159;False;0		0.511372	0.541537	2.52819	1.16695	sp|P48668|K2C6C_HUMAN;CON__P48668	sp|P48668|K2C6C_HUMAN;CON__P48668	40;40	27;27	0;0	2	40	27	0	13	18	27	33	36	15	20	22	24	30	27	31	4	9	18	22	25
>sp|P05783|K1C18_HUMAN Keratin, type I cytoskeletal 18 OS=Homo sapiens GN=KRT18 PE=1 SV=2	K1C18	32.94999;False;0	32.6652;False;0	33.06066;False;0	30.73376;False;0	32.50935;False;0	32.63882;False;0		0.675916	0.495103	-0.931306	-1.48827	30.99145;False;0	29.41935;False;0	30.10562;False;0	31.99695;False;0	30.11384;False;0	29.78999;False;0		0.217717	0.839033	0.461451	0.559389	sp|P05783|K1C18_HUMAN;CON__H-INV:HIT000015463	sp|P05783|K1C18_HUMAN	35;5	33;5	21;4	2	35	33	21	29	21	18	25	20	15	27	33	28	23	31	30	27	19	16	23	18
>sp|P48730|KC1D_HUMAN Casein kinase I isoform delta OS=Homo sapiens GN=CSNK1D PE=1 SV=2	KC1D	23.91634;False;0	24.30904;False;0	24.18336;False;0	21.3674;True;0	23.99274;False;0	23.48702;False;0		0.66202	0.501333	-1.18719	-1.4612												sp|P48730|KC1D_HUMAN	sp|P48730|KC1D_HUMAN	12	12	4	1	12	12	4	1	1	0	0	0	0	5	12	5	0	11	4	1	1	0	0	0
>sp|P35579|MYH9_HUMAN Myosin-9 OS=Homo sapiens GN=MYH9 PE=1 SV=4	MYH9	26.06829;False;0	28.22642;False;0	25.34773;False;0	22.76162;False;0	26.73195;False;0	23.70419;False;0		0.658411	0.497311	-2.14823	-1.45417	32.44221;False;0	31.01764;False;0	30.70091;False;0	33.18826;False;0	30.20362;False;0	30.44035;False;0		0.0337114	0.990456	-0.109509	-0.0997894	sp|P35579|MYH9_HUMAN;REV__sp|Q9UKV3|ACINU_HUMAN;sp|P12883|MYH7_HUMAN;sp|P13535|MYH8_HUMAN;sp|Q9Y623|MYH4_HUMAN;sp|P12882|MYH1_HUMAN;sp|P11055|MYH3_HUMAN;sp|Q9UKX2|MYH2_HUMAN;sp|A7E2Y1|MYH7B_HUMAN	sp|P35579|MYH9_HUMAN	122;1;1;1;1;1;1;1;1	122;1;1;1;1;1;1;1;1	97;1;0;0;0;0;0;0;0	9	122	122	97	114	73	55	106	52	53	33	104	43	6	85	21	114	73	55	106	52
>sp|Q15154|PCM1_HUMAN Pericentriolar material 1 protein OS=Homo sapiens GN=PCM1 PE=1 SV=4	PCM1	20.21718;True;0	24.87272;False;0	25.21753;False;0	26.63326;False;0	25.23232;False;0	25.68934;False;0		0.657064	0.490581	2.41583	1.45155	24.80267;False;0	25.87357;False;0	23.15427;True;0	29.23909;False;0	28.91681;False;0	29.87707;False;0		2.31234	0.0294	4.73415	5.63794	sp|Q15154|PCM1_HUMAN	sp|Q15154|PCM1_HUMAN	40	40	40	1	40	40	40	14	2	1	37	34	32	1	14	6	20	20	18	14	2	1	37	34
>P08727 SWISS-PROT:P08727 Tax_Id=9606 Gene_Symbol=KRT19 Keratin, type I cytoskeletal 19	KRT19	33.93016;False;0	33.75961;False;0	34.07016;False;0	31.79603;False;0	33.6345;False;0	33.6501;False;0		0.649057	0.49873	-0.8931	-1.43595	33.14142;False;0	31.51705;False;0	32.10002;False;0	34.21009;False;0	32.4181;False;0	32.13712;False;0		0.344426	0.678593	0.668941	0.831487	CON__P08727;sp|Q99456|K1C12_HUMAN;CON__Q99456;sp|Q8N1A0|KT222_HUMAN;CON__Q8N1A0	CON__P08727	44;4;4;1;1	44;4;4;1;1	1;0;0;0;0	5	44	44	1	32	25	25	32	27	26	37	43	40	36	43	39	32	25	25	32	27
>sp|Q06830|PRDX1_HUMAN Peroxiredoxin-1 OS=Homo sapiens GN=PRDX1 PE=1 SV=1	PRDX1	24.05142;False;0	22.51085;False;0	23.45551;False;0	25.03036;False;0	23.54144;False;0	24.07447;False;0		0.631333	0.53225	0.876166	1.40143	28.92031;False;0	29.35668;False;0	28.91208;False;0	27.50514;False;0	29.20802;False;0	29.57591;False;0		0.173599	0.881391	-0.299999	-0.458342	sp|Q06830|PRDX1_HUMAN	sp|Q06830|PRDX1_HUMAN	9	9	7	1	9	9	7	9	9	7	8	8	9	6	4	6	7	8	8	9	9	7	8	8
>sp|P19013|K2C4_HUMAN Keratin, type II cytoskeletal 4 OS=Homo sapiens GN=KRT4 PE=1 SV=4;>P19013 SWISS-PROT:P19013 Tax_Id=9606 Gene_Symbol=KRT4 keratin 4	K2C4	27.95338;False;0	27.87355;False;0	28.46991;False;0	26.71843;False;0	27.90856;False;0	27.86313;False;0		0.627724	0.531323	-0.602242	-1.3944	22.29;True;0	22.90834;True;0	27.48508;False;0	28.81381;False;0	28.96477;False;0	25.12935;False;0		0.759674	0.422514	3.40817	1.65184	sp|P19013|K2C4_HUMAN;CON__P19013	sp|P19013|K2C4_HUMAN;CON__P19013	20;20	17;17	10;10	2	20	17	10	5	5	7	7	7	6	14	14	15	7	15	12	2	2	4	4	4
>sp|Q92841|DDX17_HUMAN Probable ATP-dependent RNA helicase DDX17 OS=Homo sapiens GN=DDX17 PE=1 SV=2	DDX17	21.79499;False;0	21.37406;False;0	21.70303;False;0	19.37366;True;0	21.72505;False;0	20.88069;False;0		0.619554	0.53497	-0.964226	-1.37849												sp|Q92841|DDX17_HUMAN	sp|Q92841|DDX17_HUMAN	16	11	11	1	16	11	11	13	10	7	9	7	6	6	14	11	3	14	10	8	5	2	4	2
>sp|P07197|NFM_HUMAN Neurofilament medium polypeptide OS=Homo sapiens GN=NEFM PE=1 SV=3;>sp|Q16352|AINX_HUMAN Alpha-internexin OS=Homo sapiens GN=INA PE=1 SV=2;>sp|P07196|NFL_HUMAN Neurofilament light polypeptide OS=Homo sapiens GN=NEFL PE=1 SV=3	NFM	27.70141;False;0	26.43595;False;0	27.32165;False;0	24.98237;False;0	26.42058;False;0	27.08446;False;0		0.613392	0.530567	-0.990531	-1.36648												sp|P07197|NFM_HUMAN;sp|Q16352|AINX_HUMAN;sp|P07196|NFL_HUMAN	sp|P07197|NFM_HUMAN;sp|Q16352|AINX_HUMAN;sp|P07196|NFL_HUMAN	4;3;3	3;2;2	3;2;2	3	4	3	3	3	3	3	3	3	2	4	3	4	3	3	3	2	2	2	2	2
>sp|Q9C075|K1C23_HUMAN Keratin, type I cytoskeletal 23 OS=Homo sapiens GN=KRT23 PE=1 SV=2;>Q9C075 SWISS-PROT:Q9C075 Tax_Id=9606 Gene_Symbol=KRT23 Keratin, type I cytoskeletal 23	K1C23	27.15846;False;0	27.03328;False;0	27.58706;False;0	26.35286;False;0	26.86077;False;0	27.27853;False;0		0.609034	0.531059	-0.428885	-1.35799												sp|Q9C075|K1C23_HUMAN;CON__Q9C075;CON__Q99PS0	sp|Q9C075|K1C23_HUMAN;CON__Q9C075	26;26;3	26;26;3	23;23;2	3	26	26	23	0	2	3	5	2	2	17	23	20	7	19	19	0	2	3	5	2
>sp|Q14126|DSG2_HUMAN Desmoglein-2 OS=Homo sapiens GN=DSG2 PE=1 SV=2	DSG2	24.77871;False;0	26.02397;False;0	24.86967;False;0	21.45949;False;0	25.45293;False;0	23.79313;False;0		0.605343	0.527826	-1.6556	-1.3508												sp|Q14126|DSG2_HUMAN	sp|Q14126|DSG2_HUMAN	30	30	30	1	30	30	30	23	3	0	21	2	1	8	25	14	2	22	12	23	3	0	21	2
>sp|P55735|SEC13_HUMAN Protein SEC13 homolog OS=Homo sapiens GN=SEC13 PE=1 SV=3	SEC13	21.34278;False;0	23.02889;False;0	22.20365;False;0	19.82646;True;0	22.73113;False;0	19.38782;True;0		0.596998	0.526971	-1.54331	-1.33453												sp|P55735|SEC13_HUMAN	sp|P55735|SEC13_HUMAN	10	10	10	1	10	10	10	3	1	0	0	0	0	3	9	3	0	9	1	3	1	0	0	0
>sp|O00159|MYO1C_HUMAN Unconventional myosin-Ic OS=Homo sapiens GN=MYO1C PE=1 SV=4	MYO1C	24.87347;False;0	26.72767;False;0	22.63556;False;0	21.29961;False;0	24.98715;False;0	20.93675;False;0		0.59642	0.519549	-2.33773	-1.3334	29.9067;False;0	25.2398;False;0	23.87089;False;0	31.19689;False;0	26.24116;False;0	24.59827;False;0		0.137901	0.899479	1.00631	0.373185	sp|O00159|MYO1C_HUMAN	sp|O00159|MYO1C_HUMAN	42	42	41	1	42	42	41	33	14	6	35	12	8	21	36	18	2	32	7	33	14	6	35	12
>sp|O75369|FLNB_HUMAN Filamin-B OS=Homo sapiens GN=FLNB PE=1 SV=2	FLNB	24.35138;False;0	23.99049;False;0	24.16446;False;0	19.72812;True;0	24.01137;False;0	23.4051;False;0		0.59546	0.513944	-1.78725	-1.33153	29.83802;False;0	29.50896;False;0	29.31887;False;0	29.59046;False;0	29.30596;False;0	29.13582;False;0		0.451466	0.564403	-0.211207	-1.04841	sp|O75369|FLNB_HUMAN	sp|O75369|FLNB_HUMAN	90	82	80	1	90	82	80	86	67	56	70	51	45	19	53	39	2	45	24	78	61	51	64	45
>sp|P22626|ROA2_HUMAN Heterogeneous nuclear ribonucleoproteins A2/B1 OS=Homo sapiens GN=HNRNPA2B1 PE=1 SV=2	ROA2	22.7149;False;0	21.68213;False;0	22.68791;False;0	22.85089;False;0	22.61917;False;0	23.06408;False;0		0.594466	0.508603	0.483065	1.32959	27.30147;False;0	27.89475;False;0	27.13026;False;0	25.08184;False;0	27.47622;False;0	27.69896;False;0		0.32623	0.698187	-0.689819	-0.793667	sp|P22626|ROA2_HUMAN	sp|P22626|ROA2_HUMAN	10	10	9	1	10	10	9	10	9	8	6	9	8	7	7	8	3	8	8	10	9	8	6	9
>sp|Q14204|DYHC1_HUMAN Cytoplasmic dynein 1 heavy chain 1 OS=Homo sapiens GN=DYNC1H1 PE=1 SV=5	DYHC1	23.92579;False;0	24.03691;False;0	24.55807;False;0	18.83797;True;0	23.9276;False;0	23.34584;False;0		0.588874	0.511243	-2.13645	-1.31868	28.87728;False;0	29.22184;False;0	29.511;False;0	28.04354;False;0	29.17817;False;0	28.67469;False;0		0.692062	0.453684	-0.571241	-1.51974	sp|Q14204|DYHC1_HUMAN	sp|Q14204|DYHC1_HUMAN	63	63	63	1	63	63	63	50	43	30	18	29	24	10	29	22	1	31	12	50	43	30	18	29
>sp|P63261|ACTG_HUMAN Actin, cytoplasmic 2 OS=Homo sapiens GN=ACTG1 PE=1 SV=1	ACTG	29.01404;False;0	30.21801;False;0	28.06276;False;0	27.16096;False;0	29.13919;False;0	27.58585;False;0		0.585313	0.510827	-1.13627	-1.31174	34.16294;False;0	33.67072;False;0	32.59067;False;0	34.47876;False;0	33.03336;False;0	33.03291;False;0		0.020024	0.993121	0.0402349	0.0601254	sp|P63261|ACTG_HUMAN	sp|P63261|ACTG_HUMAN	24	24	1	1	24	24	1	23	20	14	20	16	15	15	22	15	13	20	13	23	20	14	20	16
>sp|P05787|K2C8_HUMAN Keratin, type II cytoskeletal 8 OS=Homo sapiens GN=KRT8 PE=1 SV=7;>P05787 SWISS-PROT:P05787 Tax_Id=9606 Gene_Symbol=KRT8 Keratin, type II cytoskeletal 8	K2C8	34.30729;False;0	34.07846;False;0	34.43316;False;0	31.84079;False;0	33.98057;False;0	34.08939;False;0		0.58496	0.504105	-0.969386	-1.31105	32.86544;False;0	31.3715;False;0	32.22046;False;0	33.97792;False;0	32.28289;False;0	32.03905;False;0		0.339602	0.682663	0.614152	0.821493	sp|P05787|K2C8_HUMAN;CON__P05787;CON__H-INV:HIT000016045	sp|P05787|K2C8_HUMAN;CON__P05787	51;51;7	51;51;7	18;18;3	3	51	51	18	35	33	30	37	32	29	38	48	42	36	48	40	35	33	30	37	32
>sp|Q99569|PKP4_HUMAN Plakophilin-4 OS=Homo sapiens GN=PKP4 PE=1 SV=2	PKP4	24.0912;False;0	24.07267;False;0	24.42541;False;0	20.14081;True;0	23.82464;False;0	23.84384;False;0		0.573462	0.514338	-1.59333	-1.2886												sp|Q99569|PKP4_HUMAN;sp|Q9UQB3|CTND2_HUMAN	sp|Q99569|PKP4_HUMAN	30;1	30;1	30;1	2	30	30	30	1	0	0	3	0	0	13	27	19	1	26	11	1	0	0	3	0
>sp|O94832|MYO1D_HUMAN Unconventional myosin-Id OS=Homo sapiens GN=MYO1D PE=1 SV=2	MYO1D	23.53564;False;0	26.13649;False;0	21.31672;False;0	18.79279;True;0	23.9419;False;0	20.38722;False;0		0.564503	0.524359	-2.62232	-1.2711												sp|O94832|MYO1D_HUMAN	sp|O94832|MYO1D_HUMAN	40	40	40	1	40	40	40	1	0	0	3	0	0	12	39	9	1	32	3	1	0	0	3	0
>sp|Q71DI3|H32_HUMAN Histone H3.2 OS=Homo sapiens GN=HIST2H3A PE=1 SV=3;>sp|Q16695|H31T_HUMAN Histone H3.1t OS=Homo sapiens GN=HIST3H3 PE=1 SV=3;>sp|P84243|H33_HUMAN Histone H3.3 OS=Homo sapiens GN=H3F3A PE=1 SV=2;>sp|P68431|H31_HUMAN Histone H3.1 OS=Homo	H32	24.88702;False;0	24.69641;False;0	25.02124;False;0	23.24687;False;0	22.53464;False;0	25.4572;False;0		0.562897	0.524658	-1.12198	-1.26796	26.69949;False;0	27.85537;False;0	28.02813;False;0	26.46242;False;0	28.60918;False;0	27.54694;False;0		0.00519872	1	0.0118523	0.0158664	sp|Q71DI3|H32_HUMAN;sp|Q16695|H31T_HUMAN;sp|P84243|H33_HUMAN;sp|P68431|H31_HUMAN;sp|Q6NXT2|H3C_HUMAN	sp|Q71DI3|H32_HUMAN;sp|Q16695|H31T_HUMAN;sp|P84243|H33_HUMAN;sp|P68431|H31_HUMAN;sp|Q6NXT2|H3C_HUMAN	3;3;3;3;2	3;3;3;3;2	1;1;1;1;0	5	3	3	1	3	3	3	3	3	3	3	3	3	2	3	3	3	3	3	3	3
>sp|P14923|PLAK_HUMAN Junction plakoglobin OS=Homo sapiens GN=JUP PE=1 SV=3	PLAK	25.22527;False;0	26.17686;False;0	25.03942;False;0	27.36194;False;0	25.56355;False;0	25.95649;False;0		0.554784	0.53565	0.813473	1.2521	27.21085;False;0	26.23411;False;0	27.31614;False;0	28.80054;False;0	27.99448;False;0	26.98501;False;0		0.7343	0.433273	1.00631	1.60218	sp|P14923|PLAK_HUMAN	sp|P14923|PLAK_HUMAN	31	31	27	1	31	31	27	21	11	11	23	11	10	15	30	20	11	27	19	21	11	11	23	11
>sp|P02786|TFR1_HUMAN Transferrin receptor protein 1 OS=Homo sapiens GN=TFRC PE=1 SV=2	TFR1	21.90779;False;0	22.63934;False;0	22.05692;False;0	20.11486;True;0	22.30927;False;0	21.62756;False;0		0.54892	0.546815	-0.850783	-1.24062	25.98796;False;0	26.47009;False;0	26.04448;False;0	24.33443;False;0	25.81829;False;0	25.62053;False;0		0.86458	0.354357	-0.909759	-1.8588	sp|P02786|TFR1_HUMAN	sp|P02786|TFR1_HUMAN	17	17	17	1	17	17	17	13	10	9	7	8	5	7	13	10	0	14	5	13	10	9	7	8
>sp|Q99959|PKP2_HUMAN Plakophilin-2 OS=Homo sapiens GN=PKP2 PE=1 SV=2	PKP2	25.42227;False;0	25.48794;False;0	25.50461;False;0	21.20351;True;0	25.52722;False;0	24.77233;False;0		0.542322	0.552732	-1.63725	-1.2277	27.11287;False;0	24.72187;False;0	23.36893;False;0	28.67199;False;0	24.84312;False;0	25.05949;False;0		0.272048	0.778786	1.12364	0.678806	sp|Q99959|PKP2_HUMAN	sp|Q99959|PKP2_HUMAN	28	28	28	1	28	28	28	20	9	3	18	7	8	11	28	19	2	26	17	20	9	3	18	7
>sp|Q13813|SPTN1_HUMAN Spectrin alpha chain, non-erythrocytic 1 OS=Homo sapiens GN=SPTAN1 PE=1 SV=3	SPTN1	24.77394;False;0	25.7599;False;0	25.85162;False;0	23.10215;False;0	25.66373;False;0	24.61459;False;0		0.539473	0.550265	-1.00166	-1.22212	29.57815;False;0	28.9065;False;0	28.62659;False;0	29.9393;False;0	28.33518;False;0	28.65311;False;0		0.0366564	0.987443	-0.0612164	-0.108184	sp|Q13813|SPTN1_HUMAN	sp|Q13813|SPTN1_HUMAN	104	104	104	1	104	104	104	73	51	29	65	31	28	28	82	45	2	72	30	73	51	29	65	31
>sp|P48729|KC1A_HUMAN Casein kinase I isoform alpha OS=Homo sapiens GN=CSNK1A1 PE=1 SV=2;>sp|Q8N752|KC1AL_HUMAN Casein kinase I isoform alpha-like OS=Homo sapiens GN=CSNK1A1L PE=2 SV=2	KC1A	25.32364;False;0	26.41987;False;0	26.31038;False;0	22.57404;False;0	25.95105;False;0	25.48225;False;0		0.534662	0.550238	-1.34885	-1.21269												sp|P48729|KC1A_HUMAN;sp|Q8N752|KC1AL_HUMAN	sp|P48729|KC1A_HUMAN;sp|Q8N752|KC1AL_HUMAN	15;8	15;8	15;8	2	15	15	15	2	1	1	0	0	1	7	13	9	4	13	11	2	1	1	0	0
>sp|P62879|GBB2_HUMAN Guanine nucleotide-binding protein G(I)/G(S)/G(T) subunit beta-2 OS=Homo sapiens GN=GNB2 PE=1 SV=3	GBB2	22.21765;False;0	23.46688;False;0	20.7265;False;0	21.26216;True;0	21.23357;False;0	21.04367;False;0		0.530201	0.559012	-0.957212	-1.20394	26.37006;False;0	25.93488;False;0	25.13774;False;0	26.27601;False;0	25.39598;False;0	26.22891;False;0		0.121082	0.911652	0.152735	0.331811	sp|P62879|GBB2_HUMAN;sp|P16520|GBB3_HUMAN	sp|P62879|GBB2_HUMAN	6;1	6;1	2;0	2	6	6	2	5	5	5	4	5	5	3	5	2	1	6	3	5	5	5	4	5
>sp|P06576|ATPB_HUMAN ATP synthase subunit beta, mitochondrial OS=Homo sapiens GN=ATP5B PE=1 SV=3	ATPB	23.09824;False;0	25.60594;False;0	22.46797;False;0	17.87809;True;0	23.48554;False;0	22.67291;False;0		0.524302	0.561628	-2.37854	-1.19236	27.16902;False;0	26.85591;False;0	25.65665;False;0	23.37624;False;0	26.4464;False;0	26.41046;False;0		0.441794	0.56842	-1.14949	-1.02912	sp|P06576|ATPB_HUMAN	sp|P06576|ATPB_HUMAN	15	15	15	1	15	15	15	12	9	8	3	8	5	5	15	7	2	12	5	12	9	8	3	8
>sp|P27708|PYR1_HUMAN CAD protein OS=Homo sapiens GN=CAD PE=1 SV=3	PYR1	19.71225;False;0	20.18398;False;0	20.10252;False;0	19.75164;True;0	20.02039;False;0	19.40696;True;0		0.523195	0.558161	-0.273254	-1.19019	25.55089;False;0	26.06977;False;0	26.43581;False;0	25.38795;False;0	25.54995;False;0	25.65436;False;0		0.845059	0.360847	-0.48807	-1.82004	sp|P27708|PYR1_HUMAN	sp|P27708|PYR1_HUMAN	22	22	22	1	22	22	22	14	17	14	9	7	5	3	8	5	0	9	1	14	17	14	9	7
>sp|Q9NX63|MIC19_HUMAN MICOS complex subunit MIC19 OS=Homo sapiens GN=CHCHD3 PE=1 SV=1	MIC19	22.93115;False;0	24.22935;False;0	23.43135;False;0	18.89089;True;0	23.26885;False;0	23.13184;False;0		0.52259	0.555227	-1.76676	-1.189												sp|Q9NX63|MIC19_HUMAN	sp|Q9NX63|MIC19_HUMAN	6	6	6	1	6	6	6	4	3	1	4	2	0	4	6	4	0	4	3	4	3	1	4	2
>sp|Q99880|H2B1L_HUMAN Histone H2B type 1-L OS=Homo sapiens GN=HIST1H2BL PE=1 SV=3;>sp|Q99879|H2B1M_HUMAN Histone H2B type 1-M OS=Homo sapiens GN=HIST1H2BM PE=1 SV=3;>sp|Q99877|H2B1N_HUMAN Histone H2B type 1-N OS=Homo sapiens GN=HIST1H2BN PE=1 SV=3;>sp|Q93	H2B1L	23.40171;False;0	24.45801;False;0	24.14771;False;0	20.32745;True;0	21.89171;False;0	24.89717;False;0		0.520043	0.557303	-1.63037	-1.184	27.4346;False;0	28.37993;False;0	27.51284;False;0	25.27284;False;0	28.23316;False;0	25.89013;False;0		0.619124	0.473867	-1.31041	-1.37765	sp|Q99880|H2B1L_HUMAN;sp|Q99879|H2B1M_HUMAN;sp|Q99877|H2B1N_HUMAN;sp|Q93079|H2B1H_HUMAN;sp|Q5QNW6|H2B2F_HUMAN;sp|P62807|H2B1C_HUMAN;sp|P58876|H2B1D_HUMAN;sp|O60814|H2B1K_HUMAN;sp|P57053|H2BFS_HUMAN	sp|Q99880|H2B1L_HUMAN;sp|Q99879|H2B1M_HUMAN;sp|Q99877|H2B1N_HUMAN;sp|Q93079|H2B1H_HUMAN;sp|Q5QNW6|H2B2F_HUMAN;sp|P62807|H2B1C_HUMAN;sp|P58876|H2B1D_HUMAN;sp|O60814|H2B1K_HUMAN;sp|P57053|H2BFS_HUMAN	6;6;6;6;6;6;6;6;5	6;6;6;6;6;6;6;6;5	1;1;1;1;1;1;1;1;1	9	6	6	1	4	4	3	2	3	3	2	5	4	0	4	2	4	4	3	2	3
>sp|P08133|ANXA6_HUMAN Annexin A6 OS=Homo sapiens GN=ANXA6 PE=1 SV=3	ANXA6	22.35697;False;0	22.8729;False;0	22.59063;False;0	23.37212;False;0	22.95514;False;0	22.50741;False;0		0.509054	0.557244	0.33806	1.16239	28.62788;False;0	29.11426;False;0	27.58162;False;0	24.68507;False;0	28.83346;False;0	27.75156;False;0		0.438244	0.563241	-1.35122	-1.02202	sp|P08133|ANXA6_HUMAN	sp|P08133|ANXA6_HUMAN	33	33	33	1	33	33	33	30	29	22	10	22	18	12	13	12	1	15	10	30	29	22	10	22
>sp|P06733|ENOA_HUMAN Alpha-enolase OS=Homo sapiens GN=ENO1 PE=1 SV=2	ENOA	23.46226;False;0	21.8456;False;0	23.27796;False;0	23.43288;False;0	23.21049;False;0	23.82231;False;0		0.506601	0.556396	0.62662	1.15756	30.27019;False;0	31.04094;False;0	29.84951;False;0	27.3138;False;0	29.88656;False;0	29.9709;False;0		0.638768	0.455822	-1.32979	-1.41591	sp|P06733|ENOA_HUMAN;sp|P13929|ENOB_HUMAN	sp|P06733|ENOA_HUMAN	19;1	19;1	18;0	2	19	19	18	18	17	13	11	14	12	9	7	10	4	10	10	18	17	13	11	14
>sp|Q01082|SPTB2_HUMAN Spectrin beta chain, non-erythrocytic 1 OS=Homo sapiens GN=SPTBN1 PE=1 SV=2	SPTB2	22.67878;False;0	24.50936;False;0	23.54898;False;0	20.35758;True;0	24.19918;False;0	21.94635;False;0		0.499803	0.55387	-1.41134	-1.14416	29.28778;False;0	28.31341;False;0	27.91775;False;0	29.75232;False;0	27.67976;False;0	27.8839;False;0		0.0293591	0.99068	-0.067653	-0.0872949	sp|Q01082|SPTB2_HUMAN	sp|Q01082|SPTB2_HUMAN	78	78	71	1	78	78	71	64	45	20	65	25	23	9	44	26	0	45	14	64	45	20	65	25
>sp|P55072|TERA_HUMAN Transitional endoplasmic reticulum ATPase OS=Homo sapiens GN=VCP PE=1 SV=4	TERA	21.13659;False;0	20.5121;False;0	21.3955;False;0	20.27959;True;0	21.31446;False;0	18.16823;True;0		0.496143	0.554452	-1.09397	-1.13695	28.55954;False;0	28.8605;False;0	28.24803;False;0	26.48814;False;0	28.20969;False;0	28.2359;False;0		0.685674	0.456601	-0.911449	-1.50728	sp|P55072|TERA_HUMAN	sp|P55072|TERA_HUMAN	31	31	31	1	31	31	31	31	25	20	13	20	19	5	6	5	0	10	4	31	25	20	13	20
>sp|P61978|HNRPK_HUMAN Heterogeneous nuclear ribonucleoprotein K OS=Homo sapiens GN=HNRNPK PE=1 SV=1	HNRPK	22.63894;False;0	22.07979;False;0	22.24473;False;0	20.69341;True;0	22.02756;False;0	22.39866;False;0		0.49284	0.556936	-0.614606	-1.13043	28.00737;False;0	28.12223;False;0	27.95105;False;0	26.17448;False;0	27.60017;False;0	28.05331;False;0		0.590203	0.492664	-0.750898	-1.32128	sp|P61978|HNRPK_HUMAN	sp|P61978|HNRPK_HUMAN	15	15	15	1	15	15	15	15	12	12	10	10	10	7	7	7	0	7	5	15	12	12	10	10
>sp|Q6ZRV2|FA83H_HUMAN Protein FAM83H OS=Homo sapiens GN=FAM83H PE=1 SV=3	FA83H	29.22722;False;0	29.65058;False;0	29.86408;False;0	26.79798;False;0	29.86035;False;0	28.95521;False;0		0.489788	0.552379	-1.04278	-1.1244												sp|Q6ZRV2|FA83H_HUMAN	sp|Q6ZRV2|FA83H_HUMAN	68	68	68	1	68	68	68	1	3	3	2	3	2	47	65	56	22	64	51	1	3	3	2	3
>sp|P31943|HNRH1_HUMAN Heterogeneous nuclear ribonucleoprotein H OS=Homo sapiens GN=HNRNPH1 PE=1 SV=4	HNRH1	24.3334;False;0	24.49814;False;0	23.57022;False;0	18.59933;True;0	24.13218;False;0	23.64075;False;0		0.488654	0.549208	-2.00984	-1.12216	26.14143;False;0	26.01176;False;0	26.80686;False;0	26.03011;False;0	26.39575;False;0	26.49325;False;0		0.0159491	0.99578	-0.0136496	-0.0481004	sp|P31943|HNRH1_HUMAN	sp|P31943|HNRH1_HUMAN	11	9	5	1	11	9	5	10	7	7	8	6	5	7	10	8	2	10	7	8	6	6	7	5
>sp|Q16891|MIC60_HUMAN MICOS complex subunit MIC60 OS=Homo sapiens GN=IMMT PE=1 SV=1	MIC60	25.2738;False;0	26.81409;False;0	25.93724;False;0	22.66184;False;0	26.08472;False;0	25.44806;False;0		0.48669	0.546763	-1.27684	-1.11828	27.62303;False;0	24.91255;False;0	25.50452;False;0	27.78019;False;0	24.39715;False;0	23.92723;False;0		0.165803	0.8855	-0.645176	-0.440027	sp|Q16891|MIC60_HUMAN	sp|Q16891|MIC60_HUMAN	33	33	33	1	33	33	33	19	6	3	19	5	2	13	32	21	4	28	19	19	6	3	19	5
>sp|Q9Y446|PKP3_HUMAN Plakophilin-3 OS=Homo sapiens GN=PKP3 PE=1 SV=1	PKP3	25.85436;False;0	26.40406;False;0	25.98661;False;0	19.31121;True;0	26.21653;False;0	25.42252;False;0		0.483226	0.545429	-2.43159	-1.11144												sp|Q9Y446|PKP3_HUMAN	sp|Q9Y446|PKP3_HUMAN	23	23	23	1	23	23	23	3	2	1	4	1	2	7	21	15	2	22	13	3	2	1	4	1
>sp|P60660|MYL6_HUMAN Myosin light polypeptide 6 OS=Homo sapiens GN=MYL6 PE=1 SV=2	MYL6	21.98826;False;0	23.92687;False;0	21.00785;False;0	21.05151;True;0	22.09016;False;0	20.63786;False;0		0.472972	0.557051	-1.04782	-1.09114	28.28524;False;0	26.78631;False;0	26.39593;False;0	28.24045;False;0	25.25115;False;0	26.14287;False;0		0.226129	0.826501	-0.611001	-0.578208	sp|P60660|MYL6_HUMAN;sp|P14649|MYL6B_HUMAN	sp|P60660|MYL6_HUMAN	8;2	8;2	8;2	2	8	8	8	7	6	4	7	5	5	4	7	3	0	6	2	7	6	4	7	5
>sp|Q9NQX4|MYO5C_HUMAN Unconventional myosin-Vc OS=Homo sapiens GN=MYO5C PE=1 SV=2	MYO5C	21.76357;False;0	24.79556;False;0	20.69685;False;0	20.18073;True;0	22.60863;False;0	19.36692;False;0		0.4698	0.55716	-1.6999	-1.08485												sp|Q9NQX4|MYO5C_HUMAN	sp|Q9NQX4|MYO5C_HUMAN	29	29	25	1	29	29	25	10	0	0	11	0	0	5	29	6	0	18	2	10	0	0	11	0
>sp|P52272|HNRPM_HUMAN Heterogeneous nuclear ribonucleoprotein M OS=Homo sapiens GN=HNRNPM PE=1 SV=3	HNRPM	25.57288;False;0	26.03781;False;0	25.69032;False;0	23.83277;False;0	26.05933;False;0	25.25101;False;0		0.467751	0.553822	-0.719305	-1.08078	27.68939;False;0	27.88192;False;0	28.21405;False;0	27.38237;False;0	27.9506;False;0	28.0503;False;0		0.199755	0.849654	-0.134031	-0.518749	sp|P52272|HNRPM_HUMAN	sp|P52272|HNRPM_HUMAN	37	37	37	1	37	37	37	26	21	21	21	16	16	14	34	27	6	36	21	26	21	21	21	16
>sp|P08493|MGP_HUMAN Matrix Gla protein OS=Homo sapiens GN=MGP PE=1 SV=2	MGP	21.69583;False;0	20.65316;False;0	22.07235;False;0	23.17655;False;0	21.04693;False;0	22.68671;False;0		0.465175	0.553373	0.829618	1.07567												sp|P08493|MGP_HUMAN	sp|P08493|MGP_HUMAN	2	2	2	1	2	2	2	0	0	0	0	0	0	2	2	2	2	2	2	0	0	0	0	0
>sp|P23771|GATA3_HUMAN Trans-acting T-cell-specific transcription factor GATA-3 OS=Homo sapiens GN=GATA3 PE=1 SV=1	GATA3	22.65766;False;0	22.35612;False;0	22.72644;False;0	18.24439;True;0	22.33789;False;0	22.60048;False;0		0.464181	0.550291	-1.51915	-1.0737												sp|P23771|GATA3_HUMAN;sp|P23769|GATA2_HUMAN;sp|Q9BWX5|GATA5_HUMAN;sp|P43694|GATA4_HUMAN	sp|P23771|GATA3_HUMAN	10;2;1;1	10;2;1;1	10;2;1;1	4	10	10	10	0	0	0	0	0	0	4	10	5	0	7	5	0	0	0	0	0
>sp|P68363|TBA1B_HUMAN Tubulin alpha-1B chain OS=Homo sapiens GN=TUBA1B PE=1 SV=1	TBA1B	27.07204;False;0	28.08598;False;0	27.26168;False;0	26.26707;False;0	27.76793;False;0	26.63879;False;0		0.458102	0.557115	-0.58197	-1.06162	30.57588;False;0	30.33852;False;0	30.90813;False;0	29.78913;False;0	30.27609;False;0	30.67834;False;0		0.51647	0.547172	-0.359659	-1.17697	sp|P68363|TBA1B_HUMAN	sp|P68363|TBA1B_HUMAN	23	23	0	1	23	23	0	20	20	18	17	13	10	14	21	17	12	19	15	20	20	18	17	13
>sp|P58107|EPIPL_HUMAN Epiplakin OS=Homo sapiens GN=EPPK1 PE=1 SV=2	EPIPL	30.63279;False;0	31.19578;False;0	31.32469;False;0	28.40989;False;0	31.15424;False;0	30.77494;False;0		0.457587	0.553638	-0.938059	-1.06059												sp|P58107|EPIPL_HUMAN	sp|P58107|EPIPL_HUMAN	146	139	139	1	146	139	139	3	5	11	9	5	5	88	141	104	67	131	99	0	2	6	4	3
>sp|P47756|CAPZB_HUMAN F-actin-capping protein subunit beta OS=Homo sapiens GN=CAPZB PE=1 SV=4	CAPZB	20.76515;False;0	21.39833;False;0	20.46603;False;0	22.231;True;0	21.28099;False;0	20.7496;False;0		0.457424	0.548415	0.544029	1.06027	25.81546;False;0	25.06238;False;0	25.19682;False;0	26.16764;False;0	24.09668;False;0	24.6725;False;0		0.22482	0.828162	-0.379279	-0.575288	sp|P47756|CAPZB_HUMAN	sp|P47756|CAPZB_HUMAN	10	10	10	1	10	10	10	10	6	2	7	3	4	2	7	3	1	8	2	10	6	2	7	3
>sp|P05141|ADT2_HUMAN ADP/ATP translocase 2 OS=Homo sapiens GN=SLC25A5 PE=1 SV=7	ADT2	20.74296;False;0	25.29838;False;0	21.35837;False;0	20.41949;True;0	21.69651;False;0	20.57182;False;0		0.456926	0.545121	-1.57063	-1.05928	27.45176;False;0	26.93438;False;0	27.65915;False;0	25.71607;False;0	27.47197;False;0	26.57332;False;0		0.621407	0.472746	-0.761311	-1.3821	sp|P05141|ADT2_HUMAN	sp|P05141|ADT2_HUMAN	13	13	6	1	13	13	6	10	9	5	3	7	4	4	12	5	3	9	3	10	9	5	3	7
>sp|P23396|RS3_HUMAN 40S ribosomal protein S3 OS=Homo sapiens GN=RPS3 PE=1 SV=2	RS3	21.75271;False;0	21.81261;False;0	21.72438;False;0	18.29226;True;0	21.92445;False;0	21.46936;False;0		0.452843	0.548185	-1.20121	-1.05115	26.20374;False;0	26.21947;False;0	26.35058;False;0	25.08533;False;0	26.02217;False;0	25.79461;False;0		1.02443	0.241231	-0.623892	-2.18204	sp|P23396|RS3_HUMAN	sp|P23396|RS3_HUMAN	10	10	10	1	10	10	10	10	9	8	7	9	7	5	7	6	0	7	6	10	9	8	7	9
>sp|P61626|LYSC_HUMAN Lysozyme C OS=Homo sapiens GN=LYZ PE=1 SV=1	LYSC	20.84575;False;0	24.23739;False;0	20.27583;False;0	21.46867;False;0	19.20093;True;0	20.33462;False;0		0.445991	0.554899	-1.45159	-1.03749												sp|P61626|LYSC_HUMAN	sp|P61626|LYSC_HUMAN	6	6	6	1	6	6	6	0	2	1	2	3	1	3	5	2	2	0	3	0	2	1	2	3
>sp|P06396|GELS_HUMAN Gelsolin OS=Homo sapiens GN=GSN PE=1 SV=1;>Q3SX14 TREMBL:Q3SX14 (Bos taurus) Similar to Gelsolin	GELS	24.01035;False;0	26.23789;False;0	23.92579;False;0	22.12506;False;0	25.34347;False;0	22.88896;False;0		0.44392	0.552	-1.27218	-1.03336	25.60654;False;0	25.01154;False;0	25.14063;False;0	26.31853;False;0	25.18677;False;0	25.42208;False;0		0.4276	0.580226	0.389555	1.00071	sp|P06396|GELS_HUMAN;CON__Q3SX14;REV__sp|Q6TDU7|CASC1_HUMAN	sp|P06396|GELS_HUMAN;CON__Q3SX14	21;13;1	21;13;1	21;13;1	3	21	21	21	12	5	2	10	3	3	10	20	10	2	20	6	12	5	2	10	3
>sp|O15027|SC16A_HUMAN Protein transport protein Sec16A OS=Homo sapiens GN=SEC16A PE=1 SV=3	SC16A	27.07316;False;0	27.274;False;0	27.7018;False;0	24.51587;False;0	27.74593;False;0	26.77618;False;0		0.442086	0.550342	-1.00366	-1.0297												sp|O15027|SC16A_HUMAN	sp|O15027|SC16A_HUMAN	70	70	70	1	70	70	70	8	3	2	11	2	2	27	67	40	11	62	35	8	3	2	11	2
>sp|Q14257|RCN2_HUMAN Reticulocalbin-2 OS=Homo sapiens GN=RCN2 PE=1 SV=1	RCN2	23.04675;False;0	23.93112;False;0	23.62723;False;0	19.82048;True;0	23.98007;False;0	22.89317;False;0		0.439619	0.550179	-1.30379	-1.02477												sp|Q14257|RCN2_HUMAN	sp|Q14257|RCN2_HUMAN	10	10	10	1	10	10	10	2	2	2	2	1	1	3	8	4	0	7	2	2	2	2	2	1
>sp|P50416|CPT1A_HUMAN Carnitine O-palmitoyltransferase 1, liver isoform OS=Homo sapiens GN=CPT1A PE=1 SV=2	CPT1A	20.8219;False;0	19.37314;False;0	20.32003;False;0	20.10032;True;0	18.36597;True;0	19.93118;False;0		0.433902	0.553487	-0.705865	-1.01334												sp|P50416|CPT1A_HUMAN	sp|P50416|CPT1A_HUMAN	5	5	5	1	5	5	5	3	3	1	0	2	0	2	3	3	0	3	3	3	3	1	0	2
>sp|P62987|RL40_HUMAN Ubiquitin-60S ribosomal protein L40 OS=Homo sapiens GN=UBA52 PE=1 SV=2;>sp|P62979|RS27A_HUMAN Ubiquitin-40S ribosomal protein S27a OS=Homo sapiens GN=RPS27A PE=1 SV=2;>sp|P0CG47|UBB_HUMAN Polyubiquitin-B OS=Homo sapiens GN=UBB PE=1 SV	RL40	23.57888;False;0	24.04918;False;0	24.02513;False;0	19.30615;True;0	23.70409;False;0	24.02081;False;0		0.431006	0.559579	-1.54071	-1.00754	29.51373;False;0	29.26423;False;0	28.73518;False;0	30.66924;False;0	28.83608;False;0	29.48606;False;0		0.35062	0.676129	0.492746	0.844285	sp|P62987|RL40_HUMAN;sp|P62979|RS27A_HUMAN;sp|P0CG47|UBB_HUMAN;sp|P0CG48|UBC_HUMAN	sp|P62987|RL40_HUMAN;sp|P62979|RS27A_HUMAN;sp|P0CG47|UBB_HUMAN;sp|P0CG48|UBC_HUMAN	5;5;5;5	5;5;5;5	5;5;5;5	4	5	5	5	5	3	3	5	5	3	3	4	3	1	5	3	5	3	3	5	5
>sp|P14618|KPYM_HUMAN Pyruvate kinase PKM OS=Homo sapiens GN=PKM PE=1 SV=4	KPYM	24.37763;False;0	22.52989;False;0	23.64911;False;0	24.09499;False;0	24.04118;False;0	24.01572;False;0		0.421584	0.568904	0.531755	0.988641	31.04375;False;0	31.37363;False;0	30.45494;False;0	28.07923;False;0	30.68194;False;0	30.9393;False;0		0.482689	0.574507	-1.05728	-1.11037	sp|P14618|KPYM_HUMAN;sp|P30613|KPYR_HUMAN	sp|P14618|KPYM_HUMAN	28;1	28;1	28;1	2	28	28	28	26	26	22	15	19	20	8	12	11	6	21	12	26	26	22	15	19
>sp|P21333|FLNA_HUMAN Filamin-A OS=Homo sapiens GN=FLNA PE=1 SV=4	FLNA	22.98617;False;0	22.66221;False;0	23.18669;False;0	21.43724;True;0	22.89691;False;0	22.9805;False;0		0.41106	0.574759	-0.506807	-0.967467	31.24915;False;0	30.9221;False;0	30.88889;False;0	30.79188;False;0	30.92748;False;0	30.78932;False;0		0.674893	0.44556	-0.183821	-1.48627	sp|P21333|FLNA_HUMAN	sp|P21333|FLNA_HUMAN	99	99	89	1	99	99	89	94	82	71	77	68	60	10	22	21	3	33	19	94	82	71	77	68
>sp|P07814|SYEP_HUMAN Bifunctional glutamate/proline--tRNA ligase OS=Homo sapiens GN=EPRS PE=1 SV=5	SYEP	21.98339;False;0	21.17773;False;0	21.7099;False;0	18.42251;True;0	21.49434;False;0	21.77499;False;0		0.409247	0.573607	-1.05973	-0.96381	26.40949;False;0	26.80931;False;0	26.60922;False;0	25.25979;False;0	26.54401;False;0	26.16321;False;0		0.712156	0.440938	-0.620335	-1.55893	sp|P07814|SYEP_HUMAN	sp|P07814|SYEP_HUMAN	19	19	18	1	19	19	18	13	15	12	8	10	12	6	10	8	1	8	4	13	15	12	8	10
>sp|Q9Y512|SAM50_HUMAN Sorting and assembly machinery component 50 homolog OS=Homo sapiens GN=SAMM50 PE=1 SV=3	SAM50	20.3218;False;0	24.45557;False;0	20.59851;False;0	20.97912;True;0	21.66752;False;0	17.70802;True;0		0.390222	0.604746	-1.67374	-0.925317												sp|Q9Y512|SAM50_HUMAN	sp|Q9Y512|SAM50_HUMAN	16	16	16	1	16	16	16	1	0	0	3	0	0	2	16	3	0	10	2	1	0	0	3	0
>sp|P84090|ERH_HUMAN Enhancer of rudimentary homolog OS=Homo sapiens GN=ERH PE=1 SV=1	ERH	22.23485;False;0	20.00457;False;0	17.56825;True;0	21.73016;False;0	19.98565;False;0	22.21347;False;0		0.383239	0.613882	1.37387	0.911124	24.36853;False;0	25.01248;False;0	25.07353;False;0	24.09965;False;0	22.69521;True;0	25.74535;False;0		0.282553	0.761416	-0.638112	-0.701369	sp|P84090|ERH_HUMAN	sp|P84090|ERH_HUMAN	2	2	2	1	2	2	2	2	2	2	2	1	2	2	2	1	2	2	2	2	2	2	2	1
>sp|O95817|BAG3_HUMAN BAG family molecular chaperone regulator 3 OS=Homo sapiens GN=BAG3 PE=1 SV=3	BAG3	21.60779;False;0	21.69337;False;0	22.23175;False;0	19.30783;True;0	22.08135;False;0	21.72667;False;0		0.378848	0.614333	-0.805684	-0.902178												sp|O95817|BAG3_HUMAN	sp|O95817|BAG3_HUMAN	12	12	12	1	12	12	12	4	2	0	0	0	0	3	12	6	0	10	5	4	2	0	0	0
>sp|Q15149|PLEC_HUMAN Plectin OS=Homo sapiens GN=PLEC PE=1 SV=3	PLEC	33.2185;False;0	33.84558;False;0	33.88658;False;0	31.01963;False;0	34.00721;False;0	33.42643;False;0		0.370839	0.626777	-0.832465	-0.885822	34.67151;False;0	32.18039;False;0	32.25738;False;0	35.98825;False;0	32.11477;False;0	32.30419;False;0		0.103622	0.92634	0.432643	0.28789	sp|Q15149|PLEC_HUMAN	sp|Q15149|PLEC_HUMAN	355	355	346	1	355	355	346	293	198	182	291	175	165	250	329	294	182	334	269	293	198	182	291	175
>sp|P51114|FXR1_HUMAN Fragile X mental retardation syndrome-related protein 1 OS=Homo sapiens GN=FXR1 PE=1 SV=3	FXR1	26.0502;False;0	23.22618;False;0	25.60031;False;0	24.29733;False;0	23.47234;False;0	24.6699;False;0		0.358168	0.648623	-0.81237	-0.859834	26.99205;False;0	27.04656;False;0	28.11659;False;0	27.43928;False;0	28.02776;False;0	28.59868;False;0		0.571027	0.503362	0.63684	1.28385	sp|P51114|FXR1_HUMAN	sp|P51114|FXR1_HUMAN	15	15	13	1	15	15	13	12	8	9	7	8	9	12	7	11	5	8	7	12	8	9	7	8
>sp|P52907|CAZA1_HUMAN F-actin-capping protein subunit alpha-1 OS=Homo sapiens GN=CAPZA1 PE=1 SV=3	CAZA1	20.07182;False;0	20.36944;False;0	19.86066;False;0	20.46502;True;0	20.09378;False;0	20.20299;False;0		0.344869	0.679057	0.153289	0.832403	25.10629;False;0	24.80597;False;0	23.53734;True;0	25.45782;False;0	23.75052;False;0	24.3152;False;0		0.0117001	0.999051	0.0246468	0.0354505	sp|P52907|CAZA1_HUMAN	sp|P52907|CAZA1_HUMAN	9	9	8	1	9	9	8	7	4	2	8	2	4	2	6	2	0	3	3	7	4	2	8	2
>sp|Q14247|SRC8_HUMAN Src substrate cortactin OS=Homo sapiens GN=CTTN PE=1 SV=2	SRC8	22.83942;False;0	24.04327;False;0	23.82716;False;0	20.26274;True;0	23.93957;False;0	23.49997;False;0		0.340669	0.687065	-1.00253	-0.823706												sp|Q14247|SRC8_HUMAN	sp|Q14247|SRC8_HUMAN	18	18	18	1	18	18	18	9	5	2	2	1	1	5	18	10	0	16	6	9	5	2	2	1
>sp|Q9Y5A9|YTHD2_HUMAN YTH domain-containing family protein 2 OS=Homo sapiens GN=YTHDF2 PE=1 SV=2	YTHD2	21.91543;False;0	20.80183;False;0	21.57644;False;0	19.56509;True;0	21.13377;False;0	21.79654;False;0		0.334535	0.689248	-0.599435	-0.810971	22.16259;True;0	25.02585;False;0	25.33858;False;0	24.97356;False;0	26.21436;False;0	26.77931;False;0		0.726525	0.43157	1.8134	1.58699	sp|Q9Y5A9|YTHD2_HUMAN;sp|Q9BYJ9|YTHD1_HUMAN	sp|Q9Y5A9|YTHD2_HUMAN	7;2	7;2	5;0	2	7	7	5	2	4	4	4	5	5	3	4	3	1	5	4	2	4	4	4	5
>sp|O43707|ACTN4_HUMAN Alpha-actinin-4 OS=Homo sapiens GN=ACTN4 PE=1 SV=2	ACTN4	23.98311;False;0	26.42731;False;0	24.47128;False;0	20.4851;True;0	26.02397;False;0	24.03934;False;0		0.333901	0.686286	-1.44444	-0.809653	30.56883;False;0	29.87708;False;0	29.351;False;0	30.93523;False;0	28.87669;False;0	29.01127;False;0		0.162096	0.88751	-0.324577	-0.431266	sp|O43707|ACTN4_HUMAN	sp|O43707|ACTN4_HUMAN	52	52	35	1	52	52	35	48	40	27	47	23	20	6	26	13	1	24	8	48	40	27	47	23
>sp|Q5VTE0|EF1A3_HUMAN Putative elongation factor 1-alpha-like 3 OS=Homo sapiens GN=EEF1A1P5 PE=5 SV=1;>sp|P68104|EF1A1_HUMAN Elongation factor 1-alpha 1 OS=Homo sapiens GN=EEF1A1 PE=1 SV=1	EF1A3	26.20389;False;0	24.64768;False;0	25.62862;False;0	26.41006;False;0	25.39107;False;0	25.98874;False;0		0.331873	0.684283	0.436555	0.805432	31.54448;False;0	32.30954;False;0	32.03239;False;0	29.9221;False;0	32.43184;False;0	32.18468;False;0		0.209883	0.840308	-0.449268	-0.541742	sp|Q5VTE0|EF1A3_HUMAN;sp|P68104|EF1A1_HUMAN;sp|Q05639|EF1A2_HUMAN	sp|Q5VTE0|EF1A3_HUMAN;sp|P68104|EF1A1_HUMAN	17;17;6	17;17;6	17;17;6	3	17	17	17	13	13	11	10	11	11	6	12	6	7	11	7	13	13	11	10	11
>sp|O15020|SPTN2_HUMAN Spectrin beta chain, non-erythrocytic 2 OS=Homo sapiens GN=SPTBN2 PE=1 SV=3	SPTN2	22.12458;False;0	25.02956;False;0	23.27455;False;0	20.09619;True;0	24.35158;False;0	22.39994;False;0		0.329301	0.683906	-1.19366	-0.800073												sp|O15020|SPTN2_HUMAN	sp|O15020|SPTN2_HUMAN	56	49	49	1	56	49	49	6	3	0	6	2	0	10	51	15	0	45	11	0	0	0	1	0
>sp|Q9ULX6|AKP8L_HUMAN A-kinase anchor protein 8-like OS=Homo sapiens GN=AKAP8L PE=1 SV=3	AKP8L	21.28687;False;0	20.98919;False;0	21.98999;False;0	19.35137;True;0	21.65831;False;0	21.38401;False;0		0.326529	0.683442	-0.624119	-0.794293												sp|Q9ULX6|AKP8L_HUMAN	sp|Q9ULX6|AKP8L_HUMAN	9	9	9	1	9	9	9	4	1	1	5	2	1	3	6	5	1	8	3	4	1	1	5	2
>sp|P15924|DESP_HUMAN Desmoplakin OS=Homo sapiens GN=DSP PE=1 SV=3	DESP	29.47059;False;0	29.8047;False;0	29.76626;False;0	29.58689;False;0	29.71534;False;0	29.41864;False;0		0.322323	0.686123	-0.106897	-0.785502	30.03184;False;0	28.8634;False;0	29.90297;False;0	31.61763;False;0	30.18789;False;0	29.49288;False;0		0.501194	0.554701	0.833399	1.14691	sp|P15924|DESP_HUMAN	sp|P15924|DESP_HUMAN	183	183	183	1	183	183	183	110	54	48	117	63	47	95	171	130	68	160	114	110	54	48	117	63
>sp|P11940|PABP1_HUMAN Polyadenylate-binding protein 1 OS=Homo sapiens GN=PABPC1 PE=1 SV=2;>sp|Q9H361|PABP3_HUMAN Polyadenylate-binding protein 3 OS=Homo sapiens GN=PABPC3 PE=1 SV=2	PABP1	22.0654;False;0	21.99986;False;0	21.86049;False;0	19.88648;True;0	22.1497;False;0	22.14635;False;0		0.31414	0.698198	-0.581073	-0.768346	26.90541;False;0	27.18082;False;0	27.39958;False;0	26.42568;False;0	27.65956;False;0	27.15489;False;0		0.074582	0.952469	-0.0818946	-0.212365	sp|P11940|PABP1_HUMAN;sp|Q9H361|PABP3_HUMAN;sp|Q4VXU2|PAP1L_HUMAN;sp|Q5JQF8|PAP1M_HUMAN;sp|Q96DU9|PABP5_HUMAN	sp|P11940|PABP1_HUMAN;sp|Q9H361|PABP3_HUMAN	23;12;5;1;1	23;12;5;1;1	17;10;3;1;1	5	23	23	17	20	13	11	14	11	8	6	12	8	2	9	7	20	13	11	14	11
>sp|O00571|DDX3X_HUMAN ATP-dependent RNA helicase DDX3X OS=Homo sapiens GN=DDX3X PE=1 SV=3;>sp|O15523|DDX3Y_HUMAN ATP-dependent RNA helicase DDX3Y OS=Homo sapiens GN=DDX3Y PE=1 SV=2	DDX3X	23.72692;False;0	24.06233;False;0	24.02428;False;0	20.21522;True;0	24.49338;False;0	24.00179;False;0		0.31158	0.697394	-1.03438	-0.762963	26.79166;False;0	27.25692;False;0	27.52395;False;0	27.29228;False;0	28.09008;False;0	27.70127;False;0		0.734332	0.435346	0.503701	1.60225	sp|O00571|DDX3X_HUMAN;sp|O15523|DDX3Y_HUMAN;sp|Q9NQI0|DDX4_HUMAN	sp|O00571|DDX3X_HUMAN;sp|O15523|DDX3Y_HUMAN	22;17;2	22;17;2	21;16;2	3	22	22	21	17	13	13	17	13	12	8	19	15	1	20	12	17	13	13	17	13
>sp|Q14974|IMB1_HUMAN Importin subunit beta-1 OS=Homo sapiens GN=KPNB1 PE=1 SV=2	IMB1	21.67383;False;0	20.79654;False;0	21.2394;False;0	20.78173;True;0	20.92702;False;0	21.34158;False;0		0.292989	0.727699	-0.219816	-0.723636	26.87572;False;0	27.04958;False;0	27.32886;False;0	25.37687;False;0	27.2553;False;0	26.78706;False;0		0.454785	0.566382	-0.611645	-1.05502	sp|Q14974|IMB1_HUMAN	sp|Q14974|IMB1_HUMAN	18	18	18	1	18	18	18	18	10	6	8	8	6	3	5	7	1	10	2	18	10	6	8	8
>sp|Q9UHX1|PUF60_HUMAN Poly(U)-binding-splicing factor PUF60 OS=Homo sapiens GN=PUF60 PE=1 SV=1	PUF60	23.24651;False;0	22.31606;False;0	22.47293;False;0	22.95571;False;0	22.21398;False;0	22.01645;False;0		0.281053	0.742507	-0.283123	-0.698157	26.55194;False;0	27.34367;False;0	28.46583;False;0	26.82177;False;0	27.72559;False;0	27.99097;False;0		0.0301432	0.992	0.0589644	0.0895537	sp|Q9UHX1|PUF60_HUMAN	sp|Q9UHX1|PUF60_HUMAN	16	16	16	1	16	16	16	10	12	10	9	13	11	10	5	5	6	3	5	10	12	10	9	13
>sp|Q5T0W9|FA83B_HUMAN Protein FAM83B OS=Homo sapiens GN=FAM83B PE=1 SV=1	FA83B	21.89378;False;0	23.35448;False;0	23.14611;False;0	19.92848;True;0	24.15275;False;0	21.67986;False;0		0.268581	0.753837	-0.877762	-0.671325												sp|Q5T0W9|FA83B_HUMAN	sp|Q5T0W9|FA83B_HUMAN	23	23	23	1	23	23	23	3	0	1	0	0	0	4	20	10	0	21	6	3	0	1	0	0
>sp|P38646|GRP75_HUMAN Stress-70 protein, mitochondrial OS=Homo sapiens GN=HSPA9 PE=1 SV=2	GRP75	25.51226;False;0	25.40227;False;0	25.53831;False;0	25.77846;False;0	25.37634;False;0	25.54722;False;0		0.268522	0.748294	0.0830625	0.671197	28.29916;False;0	28.56347;False;0	28.47143;False;0	27.92173;False;0	28.66712;False;0	28.72051;False;0		0.010071	0.997802	-0.00822957	-0.0305694	sp|P38646|GRP75_HUMAN	sp|P38646|GRP75_HUMAN	29	28	28	1	29	28	28	25	20	17	19	17	18	13	23	20	11	25	18	24	19	16	18	16
>sp|Q8NEV8|EXPH5_HUMAN Exophilin-5 OS=Homo sapiens GN=EXPH5 PE=1 SV=3	EXPH5	21.90463;False;0	24.40048;False;0	23.9502;False;0	19.45453;True;0	24.42733;False;0	23.01839;False;0		0.268339	0.743591	-1.11836	-0.670803												sp|Q8NEV8|EXPH5_HUMAN	sp|Q8NEV8|EXPH5_HUMAN	46	46	46	1	46	46	46	1	0	0	1	0	0	5	39	19	0	35	11	1	0	0	1	0
>sp|P62829|RL23_HUMAN 60S ribosomal protein L23 OS=Homo sapiens GN=RPL23 PE=1 SV=1	RL23	21.8231;False;0	21.15357;False;0	21.07568;False;0	20.51057;True;0	20.94864;False;0	21.7541;False;0		0.255767	0.757971	-0.279683	-0.643523	24.89403;False;0	25.29519;False;0	26.7179;False;0	24.93116;False;0	26.18737;False;0	22.55988;True;0		0.376657	0.640807	-1.07624	-0.897708	sp|P62829|RL23_HUMAN	sp|P62829|RL23_HUMAN	3	3	3	1	3	3	3	3	2	2	3	2	1	3	3	3	0	3	2	3	2	2	3	2
>sp|P10809|CH60_HUMAN 60 kDa heat shock protein, mitochondrial OS=Homo sapiens GN=HSPD1 PE=1 SV=2	CH60	22.48151;False;0	21.19202;False;0	22.24719;False;0	19.15039;True;0	22.21916;False;0	22.42783;False;0		0.247606	0.768576	-0.707781	-0.625684	28.00523;False;0	27.97503;False;0	28.07107;False;0	24.67185;False;0	27.74881;False;0	27.56216;False;0		0.610609	0.479399	-1.35617	-1.36106	sp|P10809|CH60_HUMAN	sp|P10809|CH60_HUMAN	15	15	15	1	15	15	15	15	13	9	4	9	8	5	7	6	1	11	4	15	13	9	4	9
>sp|P62701|RS4X_HUMAN 40S ribosomal protein S4, X isoform OS=Homo sapiens GN=RPS4X PE=1 SV=2	RS4X	18.76292;True;0	22.8786;False;0	23.32237;False;0	22.77475;False;0	22.14703;False;0	22.79029;False;0		0.247059	0.763971	0.916056	0.624484	27.27409;False;0	27.5096;False;0	28.42666;False;0	26.76471;False;0	28.19075;False;0	26.89203;False;0		0.324185	0.700413	-0.454287	-0.789396	sp|P62701|RS4X_HUMAN;sp|P22090|RS4Y1_HUMAN;sp|Q8TD47|RS4Y2_HUMAN	sp|P62701|RS4X_HUMAN	13;5;5	13;5;5	13;5;5	3	13	13	13	10	8	8	7	8	6	5	8	6	4	7	7	10	8	8	7	8
>sp|Q9UM54|MYO6_HUMAN Unconventional myosin-VI OS=Homo sapiens GN=MYO6 PE=1 SV=4	MYO6	20.80002;False;0	25.40009;False;0	19.38011;False;0	20.29901;True;0	23.00512;False;0	18.12138;True;0		0.236746	0.777418	-1.3849	-0.601776	30.29877;False;0	23.87314;False;0	22.68868;False;0	31.88285;False;0	22.49199;False;0	23.41828;False;0		0.0273826	0.988632	0.310846	0.0815853	sp|Q9UM54|MYO6_HUMAN	sp|Q9UM54|MYO6_HUMAN	61	61	61	1	61	61	61	51	15	5	56	6	9	7	41	5	0	31	1	51	15	5	56	6
>sp|Q6KB66|K2C80_HUMAN Keratin, type II cytoskeletal 80 OS=Homo sapiens GN=KRT80 PE=1 SV=2;>Q6KB66-1 SWISS-PROT:Q6KB66-1 Tax_Id=9606 Gene_Symbol=KRT80 Isoform 1 of Keratin, type II cytoskeletal 80	K2C80	25.26116;False;0	25.14585;False;0	25.38861;False;0	26.09716;False;0	25.01746;False;0	25.27217;False;0		0.231978	0.784479	0.197058	0.591217	25.12487;False;0	24.81284;False;0	25.55488;False;0	27.30808;False;0	26.19259;False;0	25.8101;False;0		1.20073	0.214557	1.27273	2.5547	sp|Q6KB66|K2C80_HUMAN;CON__Q6KB66-1;CON__Q0VBK2	sp|Q6KB66|K2C80_HUMAN;CON__Q6KB66-1	31;31;8	31;31;8	31;31;8	3	31	31	31	13	8	11	19	8	7	18	27	23	12	28	23	13	8	11	19	8
>sp|P45880|VDAC2_HUMAN Voltage-dependent anion-selective channel protein 2 OS=Homo sapiens GN=VDAC2 PE=1 SV=2	VDAC2	21.66266;False;0	26.32833;False;0	20.74714;False;0	20.76398;True;0	22.87198;False;0	21.86605;False;0		0.230865	0.780727	-1.07871	-0.588747	25.7102;False;0	25.54064;False;0	21.67324;True;0	23.71649;False;0	25.18071;False;0	24.97128;False;0		0.0795829	0.947829	0.3148	0.22561	sp|P45880|VDAC2_HUMAN	sp|P45880|VDAC2_HUMAN	12	12	12	1	12	12	12	7	8	1	4	7	5	3	12	2	1	10	4	7	8	1	4	7
>sp|P62258|1433E_HUMAN 14-3-3 protein epsilon OS=Homo sapiens GN=YWHAE PE=1 SV=1	1433E	23.45889;False;0	21.99459;False;0	22.89722;False;0	18.97135;True;0	22.87111;False;0	23.90931;False;0		0.215518	0.799611	-0.866309	-0.554448	29.0347;False;0	29.56593;False;0	28.6489;False;0	26.70041;False;0	28.86862;False;0	29.31564;False;0		0.391117	0.621188	-0.788285	-0.927134	sp|P62258|1433E_HUMAN	sp|P62258|1433E_HUMAN	19	19	16	1	19	19	16	19	16	13	5	13	11	6	7	6	4	9	7	19	16	13	5	13
>sp|Q02790|FKBP4_HUMAN Peptidyl-prolyl cis-trans isomerase FKBP4 OS=Homo sapiens GN=FKBP4 PE=1 SV=3	FKBP4	22.0746;False;0	20.94027;False;0	21.94049;False;0	20.32452;True;0	21.86888;False;0	21.78057;False;0		0.205374	0.802621	-0.327132	-0.531533	25.52955;False;0	26.06145;False;0	25.2656;False;0	21.33216;True;0	25.5846;False;0	25.49384;False;0		0.44835	0.562505	-1.482	-1.0422	sp|Q02790|FKBP4_HUMAN	sp|Q02790|FKBP4_HUMAN	11	11	11	1	11	11	11	10	8	4	0	6	5	6	4	7	1	9	6	10	8	4	0	6
>sp|Q86Y46|K2C73_HUMAN Keratin, type II cytoskeletal 73 OS=Homo sapiens GN=KRT73 PE=1 SV=1;>Q32MB2 TREMBL:Q32MB2;Q86Y46 Tax_Id=9606 Gene_Symbol=KRT73 Keratin-73	K2C73	27.01553;False;0	25.26485;False;0	26.29695;False;0	21.11114;True;0	26.43145;False;0	27.81574;False;0		0.195726	0.811534	-1.073	-0.509541												sp|Q86Y46|K2C73_HUMAN;CON__Q32MB2	sp|Q86Y46|K2C73_HUMAN;CON__Q32MB2	13;13	4;4	1;1	2	13	4	1	6	5	7	9	10	7	7	9	6	7	9	9	1	1	1	2	3
>sp|P63104|1433Z_HUMAN 14-3-3 protein zeta/delta OS=Homo sapiens GN=YWHAZ PE=1 SV=1	1433Z	22.47514;False;0	20.6796;False;0	22.05659;False;0	18.80085;True;0	22.05219;False;0	22.4289;False;0		0.193829	0.808299	-0.643131	-0.505196	29.15702;False;0	29.82262;False;0	28.59335;False;0	26.54295;False;0	28.81797;False;0	29.54008;False;0		0.386514	0.627911	-0.890663	-0.917785	sp|P63104|1433Z_HUMAN	sp|P63104|1433Z_HUMAN	14	11	10	1	14	11	10	14	13	10	9	11	9	5	8	9	2	8	9	11	10	7	7	8
>sp|P07339|CATD_HUMAN Cathepsin D OS=Homo sapiens GN=CTSD PE=1 SV=1	CATD	23.69732;False;0	21.24417;False;0	23.33919;False;0	23.33402;False;0	22.60497;False;0	23.5715;False;0		0.191944	0.806216	0.409932	0.500867	24.82978;False;0	25.86679;False;0	22.31044;True;0	25.32024;False;0	25.70649;False;0	26.17207;False;0		0.573493	0.504226	1.39726	1.28866	sp|P07339|CATD_HUMAN;tr|H7C469|H7C469_HUMAN	sp|P07339|CATD_HUMAN	9;4	9;4	9;4	2	9	9	9	5	6	5	7	6	6	5	8	5	5	7	7	5	6	5	7	6
>sp|Q9UHB6|LIMA1_HUMAN LIM domain and actin-binding protein 1 OS=Homo sapiens GN=LIMA1 PE=1 SV=1	LIMA1	21.61392;False;0	24.98655;False;0	21.21821;False;0	20.63248;True;0	24.33817;False;0	20.20407;False;0		0.190001	0.803195	-0.881319	-0.4964	28.14613;False;0	26.35362;False;0	25.04689;False;0	29.20411;False;0	25.22512;False;0	25.18677;False;0		0.00471034	0.997972	0.0231183	0.0143838	sp|Q9UHB6|LIMA1_HUMAN	sp|Q9UHB6|LIMA1_HUMAN	37	37	37	1	37	37	37	27	10	5	24	6	6	6	29	6	0	26	3	27	10	5	24	6
>sp|P19338|NUCL_HUMAN Nucleolin OS=Homo sapiens GN=NCL PE=1 SV=3	NUCL	21.91743;False;0	21.50106;False;0	22.34169;False;0	19.8369;True;0	23.19481;False;0	21.44142;False;0		0.161225	0.84616	-0.429019	-0.429204	29.5706;False;0	30.17451;False;0	29.22237;False;0	26.94927;False;0	29.76637;False;0	29.50213;False;0		0.414675	0.595593	-0.916571	-0.974747	sp|P19338|NUCL_HUMAN	sp|P19338|NUCL_HUMAN	22	22	22	1	22	22	22	22	21	17	16	17	17	8	6	11	0	14	7	22	21	17	16	17
>sp|Q96PK6|RBM14_HUMAN RNA-binding protein 14 OS=Homo sapiens GN=RBM14 PE=1 SV=2	RBM14	24.32361;False;0	25.4989;False;0	24.77666;False;0	21.99924;False;0	25.84321;False;0	25.26817;False;0		0.148379	0.856	-0.496181	-0.398536	26.08635;False;0	25.91793;False;0	26.65417;False;0	26.90644;False;0	26.79736;False;0	26.69644;False;0		1.18256	0.213714	0.580598	2.51535	sp|Q96PK6|RBM14_HUMAN;tr|A0A0A0MSL8|A0A0A0MSL8_HUMAN	sp|Q96PK6|RBM14_HUMAN	22;4	22;4	22;4	2	22	22	22	10	7	10	13	10	9	12	19	15	3	20	14	10	7	10	13	10
>sp|Q9BU76|MMTA2_HUMAN Multiple myeloma tumor-associated protein 2 OS=Homo sapiens GN=MMTAG2 PE=1 SV=1	MMTA2	22.85787;False;0	21.81878;False;0	23.1695;False;0	22.90239;False;0	21.25373;False;0	22.88863;False;0		0.145344	0.855447	-0.267138	-0.391226	26.50588;False;0	27.24036;False;0	28.44999;False;0	26.63603;False;0	28.22647;False;0	27.57304;False;0		0.0369902	0.990898	0.0797679	0.109132	sp|Q9BU76|MMTA2_HUMAN	sp|Q9BU76|MMTA2_HUMAN	9	9	9	1	9	9	9	8	7	7	8	8	7	5	5	6	4	5	7	8	7	7	8	8
>sp|Q9C0C2|TB182_HUMAN 182 kDa tankyrase-1-binding protein OS=Homo sapiens GN=TNKS1BP1 PE=1 SV=4	TB182	22.08291;False;0	24.95078;False;0	23.24795;False;0	20.3368;True;0	25.18631;False;0	22.89813;False;0		0.140937	0.860366	-0.620132	-0.380563												sp|Q9C0C2|TB182_HUMAN	sp|Q9C0C2|TB182_HUMAN	40	40	40	1	40	40	40	15	4	0	16	0	0	5	38	21	0	36	13	15	4	0	16	0
>sp|Q00839|HNRPU_HUMAN Heterogeneous nuclear ribonucleoprotein U OS=Homo sapiens GN=HNRNPU PE=1 SV=6	HNRPU	23.30716;False;0	22.73878;False;0	23.85243;False;0	23.21487;False;0	23.58451;False;0	23.45362;False;0		0.12781	0.87039	0.11821	0.348467	28.0238;False;0	28.16667;False;0	28.14841;False;0	27.93101;False;0	28.80283;False;0	28.55699;False;0		0.530625	0.542832	0.317312	1.20477	sp|Q00839|HNRPU_HUMAN	sp|Q00839|HNRPU_HUMAN	17	17	17	1	17	17	17	14	15	12	9	13	12	8	10	11	5	12	9	14	15	12	9	13
>sp|Q15365|PCBP1_HUMAN Poly(rC)-binding protein 1 OS=Homo sapiens GN=PCBP1 PE=1 SV=2	PCBP1	22.78612;False;0	20.31904;False;0	22.18722;False;0	22.8353;False;0	21.05086;False;0	22.30502;False;0		0.119745	0.876258	0.299598	0.328482	26.92649;False;0	27.23078;False;0	27.63879;False;0	26.23818;False;0	27.01521;False;0	27.21466;False;0		0.53922	0.530919	-0.442671	-1.22163	sp|Q15365|PCBP1_HUMAN;sp|P57723|PCBP4_HUMAN	sp|Q15365|PCBP1_HUMAN	9;1	9;1	6;0	2	9	9	6	9	8	7	7	7	6	5	4	5	3	6	5	9	8	7	7	7
>sp|Q9Y277|VDAC3_HUMAN Voltage-dependent anion-selective channel protein 3 OS=Homo sapiens GN=VDAC3 PE=1 SV=1	VDAC3	18.94077;False;0	25.15507;False;0	18.8273;False;0	20.37804;True;0	22.37369;False;0	22.1555;True;0		0.109509	0.887667	0.66136	0.302815												sp|Q9Y277|VDAC3_HUMAN	sp|Q9Y277|VDAC3_HUMAN	9	9	9	1	9	9	9	1	1	0	0	0	0	2	9	2	0	6	0	1	1	0	0	0
>sp|P04792|HSPB1_HUMAN Heat shock protein beta-1 OS=Homo sapiens GN=HSPB1 PE=1 SV=2	HSPB1	24.88344;False;0	24.59673;False;0	24.88008;False;0	25.31552;False;0	24.40015;False;0	24.88795;False;0		0.103946	0.889197	0.0811246	0.288716	25.15051;False;0	23.88595;False;0	22.38472;True;0	23.89643;False;0	25.51446;False;0	25.72453;False;0		0.556478	0.517423	1.23808	1.25541	sp|P04792|HSPB1_HUMAN	sp|P04792|HSPB1_HUMAN	10	10	10	1	10	10	10	5	7	3	5	3	5	8	9	9	5	10	9	5	7	3	5	3
>sp|P04075|ALDOA_HUMAN Fructose-bisphosphate aldolase A OS=Homo sapiens GN=ALDOA PE=1 SV=2	ALDOA	23.84995;False;0	21.55983;False;0	23.47519;False;0	23.09888;False;0	23.04442;False;0	23.34652;False;0		0.10126	0.891418	0.201614	0.281867	28.23963;False;0	29.21362;False;0	28.00501;False;0	25.13085;False;0	28.37447;False;0	28.37202;False;0		0.44969	0.563712	-1.19364	-1.04487	sp|P04075|ALDOA_HUMAN;sp|P05062|ALDOB_HUMAN	sp|P04075|ALDOA_HUMAN	11;1	11;1	10;0	2	11	11	10	11	10	8	6	8	9	7	7	6	6	8	7	11	10	8	6	8
>sp|Q9UJV9|DDX41_HUMAN Probable ATP-dependent RNA helicase DDX41 OS=Homo sapiens GN=DDX41 PE=1 SV=2	DDX41	27.03842;False;0	23.97027;False;0	25.89784;False;0	27.99324;False;0	24.13837;False;0	25.93719;False;0		0.0970684	0.889208	0.387424	0.271129	29.14263;False;0	30.6519;False;0	32.21752;False;0	29.92917;False;0	31.4342;False;0	31.65032;False;0		0.116797	0.915219	0.33388	0.321126	sp|Q9UJV9|DDX41_HUMAN	sp|Q9UJV9|DDX41_HUMAN	43	43	43	1	43	43	43	30	37	40	34	38	34	26	18	27	25	24	30	30	37	40	34	38
>sp|P62263|RS14_HUMAN 40S ribosomal protein S14 OS=Homo sapiens GN=RPS14 PE=1 SV=3	RS14	22.47613;False;0	20.52018;False;0	22.49685;False;0	22.41959;True;0	20.78724;False;0	22.90683;False;0		0.0795844	0.915425	0.206834	0.225614	22.56292;True;0	25.78641;False;0	26.5301;False;0	25.63068;False;0	26.17148;False;0	25.95343;False;0		0.320154	0.701928	0.958719	0.780961	sp|P62263|RS14_HUMAN	sp|P62263|RS14_HUMAN	5	5	5	1	5	5	5	1	3	2	2	2	2	2	3	3	1	3	2	1	3	2	2	2
>sp|P17844|DDX5_HUMAN Probable ATP-dependent RNA helicase DDX5 OS=Homo sapiens GN=DDX5 PE=1 SV=1	DDX5	23.43199;False;0	23.84105;False;0	23.44607;False;0	22.6258;False;0	24.46451;False;0	23.32086;False;0		0.0646622	0.935602	-0.102647	-0.185772	26.94514;False;0	27.4381;False;0	27.65799;False;0	26.75532;False;0	27.84296;False;0	27.66689;False;0		0.0654042	0.96304	0.0746454	0.187776	sp|P17844|DDX5_HUMAN	sp|P17844|DDX5_HUMAN	21	20	16	1	21	20	16	17	16	14	17	14	13	8	18	15	4	19	15	16	15	13	16	13
>sp|P07437|TBB5_HUMAN Tubulin beta chain OS=Homo sapiens GN=TUBB PE=1 SV=2	TBB5	23.50312;False;0	24.51977;False;0	24.64025;False;0	23.99196;False;0	24.15862;False;0	24.31334;False;0		0.061918	0.934099	-0.0664113	-0.178338	28.91442;False;0	28.71007;False;0	28.72371;False;0	28.01478;False;0	28.09678;False;0	28.46459;False;0		1.73927	0.0877647	-0.590685	-3.85482	sp|P07437|TBB5_HUMAN	sp|P07437|TBB5_HUMAN	20	4	3	1	20	4	3	15	13	12	12	12	10	11	18	13	9	16	11	3	3	3	3	2
>sp|P09651|ROA1_HUMAN Heterogeneous nuclear ribonucleoprotein A1 OS=Homo sapiens GN=HNRNPA1 PE=1 SV=5;>sp|Q32P51|RA1L2_HUMAN Heterogeneous nuclear ribonucleoprotein A1-like 2 OS=Homo sapiens GN=HNRNPA1L2 PE=2 SV=2	ROA1	20.89925;False;0	18.7949;False;0	20.79923;False;0	20.05231;True;0	19.44279;False;0	21.46558;False;0		0.0592621	0.931067	0.155764	0.17111	26.12504;False;0	26.90541;False;0	26.46169;False;0	24.01009;False;0	26.98066;False;0	26.68378;False;0		0.246746	0.813829	-0.605869	-0.623798	sp|P09651|ROA1_HUMAN;sp|Q32P51|RA1L2_HUMAN	sp|P09651|ROA1_HUMAN;sp|Q32P51|RA1L2_HUMAN	7;4	6;3	6;3	2	7	6	6	7	6	4	2	5	3	2	4	2	2	4	2	6	6	4	2	5
>sp|P14625|ENPL_HUMAN Endoplasmin OS=Homo sapiens GN=HSP90B1 PE=1 SV=1	ENPL	22.89539;False;0	21.66518;False;0	22.71561;False;0	22.04917;True;0	22.94482;False;0	22.51785;False;0		0.0587719	0.92539	0.0785497	0.169772	29.69099;False;0	29.8358;False;0	29.10097;False;0	26.76572;False;0	29.22917;False;0	29.2329;False;0		0.594813	0.489909	-1.13332	-1.33027	sp|P14625|ENPL_HUMAN;sp|Q58FF3|ENPLL_HUMAN	sp|P14625|ENPL_HUMAN	28;6	27;6	27;6	2	28	27	27	26	25	20	13	19	19	8	5	10	1	17	9	25	24	19	12	18
>sp|P08238|HS90B_HUMAN Heat shock protein HSP 90-beta OS=Homo sapiens GN=HSP90AB1 PE=1 SV=4	HS90B	26.09037;False;0	24.77158;False;0	25.9292;False;0	24.87244;False;0	25.92168;False;0	25.73658;False;0		0.0570015	0.924533	-0.0868149	-0.164931	31.65254;False;0	31.81528;False;0	31.62152;False;0	29.18794;False;0	31.64388;False;0	31.43539;False;0		0.524647	0.545543	-0.940709	-1.19304	sp|P08238|HS90B_HUMAN;sp|Q58FF7|H90B3_HUMAN;sp|Q58FF8|H90B2_HUMAN	sp|P08238|HS90B_HUMAN	34;14;8	34;14;8	21;7;3	3	34	34	21	32	30	24	20	28	23	20	23	21	10	29	20	32	30	24	20	28
>sp|P21796|VDAC1_HUMAN Voltage-dependent anion-selective channel protein 1 OS=Homo sapiens GN=VDAC1 PE=1 SV=2	VDAC1	21.02012;False;0	24.60818;False;0	20.51663;False;0	21.14788;True;0	23.25087;False;0	21.10866;False;0		0.0496214	0.927181	-0.212505	-0.144589	25.25627;False;0	25.53736;False;0	25.07415;False;0	21.04323;True;0	25.49384;False;0	25.71526;False;0		0.323922	0.698928	-1.20515	-0.788846	sp|P21796|VDAC1_HUMAN	sp|P21796|VDAC1_HUMAN	10	10	10	1	10	10	10	6	5	4	1	3	4	2	9	4	1	8	4	6	5	4	1	3
>sp|P07237|PDIA1_HUMAN Protein disulfide-isomerase OS=Homo sapiens GN=P4HB PE=1 SV=3	PDIA1	21.03181;False;0	20.98252;False;0	21.57395;False;0	19.7354;True;0	22.73859;False;0	21.44769;False;0		0.0425518	0.933413	0.111136	0.124847	27.18357;False;0	27.62881;False;0	26.06819;False;0	24.44708;False;0	26.83123;False;0	27.15374;False;0		0.348562	0.678738	-0.816178	-0.840037	sp|P07237|PDIA1_HUMAN	sp|P07237|PDIA1_HUMAN	18	18	18	1	18	18	18	15	13	8	6	10	8	4	7	6	1	14	7	15	13	8	6	10
>sp|P07900|HS90A_HUMAN Heat shock protein HSP 90-alpha OS=Homo sapiens GN=HSP90AA1 PE=1 SV=5	HS90A	24.4518;False;0	22.96577;False;0	24.60196;False;0	22.96418;False;0	24.74842;False;0	24.05738;False;0		0.0383308	0.93369	-0.0831782	-0.112935	29.68119;False;0	29.98672;False;0	29.61284;False;0	27.14618;False;0	29.74208;False;0	29.42888;False;0		0.526031	0.547968	-0.987869	-1.19576	sp|P07900|HS90A_HUMAN;sp|Q58FG0|HS905_HUMAN;sp|Q14568|HS902_HUMAN;sp|Q58FG1|HS904_HUMAN	sp|P07900|HS90A_HUMAN	30;6;5;1	18;2;2;1	18;2;2;1	4	30	18	18	28	25	20	18	24	21	16	22	15	8	29	20	17	14	12	10	13
>sp|P31946|1433B_HUMAN 14-3-3 protein beta/alpha OS=Homo sapiens GN=YWHAB PE=1 SV=3	1433B												27.16327;False;0	28.14851;False;0	26.58147;False;0	25.18809;False;0	27.28806;False;0	27.75672;False;0		0.238858	0.821947	-0.553459	-0.606442	sp|P31946|1433B_HUMAN	sp|P31946|1433B_HUMAN	10	6	5	1	10	6	5	10	10	8	6	9	8	5	6	5	3	6	6	6	6	5	3	5
>sp|Q04917|1433F_HUMAN 14-3-3 protein eta OS=Homo sapiens GN=YWHAH PE=1 SV=4	1433F																							sp|Q04917|1433F_HUMAN	sp|Q04917|1433F_HUMAN	8	5	5	1	8	5	5	8	7	4	2	5	6	2	3	3	2	2	2	5	4	1	0	2
>sp|P61981|1433G_HUMAN 14-3-3 protein gamma OS=Homo sapiens GN=YWHAG PE=1 SV=2	1433G												24.9465;False;0	25.64433;False;0	24.93571;False;0	20.43487;True;0	25.33981;False;0	25.58772;False;0		0.33856	0.679696	-1.38805	-0.819332	sp|P61981|1433G_HUMAN	sp|P61981|1433G_HUMAN	9	5	5	1	9	5	5	8	9	6	3	8	8	4	7	4	2	8	4	4	5	2	1	4
>sp|P31947|1433S_HUMAN 14-3-3 protein sigma OS=Homo sapiens GN=SFN PE=1 SV=1	1433S												26.90575;False;0	27.66946;False;0	26.61133;False;0	25.17615;False;0	26.70965;False;0	27.14696;False;0		0.458604	0.566142	-0.71793	-1.06261	sp|P31947|1433S_HUMAN	sp|P31947|1433S_HUMAN	8	5	5	1	8	5	5	8	8	7	5	6	8	3	3	5	2	4	5	5	5	4	3	3
>sp|P27348|1433T_HUMAN 14-3-3 protein theta OS=Homo sapiens GN=YWHAQ PE=1 SV=1	1433T												26.20066;False;0	26.86667;False;0	25.77022;False;0	25.1943;False;0	25.94369;False;0	26.93966;False;0		0.158937	0.88087	-0.253299	-0.423774	sp|P27348|1433T_HUMAN	sp|P27348|1433T_HUMAN	11	7	7	1	11	7	7	11	10	7	8	8	7	3	5	6	1	4	5	7	6	4	5	4
>sp|P01891|1A68_HUMAN HLA class I histocompatibility antigen, A-68 alpha chain OS=Homo sapiens GN=HLA-A PE=1 SV=4	1A68												25.16292;False;0	25.44364;False;0	24.76284;False;0	20.53811;True;0	24.6888;False;0	24.83012;False;0		0.551524	0.52076	-1.77079	-1.24572	sp|P01891|1A68_HUMAN	sp|P01891|1A68_HUMAN	7	7	5	1	7	7	5	7	4	3	1	3	3	0	0	0	0	0	0	7	4	3	1	3
>sp|P30153|2AAA_HUMAN Serine/threonine-protein phosphatase 2A 65 kDa regulatory subunit A alpha isoform OS=Homo sapiens GN=PPP2R1A PE=1 SV=4	2AAA																							sp|P30153|2AAA_HUMAN	sp|P30153|2AAA_HUMAN	4	4	4	1	4	4	4	2	3	1	1	1	2	1	1	0	0	0	0	2	3	1	1	1
>sp|P08195|4F2_HUMAN 4F2 cell-surface antigen heavy chain OS=Homo sapiens GN=SLC3A2 PE=1 SV=3	4F2												23.91424;False;0	24.90885;False;0	24.29782;False;0	22.78897;False;0	24.67028;False;0	24.08489;False;0		0.347851	0.677835	-0.52559	-0.838569	sp|P08195|4F2_HUMAN	sp|P08195|4F2_HUMAN	9	9	9	1	9	9	9	6	6	3	2	3	3	1	5	2	0	8	0	6	6	3	2	3
>sp|P21589|5NTD_HUMAN 5-nucleotidase OS=Homo sapiens GN=NT5E PE=1 SV=1	5NTD												26.36165;False;0	26.35545;False;0	26.61611;False;0	26.57035;False;0	25.61883;False;0	26.18775;False;0		0.47806	0.575958	-0.31876	-1.10121	sp|P21589|5NTD_HUMAN	sp|P21589|5NTD_HUMAN	12	12	12	1	12	12	12	10	8	4	10	4	7	0	0	0	0	0	0	10	8	4	10	4
>sp|P52209|6PGD_HUMAN 6-phosphogluconate dehydrogenase, decarboxylating OS=Homo sapiens GN=PGD PE=1 SV=3	6PGD																							sp|P52209|6PGD_HUMAN	sp|P52209|6PGD_HUMAN	4	4	4	1	4	4	4	4	4	1	0	2	1	0	0	2	0	0	0	4	4	1	0	2
>sp|O95336|6PGL_HUMAN 6-phosphogluconolactonase OS=Homo sapiens GN=PGLS PE=1 SV=2	6PGL																							sp|O95336|6PGL_HUMAN	sp|O95336|6PGL_HUMAN	5	5	5	1	5	5	5	4	4	0	0	1	1	0	0	0	0	0	0	4	4	0	0	1
>sp|Q15758|AAAT_HUMAN Neutral amino acid transporter B(0) OS=Homo sapiens GN=SLC1A5 PE=1 SV=2	AAAT																							sp|Q15758|AAAT_HUMAN	sp|Q15758|AAAT_HUMAN	5	5	5	1	5	5	5	3	1	1	0	3	1	0	3	0	0	1	0	3	1	1	0	3
>sp|P17174|AATC_HUMAN Aspartate aminotransferase, cytoplasmic OS=Homo sapiens GN=GOT1 PE=1 SV=3	AATC												24.20807;False;0	24.99248;False;0	24.36926;False;0	21.67726;True;0	24.64124;False;0	24.47104;False;0		0.395451	0.615458	-0.926755	-0.935924	sp|P17174|AATC_HUMAN	sp|P17174|AATC_HUMAN	5	5	5	1	5	5	5	5	4	2	0	3	3	0	0	0	0	2	0	5	4	2	0	3
>sp|P00505|AATM_HUMAN Aspartate aminotransferase, mitochondrial OS=Homo sapiens GN=GOT2 PE=1 SV=3	AATM												24.90692;False;0	25.15742;False;0	23.84489;False;0	21.41535;True;0	24.33668;False;0	24.19385;False;0		0.568836	0.501651	-1.32112	-1.27957	sp|P00505|AATM_HUMAN	sp|P00505|AATM_HUMAN	7	7	7	1	7	7	7	6	5	3	1	3	4	2	0	1	0	1	1	6	5	3	1	3
>sp|P61221|ABCE1_HUMAN ATP-binding cassette sub-family E member 1 OS=Homo sapiens GN=ABCE1 PE=1 SV=1	ABCE1																							sp|P61221|ABCE1_HUMAN	sp|P61221|ABCE1_HUMAN	9	9	9	1	9	9	9	8	6	1	0	4	5	0	0	1	0	0	0	8	6	1	0	4
>sp|Q8NE71|ABCF1_HUMAN ATP-binding cassette sub-family F member 1 OS=Homo sapiens GN=ABCF1 PE=1 SV=2	ABCF1												24.16837;False;0	24.88916;False;0	24.50616;False;0	21.80551;True;0	24.3759;False;0	24.49082;False;0		0.462199	0.566439	-0.963816	-1.06976	sp|Q8NE71|ABCF1_HUMAN	sp|Q8NE71|ABCF1_HUMAN	8	8	8	1	8	8	8	8	6	4	1	4	3	0	2	1	0	1	1	8	6	4	1	4
>sp|P49748|ACADV_HUMAN Very long-chain specific acyl-CoA dehydrogenase, mitochondrial OS=Homo sapiens GN=ACADVL PE=1 SV=1	ACADV																							sp|P49748|ACADV_HUMAN	sp|P49748|ACADV_HUMAN	3	3	3	1	3	3	3	2	1	0	0	0	0	0	0	0	0	2	0	2	1	0	0	0
>sp|O96019|ACL6A_HUMAN Actin-like protein 6A OS=Homo sapiens GN=ACTL6A PE=1 SV=1	ACL6A																							sp|O96019|ACL6A_HUMAN	sp|O96019|ACL6A_HUMAN	2	2	2	1	2	2	2	1	1	0	0	0	0	0	1	0	0	0	0	1	1	0	0	0
>sp|P53396|ACLY_HUMAN ATP-citrate synthase OS=Homo sapiens GN=ACLY PE=1 SV=3	ACLY												26.07108;False;0	26.11034;False;0	26.12504;False;0	24.50609;False;0	25.97136;False;0	25.76565;False;0		0.682335	0.448249	-0.687786	-1.50078	sp|P53396|ACLY_HUMAN	sp|P53396|ACLY_HUMAN	19	19	19	1	19	19	19	16	14	9	5	9	6	1	1	3	1	2	3	16	14	9	5	9
>sp|P21399|ACOC_HUMAN Cytoplasmic aconitate hydratase OS=Homo sapiens GN=ACO1 PE=1 SV=3	ACOC																							sp|P21399|ACOC_HUMAN	sp|P21399|ACOC_HUMAN	2	2	2	1	2	2	2	2	1	0	1	0	0	0	0	0	0	0	0	2	1	0	1	0
>sp|Q99798|ACON_HUMAN Aconitate hydratase, mitochondrial OS=Homo sapiens GN=ACO2 PE=1 SV=2	ACON																							sp|Q99798|ACON_HUMAN	sp|Q99798|ACON_HUMAN	3	3	3	1	3	3	3	2	1	0	0	0	0	0	0	0	0	1	0	2	1	0	0	0
>sp|O95573|ACSL3_HUMAN Long-chain-fatty-acid--CoA ligase 3 OS=Homo sapiens GN=ACSL3 PE=1 SV=3	ACSL3												22.96849;False;0	23.7264;False;0	22.96171;False;0	20.68737;True;0	23.47164;True;0	22.65578;True;0		0.475314	0.568299	-0.947271	-1.09578	sp|O95573|ACSL3_HUMAN	sp|O95573|ACSL3_HUMAN	5	4	4	1	5	4	4	5	4	2	0	1	0	0	0	0	0	0	0	4	4	2	0	1
>sp|O60488|ACSL4_HUMAN Long-chain-fatty-acid--CoA ligase 4 OS=Homo sapiens GN=ACSL4 PE=1 SV=2	ACSL4																							sp|O60488|ACSL4_HUMAN	sp|O60488|ACSL4_HUMAN	6	6	5	1	6	6	5	5	4	0	1	1	2	0	0	0	0	0	0	5	4	0	1	1
>sp|P60709|ACTB_HUMAN Actin, cytoplasmic 1 OS=Homo sapiens GN=ACTB PE=1 SV=1	ACTB																							sp|P60709|ACTB_HUMAN;sp|Q562R1|ACTBL_HUMAN;sp|A5A3E0|POTEF_HUMAN	sp|P60709|ACTB_HUMAN	24;7;7	1;0;0	1;0;0	3	24	1	1	23	20	13	20	17	15	15	22	15	13	20	13	1	1	0	1	1
>sp|P12814|ACTN1_HUMAN Alpha-actinin-1 OS=Homo sapiens GN=ACTN1 PE=1 SV=2	ACTN1												29.76188;False;0	28.90435;False;0	28.08436;False;0	30.00999;False;0	27.78806;False;0	28.0546;False;0		0.129034	0.906985	-0.299313	-0.35148	sp|P12814|ACTN1_HUMAN;sp|P35609|ACTN2_HUMAN;sp|Q08043|ACTN3_HUMAN	sp|P12814|ACTN1_HUMAN	44;11;9	28;3;2	28;3;2	3	44	28	28	42	33	18	37	23	18	5	16	3	0	14	5	27	20	11	24	16
>sp|P68133|ACTS_HUMAN Actin, alpha skeletal muscle OS=Homo sapiens GN=ACTA1 PE=1 SV=1;>sp|P68032|ACTC_HUMAN Actin, alpha cardiac muscle 1 OS=Homo sapiens GN=ACTC1 PE=1 SV=1;>sp|P63267|ACTH_HUMAN Actin, gamma-enteric smooth muscle OS=Homo sapiens GN=ACTG2 P	ACTS																							sp|P68133|ACTS_HUMAN;sp|P68032|ACTC_HUMAN;sp|P63267|ACTH_HUMAN;sp|P62736|ACTA_HUMAN	sp|P68133|ACTS_HUMAN;sp|P68032|ACTC_HUMAN;sp|P63267|ACTH_HUMAN;sp|P62736|ACTA_HUMAN	15;15;14;14	1;1;1;1	1;1;1;1	4	15	1	1	15	14	10	14	13	11	11	13	10	9	13	11	1	1	1	1	1
>sp|P61163|ACTZ_HUMAN Alpha-centractin OS=Homo sapiens GN=ACTR1A PE=1 SV=1	ACTZ																							sp|P61163|ACTZ_HUMAN;sp|P42025|ACTY_HUMAN	sp|P61163|ACTZ_HUMAN	3;1	3;1	3;1	2	3	3	3	3	1	1	0	1	1	0	2	0	0	2	0	3	1	1	0	1
>sp|O14672|ADA10_HUMAN Disintegrin and metalloproteinase domain-containing protein 10 OS=Homo sapiens GN=ADAM10 PE=1 SV=1	ADA10																							sp|O14672|ADA10_HUMAN	sp|O14672|ADA10_HUMAN	2	2	2	1	2	2	2	2	0	0	0	0	0	0	0	0	0	0	0	2	0	0	0	0
>sp|Q13443|ADAM9_HUMAN Disintegrin and metalloproteinase domain-containing protein 9 OS=Homo sapiens GN=ADAM9 PE=1 SV=1	ADAM9																							sp|Q13443|ADAM9_HUMAN	sp|Q13443|ADAM9_HUMAN	2	2	2	1	2	2	2	2	1	0	0	0	0	0	0	0	0	0	0	2	1	0	0	0
>sp|P55263|ADK_HUMAN Adenosine kinase OS=Homo sapiens GN=ADK PE=1 SV=2	ADK																							sp|P55263|ADK_HUMAN	sp|P55263|ADK_HUMAN	6	6	6	1	6	6	6	3	5	0	1	2	1	0	0	0	0	0	0	3	5	0	1	2
>sp|Q16186|ADRM1_HUMAN Proteasomal ubiquitin receptor ADRM1 OS=Homo sapiens GN=ADRM1 PE=1 SV=2	ADRM1																							sp|Q16186|ADRM1_HUMAN	sp|Q16186|ADRM1_HUMAN	2	2	2	1	2	2	2	2	1	1	1	1	1	0	1	1	0	1	0	2	1	1	1	1
>sp|Q8N556|AFAP1_HUMAN Actin filament-associated protein 1 OS=Homo sapiens GN=AFAP1 PE=1 SV=2	AFAP1																							sp|Q8N556|AFAP1_HUMAN	sp|Q8N556|AFAP1_HUMAN	1	1	1	1	1	1	1	1	0	0	0	0	0	0	0	0	0	0	0	1	0	0	0	0
>sp|P52594|AGFG1_HUMAN Arf-GAP domain and FG repeat-containing protein 1 OS=Homo sapiens GN=AGFG1 PE=1 SV=2	AGFG1																							sp|P52594|AGFG1_HUMAN	sp|P52594|AGFG1_HUMAN	1	1	1	1	1	1	1	1	0	0	0	0	0	0	0	0	0	0	0	1	0	0	0	0
>sp|O00468|AGRIN_HUMAN Agrin OS=Homo sapiens GN=AGRN PE=1 SV=5	AGRIN																							sp|O00468|AGRIN_HUMAN	sp|O00468|AGRIN_HUMAN	1	1	1	1	1	1	1	0	0	0	0	0	0	0	1	0	0	0	0	0	0	0	0	0
>sp|O95831|AIFM1_HUMAN Apoptosis-inducing factor 1, mitochondrial OS=Homo sapiens GN=AIFM1 PE=1 SV=1	AIFM1												24.03364;False;0	24.52958;False;0	24.36646;False;0	22.98704;False;0	24.2242;False;0	24.32389;False;0		0.439118	0.5636	-0.464849	-1.02377	sp|O95831|AIFM1_HUMAN	sp|O95831|AIFM1_HUMAN	7	7	7	1	7	7	7	6	6	3	3	3	4	0	3	1	0	4	0	6	6	3	3	3
>sp|Q9Y4K1|AIM1_HUMAN Absent in melanoma 1 protein OS=Homo sapiens GN=AIM1 PE=1 SV=3	AIM1																							sp|Q9Y4K1|AIM1_HUMAN	sp|Q9Y4K1|AIM1_HUMAN	28	28	28	1	28	28	28	4	0	0	3	0	0	1	25	9	0	27	5	4	0	0	3	0
>sp|Q9Y2D5|AKAP2_HUMAN A-kinase anchor protein 2 OS=Homo sapiens GN=AKAP2 PE=1 SV=3	AKAP2																							sp|Q9Y2D5|AKAP2_HUMAN	sp|Q9Y2D5|AKAP2_HUMAN	2	2	2	1	2	2	2	1	1	1	2	1	0	0	0	0	0	0	0	1	1	1	2	1
>sp|O43823|AKAP8_HUMAN A-kinase anchor protein 8 OS=Homo sapiens GN=AKAP8 PE=1 SV=1	AKAP8																							sp|O43823|AKAP8_HUMAN	sp|O43823|AKAP8_HUMAN	4	4	4	1	4	4	4	2	0	0	0	0	0	0	3	0	0	3	0	2	0	0	0	0
>sp|Q99996|AKAP9_HUMAN A-kinase anchor protein 9 OS=Homo sapiens GN=AKAP9 PE=1 SV=3	AKAP9												26.81604;False;0	24.09378;False;0	23.90591;False;0	25.78865;False;0	24.16898;False;0	24.21497;False;0		0.0693508	0.958315	-0.214377	-0.198395	sp|Q99996|AKAP9_HUMAN	sp|Q99996|AKAP9_HUMAN	3	3	3	1	3	3	3	2	2	2	2	2	2	1	1	1	1	2	1	2	2	2	2	2
>sp|P49419|AL7A1_HUMAN Alpha-aminoadipic semialdehyde dehydrogenase OS=Homo sapiens GN=ALDH7A1 PE=1 SV=5	AL7A1																							sp|P49419|AL7A1_HUMAN	sp|P49419|AL7A1_HUMAN	3	3	3	1	3	3	3	3	3	0	0	2	2	0	0	0	0	1	0	3	3	0	0	2
>sp|P49189|AL9A1_HUMAN 4-trimethylaminobutyraldehyde dehydrogenase OS=Homo sapiens GN=ALDH9A1 PE=1 SV=3	AL9A1																							sp|P49189|AL9A1_HUMAN	sp|P49189|AL9A1_HUMAN	4	4	4	1	4	4	4	3	4	2	1	4	3	0	0	0	0	1	0	3	4	2	1	4
>sp|P02768|ALBU_HUMAN Serum albumin OS=Homo sapiens GN=ALB PE=1 SV=2;>P02768-1 SWISS-PROT:P02768-1 Tax_Id=9606 Gene_Symbol=ALB Isoform 1 of Serum albumin precursor	ALBU												23.79501;False;0	25.52662;False;0	25.64317;False;0	20.48125;True;0	22.29626;True;0	21.63253;True;0		1.93347	0.0667143	-3.51826	-4.40394	sp|P02768|ALBU_HUMAN;CON__P02768-1	sp|P02768|ALBU_HUMAN;CON__P02768-1	11;11	6;6	6;6	2	11	6	6	6	10	10	7	8	6	10	3	4	7	1	7	2	6	6	2	3
>sp|P05091|ALDH2_HUMAN Aldehyde dehydrogenase, mitochondrial OS=Homo sapiens GN=ALDH2 PE=1 SV=2	ALDH2																							sp|P05091|ALDH2_HUMAN;tr|F8VP50|F8VP50_HUMAN;sp|P00352|AL1A1_HUMAN;sp|P47895|AL1A3_HUMAN;sp|P30837|AL1B1_HUMAN;sp|O94788|AL1A2_HUMAN	sp|P05091|ALDH2_HUMAN	3;1;1;1;1;1	3;1;1;1;1;1	3;1;1;1;1;1	6	3	3	3	2	2	1	0	0	1	0	0	0	0	0	0	2	2	1	0	0
>sp|P09972|ALDOC_HUMAN Fructose-bisphosphate aldolase C OS=Homo sapiens GN=ALDOC PE=1 SV=2	ALDOC																							sp|P09972|ALDOC_HUMAN	sp|P09972|ALDOC_HUMAN	2	1	1	1	2	1	1	2	2	1	2	1	1	0	1	1	0	2	1	1	1	1	1	1
>sp|Q9Y2J4|AMOL2_HUMAN Angiomotin-like protein 2 OS=Homo sapiens GN=AMOTL2 PE=1 SV=3	AMOL2																							sp|Q9Y2J4|AMOL2_HUMAN	sp|Q9Y2J4|AMOL2_HUMAN	11	11	11	1	11	11	11	9	0	0	11	0	0	0	0	0	0	0	0	9	0	0	11	0
>sp|P28838|AMPL_HUMAN Cytosol aminopeptidase OS=Homo sapiens GN=LAP3 PE=1 SV=3	AMPL																							sp|P28838|AMPL_HUMAN	sp|P28838|AMPL_HUMAN	8	8	8	1	8	8	8	4	8	1	0	3	4	0	0	0	0	0	2	4	8	1	0	3
>sp|P39687|AN32A_HUMAN Acidic leucine-rich nuclear phosphoprotein 32 family member A OS=Homo sapiens GN=ANP32A PE=1 SV=1	AN32A												24.38298;False;0	24.56279;False;0	23.95172;False;0	20.91855;True;0	24.03137;False;0	24.37862;False;0		0.460833	0.568392	-1.18965	-1.06705	sp|P39687|AN32A_HUMAN;sp|O95626|AN32D_HUMAN;sp|O43423|AN32C_HUMAN	sp|P39687|AN32A_HUMAN	7;2;2	7;2;2	5;2;2	3	7	7	5	6	4	2	1	2	2	0	0	0	0	1	1	6	4	2	1	2
>sp|Q92688|AN32B_HUMAN Acidic leucine-rich nuclear phosphoprotein 32 family member B OS=Homo sapiens GN=ANP32B PE=1 SV=1	AN32B																							sp|Q92688|AN32B_HUMAN	sp|Q92688|AN32B_HUMAN	5	3	3	1	5	3	3	4	2	1	0	2	0	0	0	0	0	1	0	2	1	1	0	2
>sp|Q8IWZ3|ANKH1_HUMAN Ankyrin repeat and KH domain-containing protein 1 OS=Homo sapiens GN=ANKHD1 PE=1 SV=1;>tr|H7C0V5|H7C0V5_HUMAN Protein ANKHD1-EIF4EBP3 (Fragment) OS=Homo sapiens GN=ANKHD1-EIF4EBP3 PE=4 SV=1	ANKH1																							sp|Q8IWZ3|ANKH1_HUMAN;tr|H7C0V5|H7C0V5_HUMAN;sp|O75179|ANR17_HUMAN	sp|Q8IWZ3|ANKH1_HUMAN;tr|H7C0V5|H7C0V5_HUMAN	3;2;1	3;2;1	3;2;1	3	3	3	3	1	0	0	0	1	1	0	1	1	0	1	1	1	0	0	0	1
>sp|Q99873|ANM1_HUMAN Protein arginine N-methyltransferase 1 OS=Homo sapiens GN=PRMT1 PE=1 SV=2	ANM1												25.88376;False;0	25.82415;False;0	25.97631;False;0	24.15198;False;0	25.04602;False;0	25.70654;False;0		0.958413	0.289542	-0.926565	-2.04712	sp|Q99873|ANM1_HUMAN;sp|Q9NR22|ANM8_HUMAN	sp|Q99873|ANM1_HUMAN	10;2	10;2	10;2	2	10	10	10	9	8	5	2	6	5	1	0	1	0	0	0	9	8	5	2	6
>sp|O14744|ANM5_HUMAN Protein arginine N-methyltransferase 5 OS=Homo sapiens GN=PRMT5 PE=1 SV=4	ANM5												24.58543;False;0	24.86839;False;0	24.85462;False;0	21.96697;True;0	24.55098;False;0	22.59437;True;0		1.03819	0.240414	-1.73204	-2.21044	sp|O14744|ANM5_HUMAN	sp|O14744|ANM5_HUMAN	6	6	6	1	6	6	6	5	4	3	2	3	2	0	1	1	0	0	0	5	4	3	2	3
>sp|P50995|ANX11_HUMAN Annexin A11 OS=Homo sapiens GN=ANXA11 PE=1 SV=1	ANX11																							sp|P50995|ANX11_HUMAN	sp|P50995|ANX11_HUMAN	4	4	4	1	4	4	4	4	3	0	0	1	2	1	0	1	0	0	0	4	3	0	0	1
>sp|P04083|ANXA1_HUMAN Annexin A1 OS=Homo sapiens GN=ANXA1 PE=1 SV=2	ANXA1												28.63222;False;0	29.17207;False;0	28.06476;False;0	25.64579;False;0	28.2062;False;0	28.72907;False;0		0.472751	0.563248	-1.096	-1.0907	sp|P04083|ANXA1_HUMAN	sp|P04083|ANXA1_HUMAN	17	17	17	1	17	17	17	17	14	13	7	11	9	0	0	0	0	0	1	17	14	13	7	11
>sp|P12429|ANXA3_HUMAN Annexin A3 OS=Homo sapiens GN=ANXA3 PE=1 SV=3	ANXA3												26.2613;False;0	26.61765;False;0	25.70622;False;0	20.88773;True;0	25.61501;False;0	25.90631;False;0		0.553327	0.521383	-2.05871	-1.24925	sp|P12429|ANXA3_HUMAN	sp|P12429|ANXA3_HUMAN	13	13	13	1	13	13	13	12	10	5	2	8	7	0	0	0	0	0	0	12	10	5	2	8
>sp|P09525|ANXA4_HUMAN Annexin A4 OS=Homo sapiens GN=ANXA4 PE=1 SV=4	ANXA4																							sp|P09525|ANXA4_HUMAN	sp|P09525|ANXA4_HUMAN	2	2	2	1	2	2	2	1	2	0	0	0	0	0	0	0	0	0	0	1	2	0	0	0
>sp|P08758|ANXA5_HUMAN Annexin A5 OS=Homo sapiens GN=ANXA5 PE=1 SV=2	ANXA5												28.5523;False;0	28.97883;False;0	27.75755;False;0	25.3676;False;0	27.99383;False;0	28.4261;False;0		0.49955	0.552347	-1.16705	-1.14367	sp|P08758|ANXA5_HUMAN	sp|P08758|ANXA5_HUMAN	12	12	12	1	12	12	12	12	11	8	5	9	10	2	0	3	1	6	4	12	11	8	5	9
>sp|P20073|ANXA7_HUMAN Annexin A7 OS=Homo sapiens GN=ANXA7 PE=1 SV=3	ANXA7																							sp|P20073|ANXA7_HUMAN	sp|P20073|ANXA7_HUMAN	7	7	7	1	7	7	7	7	4	1	0	3	2	0	0	0	0	0	1	7	4	1	0	3
>sp|O95782|AP2A1_HUMAN AP-2 complex subunit alpha-1 OS=Homo sapiens GN=AP2A1 PE=1 SV=3	AP2A1												26.5582;False;0	24.48118;False;0	24.75842;False;0	26.90965;False;0	24.43243;False;0	22.76395;True;0		0.153958	0.886166	-0.563922	-0.411908	sp|O95782|AP2A1_HUMAN;sp|O94973|AP2A2_HUMAN	sp|O95782|AP2A1_HUMAN	20;7	20;7	20;7	2	20	20	20	16	7	3	17	3	0	0	1	0	0	1	0	16	7	3	17	3
>sp|P63010|AP2B1_HUMAN AP-2 complex subunit beta OS=Homo sapiens GN=AP2B1 PE=1 SV=1	AP2B1												26.58018;False;0	26.00652;False;0	26.06538;False;0	27.60823;False;0	26.28459;False;0	25.56116;False;0		0.160172	0.881187	0.267301	0.426706	sp|P63010|AP2B1_HUMAN	sp|P63010|AP2B1_HUMAN	15	15	6	1	15	15	6	13	11	6	13	9	5	1	1	1	0	2	0	13	11	6	13	9
>sp|P27695|APEX1_HUMAN DNA-(apurinic or apyrimidinic site) lyase OS=Homo sapiens GN=APEX1 PE=1 SV=2	APEX1																							sp|P27695|APEX1_HUMAN	sp|P27695|APEX1_HUMAN	4	4	4	1	4	4	4	3	4	1	1	1	1	0	0	0	1	0	0	3	4	1	1	1
>sp|Q9HDC9|APMAP_HUMAN Adipocyte plasma membrane-associated protein OS=Homo sapiens GN=APMAP PE=1 SV=2	APMAP																							sp|Q9HDC9|APMAP_HUMAN	sp|Q9HDC9|APMAP_HUMAN	3	3	3	1	3	3	3	3	2	0	0	0	0	0	0	0	0	0	0	3	2	0	0	0
>sp|O60306|AQR_HUMAN Intron-binding protein aquarius OS=Homo sapiens GN=AQR PE=1 SV=4	AQR																							sp|O60306|AQR_HUMAN	sp|O60306|AQR_HUMAN	4	4	4	1	4	4	4	2	3	2	2	0	3	0	0	0	0	0	0	2	3	2	2	0
>sp|P10398|ARAF_HUMAN Serine/threonine-protein kinase A-Raf OS=Homo sapiens GN=ARAF PE=1 SV=2	ARAF																							sp|P10398|ARAF_HUMAN;sp|P15056|BRAF_HUMAN	sp|P10398|ARAF_HUMAN	4;1	4;1	3;0	2	4	4	3	1	1	0	1	1	1	1	4	2	0	3	2	1	1	0	1	1
>sp|O15143|ARC1B_HUMAN Actin-related protein 2/3 complex subunit 1B OS=Homo sapiens GN=ARPC1B PE=1 SV=3	ARC1B																							sp|O15143|ARC1B_HUMAN	sp|O15143|ARC1B_HUMAN	4	4	4	1	4	4	4	3	2	0	1	1	2	1	4	1	0	4	0	3	2	0	1	1
>sp|P84077|ARF1_HUMAN ADP-ribosylation factor 1 OS=Homo sapiens GN=ARF1 PE=1 SV=2;>sp|P61204|ARF3_HUMAN ADP-ribosylation factor 3 OS=Homo sapiens GN=ARF3 PE=1 SV=2;>tr|F5H423|F5H423_HUMAN Uncharacterized protein OS=Homo sapiens PE=3 SV=1;>sp|P84085|ARF5_HU	ARF1												24.36693;False;0	24.79932;False;0	24.83913;False;0	21.73834;True;0	22.18538;True;0	24.55865;False;0		0.971109	0.289505	-1.841	-2.0729	sp|P84077|ARF1_HUMAN;sp|P61204|ARF3_HUMAN;tr|F5H423|F5H423_HUMAN;sp|P84085|ARF5_HUMAN;tr|H0YGG7|H0YGG7_HUMAN	sp|P84077|ARF1_HUMAN;sp|P61204|ARF3_HUMAN;tr|F5H423|F5H423_HUMAN;sp|P84085|ARF5_HUMAN	4;4;3;2;1	4;4;3;2;1	3;3;2;1;1	5	4	4	3	4	3	2	0	1	2	0	0	0	0	1	1	4	3	2	0	1
>sp|P18085|ARF4_HUMAN ADP-ribosylation factor 4 OS=Homo sapiens GN=ARF4 PE=1 SV=3	ARF4												24.35602;False;0	24.47673;False;0	25.0269;False;0	21.78481;True;0	21.6393;True;0	24.31096;True;0		1.07638	0.225531	-2.04153	-2.28984	sp|P18085|ARF4_HUMAN	sp|P18085|ARF4_HUMAN	4	3	3	1	4	3	3	4	4	3	0	3	2	0	0	0	0	1	1	3	3	2	0	2
>sp|P05089|ARGI1_HUMAN Arginase-1 OS=Homo sapiens GN=ARG1 PE=1 SV=2	ARGI1																							sp|P05089|ARGI1_HUMAN	sp|P05089|ARGI1_HUMAN	4	4	4	1	4	4	4	0	1	2	3	1	1	1	0	0	3	0	3	0	1	2	3	1
>sp|Q9NWB6|ARGL1_HUMAN Arginine and glutamate-rich protein 1 OS=Homo sapiens GN=ARGLU1 PE=1 SV=1	ARGL1												26.35074;False;0	27.78101;False;0	28.82675;False;0	27.25773;False;0	28.67101;False;0	28.41183;False;0		0.213182	0.840695	0.460693	0.549189	sp|Q9NWB6|ARGL1_HUMAN	sp|Q9NWB6|ARGL1_HUMAN	7	7	7	1	7	7	7	6	5	6	4	6	5	4	0	3	3	0	2	6	5	6	4	6
>sp|Q92974|ARHG2_HUMAN Rho guanine nucleotide exchange factor 2 OS=Homo sapiens GN=ARHGEF2 PE=1 SV=4	ARHG2																							sp|Q92974|ARHG2_HUMAN	sp|Q92974|ARHG2_HUMAN	2	2	2	1	2	2	2	2	1	0	1	0	0	0	0	0	0	1	0	2	1	0	1	0
>sp|P61158|ARP3_HUMAN Actin-related protein 3 OS=Homo sapiens GN=ACTR3 PE=1 SV=3	ARP3												25.53041;False;0	25.84859;False;0	24.77057;False;0	24.62611;False;0	24.92416;False;0	25.23794;False;0		0.549697	0.519984	-0.453789	-1.24214	sp|P61158|ARP3_HUMAN;sp|Q9P1U1|ARP3B_HUMAN;sp|Q9C0K3|ARP3C_HUMAN	sp|P61158|ARP3_HUMAN	13;3;2	13;3;2	13;3;2	3	13	13	13	9	5	3	3	4	4	3	8	2	1	7	2	9	5	3	3	4
>sp|Q9BPX5|ARP5L_HUMAN Actin-related protein 2/3 complex subunit 5-like protein OS=Homo sapiens GN=ARPC5L PE=1 SV=1	ARP5L																							sp|Q9BPX5|ARP5L_HUMAN	sp|Q9BPX5|ARP5L_HUMAN	2	2	2	1	2	2	2	1	1	0	1	0	0	0	2	0	0	2	0	1	1	0	1	0
>sp|O15144|ARPC2_HUMAN Actin-related protein 2/3 complex subunit 2 OS=Homo sapiens GN=ARPC2 PE=1 SV=1	ARPC2												24.01197;False;0	23.98512;False;0	23.23911;False;0	20.49373;True;0	22.56597;True;0	22.35754;True;0		1.28849	0.182667	-1.93965	-2.74828	sp|O15144|ARPC2_HUMAN	sp|O15144|ARPC2_HUMAN	8	8	8	1	8	8	8	6	2	2	1	1	0	1	4	0	0	3	0	6	2	2	1	1
>sp|O15145|ARPC3_HUMAN Actin-related protein 2/3 complex subunit 3 OS=Homo sapiens GN=ARPC3 PE=1 SV=3	ARPC3																							sp|O15145|ARPC3_HUMAN	sp|O15145|ARPC3_HUMAN	4	4	4	1	4	4	4	4	3	0	2	2	2	2	3	1	0	2	0	4	3	0	2	2
>sp|P59998|ARPC4_HUMAN Actin-related protein 2/3 complex subunit 4 OS=Homo sapiens GN=ARPC4 PE=1 SV=3;>tr|A0A0A6YYG9|A0A0A6YYG9_HUMAN Protein ARPC4-TTLL3 OS=Homo sapiens GN=ARPC4-TTLL3 PE=4 SV=1	ARPC4																							sp|P59998|ARPC4_HUMAN;tr|A0A0A6YYG9|A0A0A6YYG9_HUMAN	sp|P59998|ARPC4_HUMAN;tr|A0A0A6YYG9|A0A0A6YYG9_HUMAN	2;2	2;2	2;2	2	2	2	2	2	2	1	1	1	1	1	2	1	0	2	2	2	2	1	1	1
>sp|O15511|ARPC5_HUMAN Actin-related protein 2/3 complex subunit 5 OS=Homo sapiens GN=ARPC5 PE=1 SV=3	ARPC5																							sp|O15511|ARPC5_HUMAN	sp|O15511|ARPC5_HUMAN	2	2	2	1	2	2	2	1	0	0	0	0	0	0	2	0	0	2	0	1	0	0	0	0
>sp|Q92485|ASM3B_HUMAN Acid sphingomyelinase-like phosphodiesterase 3b OS=Homo sapiens GN=SMPDL3B PE=2 SV=2	ASM3B																							sp|Q92485|ASM3B_HUMAN	sp|Q92485|ASM3B_HUMAN	3	3	3	1	3	3	3	0	0	0	0	0	0	1	3	1	0	1	0	0	0	0	0	0
>sp|Q12797|ASPH_HUMAN Aspartyl/asparaginyl beta-hydroxylase OS=Homo sapiens GN=ASPH PE=1 SV=3	ASPH																							sp|Q12797|ASPH_HUMAN	sp|Q12797|ASPH_HUMAN	2	2	2	1	2	2	2	2	2	0	0	0	0	0	0	0	0	0	0	2	2	0	0	0
>sp|Q8IZT6|ASPM_HUMAN Abnormal spindle-like microcephaly-associated protein OS=Homo sapiens GN=ASPM PE=1 SV=2	ASPM																							sp|Q8IZT6|ASPM_HUMAN	sp|Q8IZT6|ASPM_HUMAN	8	8	8	1	8	8	8	1	0	0	0	0	0	0	7	4	0	6	0	1	0	0	0	0
>sp|Q13625|ASPP2_HUMAN Apoptosis-stimulating of p53 protein 2 OS=Homo sapiens GN=TP53BP2 PE=1 SV=2	ASPP2																							sp|Q13625|ASPP2_HUMAN	sp|Q13625|ASPP2_HUMAN	4	4	4	1	4	4	4	4	1	0	2	1	0	0	0	0	0	0	0	4	1	0	2	1
>sp|P05023|AT1A1_HUMAN Sodium/potassium-transporting ATPase subunit alpha-1 OS=Homo sapiens GN=ATP1A1 PE=1 SV=1	AT1A1												26.87514;False;0	26.72845;False;0	26.25252;False;0	24.69413;False;0	26.69458;False;0	25.83755;False;0		0.650653	0.456746	-0.876619	-1.43906	sp|P05023|AT1A1_HUMAN;sp|P13637|AT1A3_HUMAN;sp|P50993|AT1A2_HUMAN;sp|Q13733|AT1A4_HUMAN;sp|P20648|ATP4A_HUMAN;sp|P54707|AT12A_HUMAN	sp|P05023|AT1A1_HUMAN	19;9;8;3;3;3	19;9;8;3;3;3	19;9;8;3;3;3	6	19	19	19	17	16	7	6	11	7	2	11	1	0	5	1	17	16	7	6	11
>sp|P05026|AT1B1_HUMAN Sodium/potassium-transporting ATPase subunit beta-1 OS=Homo sapiens GN=ATP1B1 PE=1 SV=1	AT1B1												24.52666;False;0	24.54504;False;0	24.21534;False;0	23.72879;False;0	24.26935;False;0	24.39499;False;0		0.575064	0.506018	-0.297968	-1.29173	sp|P05026|AT1B1_HUMAN	sp|P05026|AT1B1_HUMAN	5	5	5	1	5	5	5	5	5	2	2	3	3	0	2	0	0	2	0	5	5	2	2	3
>sp|P16615|AT2A2_HUMAN Sarcoplasmic/endoplasmic reticulum calcium ATPase 2 OS=Homo sapiens GN=ATP2A2 PE=1 SV=1	AT2A2												25.48821;False;0	25.64738;False;0	25.54593;False;0	24.6011;False;0	25.285;False;0	24.98772;False;0		1.38259	0.149308	-0.602565	-2.96281	sp|P16615|AT2A2_HUMAN;sp|O14983|AT2A1_HUMAN;sp|Q93084|AT2A3_HUMAN	sp|P16615|AT2A2_HUMAN	16;5;5	16;5;5	16;5;5	3	16	16	16	15	8	6	4	7	6	1	7	3	0	5	2	15	8	6	4	7
>sp|P20020|AT2B1_HUMAN Plasma membrane calcium-transporting ATPase 1 OS=Homo sapiens GN=ATP2B1 PE=1 SV=3;>sp|P23634|AT2B4_HUMAN Plasma membrane calcium-transporting ATPase 4 OS=Homo sapiens GN=ATP2B4 PE=1 SV=2;>sp|Q16720|AT2B3_HUMAN Plasma membrane calcium	AT2B1																							sp|P20020|AT2B1_HUMAN;sp|P23634|AT2B4_HUMAN;sp|Q16720|AT2B3_HUMAN;sp|Q01814|AT2B2_HUMAN	sp|P20020|AT2B1_HUMAN;sp|P23634|AT2B4_HUMAN;sp|Q16720|AT2B3_HUMAN;sp|Q01814|AT2B2_HUMAN	4;3;2;2	4;3;2;2	4;3;2;2	4	4	4	4	4	1	0	0	0	0	0	0	0	0	0	0	4	1	0	0	0
>sp|P24539|AT5F1_HUMAN ATP synthase F(0) complex subunit B1, mitochondrial OS=Homo sapiens GN=ATP5F1 PE=1 SV=2	AT5F1																							sp|P24539|AT5F1_HUMAN	sp|P24539|AT5F1_HUMAN	3	3	3	1	3	3	3	1	0	0	0	0	0	0	3	0	0	2	0	1	0	0	0	0
>sp|Q9NVI7|ATD3A_HUMAN ATPase family AAA domain-containing protein 3A OS=Homo sapiens GN=ATAD3A PE=1 SV=2;>sp|Q5T2N8|ATD3C_HUMAN ATPase family AAA domain-containing protein 3C OS=Homo sapiens GN=ATAD3C PE=2 SV=2	ATD3A																							sp|Q9NVI7|ATD3A_HUMAN;sp|Q5T2N8|ATD3C_HUMAN;sp|Q5T9A4|ATD3B_HUMAN	sp|Q9NVI7|ATD3A_HUMAN;sp|Q5T2N8|ATD3C_HUMAN	6;3;2	6;3;2	6;3;2	3	6	6	6	1	0	3	1	2	0	1	6	2	0	3	1	1	0	3	1	2
>sp|Q6DD88|ATLA3_HUMAN Atlastin-3 OS=Homo sapiens GN=ATL3 PE=1 SV=1	ATLA3																							sp|Q6DD88|ATLA3_HUMAN	sp|Q6DD88|ATLA3_HUMAN	2	2	2	1	2	2	2	2	1	0	0	0	0	0	0	0	0	0	0	2	1	0	0	0
>sp|O75947|ATP5H_HUMAN ATP synthase subunit d, mitochondrial OS=Homo sapiens GN=ATP5H PE=1 SV=3	ATP5H																							sp|O75947|ATP5H_HUMAN	sp|O75947|ATP5H_HUMAN	8	8	8	1	8	8	8	4	1	0	0	0	0	0	7	0	0	3	0	4	1	0	0	0
>sp|P30049|ATPD_HUMAN ATP synthase subunit delta, mitochondrial OS=Homo sapiens GN=ATP5D PE=1 SV=2	ATPD																							sp|P30049|ATPD_HUMAN	sp|P30049|ATPD_HUMAN	2	2	2	1	2	2	2	1	1	0	0	0	0	0	2	1	0	2	0	1	1	0	0	0
>sp|P36542|ATPG_HUMAN ATP synthase subunit gamma, mitochondrial OS=Homo sapiens GN=ATP5C1 PE=1 SV=1	ATPG																							sp|P36542|ATPG_HUMAN	sp|P36542|ATPG_HUMAN	6	6	6	1	6	6	6	1	0	0	0	0	0	1	6	1	0	3	0	1	0	0	0	0
>sp|P56134|ATPK_HUMAN ATP synthase subunit f, mitochondrial OS=Homo sapiens GN=ATP5J2 PE=1 SV=3;>tr|G3V325|G3V325_HUMAN Protein ATP5J2-PTCD1 OS=Homo sapiens GN=ATP5J2-PTCD1 PE=4 SV=1	ATPK																							sp|P56134|ATPK_HUMAN;tr|G3V325|G3V325_HUMAN	sp|P56134|ATPK_HUMAN;tr|G3V325|G3V325_HUMAN	2;2	2;2	2;2	2	2	2	2	1	0	0	0	0	0	0	2	0	0	1	0	1	0	0	0	0
>sp|P48047|ATPO_HUMAN ATP synthase subunit O, mitochondrial OS=Homo sapiens GN=ATP5O PE=1 SV=1;>tr|H7C0C1|H7C0C1_HUMAN Uncharacterized protein (Fragment) OS=Homo sapiens PE=4 SV=2	ATPO																							sp|P48047|ATPO_HUMAN;tr|H7C0C1|H7C0C1_HUMAN	sp|P48047|ATPO_HUMAN;tr|H7C0C1|H7C0C1_HUMAN	5;3	5;3	5;3	2	5	5	5	2	2	2	0	2	1	1	5	1	0	4	1	2	2	2	0	2
>sp|Q8WWM7|ATX2L_HUMAN Ataxin-2-like protein OS=Homo sapiens GN=ATXN2L PE=1 SV=2	ATX2L																							sp|Q8WWM7|ATX2L_HUMAN	sp|Q8WWM7|ATX2L_HUMAN	4	4	4	1	4	4	4	4	2	1	0	1	1	0	1	0	0	0	0	4	2	1	0	1
>sp|P61769|B2MG_HUMAN Beta-2-microglobulin OS=Homo sapiens GN=B2M PE=1 SV=1	B2MG																							sp|P61769|B2MG_HUMAN	sp|P61769|B2MG_HUMAN	2	2	2	1	2	2	2	2	2	0	1	2	1	0	1	1	0	0	1	2	2	0	1	2
>sp|O95816|BAG2_HUMAN BAG family molecular chaperone regulator 2 OS=Homo sapiens GN=BAG2 PE=1 SV=1	BAG2												25.3869;False;0	23.84374;False;0	22.9054;True;0	26.17611;False;0	24.19701;False;0	24.34969;False;0		0.375481	0.639463	0.86226	0.895309	sp|O95816|BAG2_HUMAN	sp|O95816|BAG2_HUMAN	7	7	7	1	7	7	7	7	4	1	7	3	4	0	0	0	0	1	0	7	4	1	7	3
>sp|P46379|BAG6_HUMAN Large proline-rich protein BAG6 OS=Homo sapiens GN=BAG6 PE=1 SV=2	BAG6																							sp|P46379|BAG6_HUMAN	sp|P46379|BAG6_HUMAN	3	3	3	1	3	3	3	3	1	0	0	0	0	0	0	0	0	0	0	3	1	0	0	0
>sp|P51572|BAP31_HUMAN B-cell receptor-associated protein 31 OS=Homo sapiens GN=BCAP31 PE=1 SV=3	BAP31												25.18971;False;0	25.63525;False;0	24.70071;False;0	21.32719;True;0	25.03351;False;0	25.49155;False;0		0.382624	0.636033	-1.22447	-0.90987	sp|P51572|BAP31_HUMAN	sp|P51572|BAP31_HUMAN	5	5	5	1	5	5	5	4	4	3	0	3	3	0	2	0	0	1	1	4	4	3	0	3
>sp|P35613|BASI_HUMAN Basigin OS=Homo sapiens GN=BSG PE=1 SV=2	BASI																							sp|P35613|BASI_HUMAN	sp|P35613|BASI_HUMAN	3	3	3	1	3	3	3	3	1	0	0	0	1	0	0	0	0	0	0	3	1	0	0	0
>sp|P80723|BASP1_HUMAN Brain acid soluble protein 1 OS=Homo sapiens GN=BASP1 PE=1 SV=2	BASP1												23.30173;False;0	23.32841;False;0	21.83316;True;0	23.22435;False;0	23.08512;False;0	23.2226;False;0		0.290337	0.749404	0.356252	0.717991	sp|P80723|BASP1_HUMAN	sp|P80723|BASP1_HUMAN	5	5	5	1	5	5	5	5	4	1	2	2	2	0	0	0	0	0	0	5	4	1	2	2
>sp|Q5H9F3|BCORL_HUMAN BCL-6 corepressor-like protein 1 OS=Homo sapiens GN=BCORL1 PE=1 SV=1	BCORL												22.26079;True;0	23.03466;True;0	21.87803;True;0	25.83055;False;0	26.45595;False;0	27.2833;False;0	+	2.80166	0	4.13211	7.63717	sp|Q5H9F3|BCORL_HUMAN	sp|Q5H9F3|BCORL_HUMAN	15	15	15	1	15	15	15	1	1	0	10	9	12	0	0	0	1	1	0	1	1	0	10	9
>sp|P16278|BGAL_HUMAN Beta-galactosidase OS=Homo sapiens GN=GLB1 PE=1 SV=2	BGAL																							sp|P16278|BGAL_HUMAN	sp|P16278|BGAL_HUMAN	8	8	8	1	8	8	8	7	2	0	7	0	0	0	0	0	0	1	0	7	2	0	7	0
>sp|Q13867|BLMH_HUMAN Bleomycin hydrolase OS=Homo sapiens GN=BLMH PE=1 SV=1	BLMH												21.78728;False;0	22.24612;False;0	23.0988;False;0	23.44329;False;0	21.7661;True;0	21.87291;True;0		0.00822995	0.997669	-0.016634	-0.0250322	sp|Q13867|BLMH_HUMAN	sp|Q13867|BLMH_HUMAN	3	3	3	1	3	3	3	3	3	2	2	1	0	0	1	2	1	1	1	3	3	2	2	1
>sp|Q9NSY1|BMP2K_HUMAN BMP-2-inducible protein kinase OS=Homo sapiens GN=BMP2K PE=1 SV=2	BMP2K																							sp|Q9NSY1|BMP2K_HUMAN	sp|Q9NSY1|BMP2K_HUMAN	4	4	4	1	4	4	4	4	0	1	3	0	2	0	0	1	0	0	0	4	0	1	3	0
>sp|O95861|BPNT1_HUMAN 3(2),5-bisphosphate nucleotidase 1 OS=Homo sapiens GN=BPNT1 PE=1 SV=1	BPNT1																							sp|O95861|BPNT1_HUMAN	sp|O95861|BPNT1_HUMAN	3	3	3	1	3	3	3	3	2	0	0	1	1	0	0	0	0	0	0	3	2	0	0	1
>sp|O43684|BUB3_HUMAN Mitotic checkpoint protein BUB3 OS=Homo sapiens GN=BUB3 PE=1 SV=1	BUB3																							sp|O43684|BUB3_HUMAN	sp|O43684|BUB3_HUMAN	3	3	3	1	3	3	3	1	3	3	2	3	3	0	1	0	0	0	0	1	3	3	2	3
>sp|Q9BRD0|BUD13_HUMAN BUD13 homolog OS=Homo sapiens GN=BUD13 PE=1 SV=1	BUD13																							sp|Q9BRD0|BUD13_HUMAN	sp|Q9BRD0|BUD13_HUMAN	3	3	3	1	3	3	3	3	2	2	3	2	2	1	0	0	1	0	0	3	2	2	3	2
>sp|Q07021|C1QBP_HUMAN Complement component 1 Q subcomponent-binding protein, mitochondrial OS=Homo sapiens GN=C1QBP PE=1 SV=1	C1QBP																							sp|Q07021|C1QBP_HUMAN	sp|Q07021|C1QBP_HUMAN	3	3	3	1	3	3	3	3	1	0	0	0	0	0	0	0	0	0	0	3	1	0	0	0
>sp|P11586|C1TC_HUMAN C-1-tetrahydrofolate synthase, cytoplasmic OS=Homo sapiens GN=MTHFD1 PE=1 SV=3	C1TC												26.90999;False;0	27.01233;False;0	26.13256;False;0	23.75011;False;0	26.09007;False;0	26.00565;False;0		0.795047	0.410264	-1.40302	-1.72129	sp|P11586|C1TC_HUMAN	sp|P11586|C1TC_HUMAN	14	14	14	1	14	14	14	12	12	10	4	10	9	2	0	2	0	5	1	12	12	10	4	10
>sp|Q05682|CALD1_HUMAN Caldesmon OS=Homo sapiens GN=CALD1 PE=1 SV=3	CALD1																							sp|Q05682|CALD1_HUMAN	sp|Q05682|CALD1_HUMAN	5	5	5	1	5	5	5	5	2	1	0	1	1	0	0	0	0	0	0	5	2	1	0	1
>sp|Q9NZT1|CALL5_HUMAN Calmodulin-like protein 5 OS=Homo sapiens GN=CALML5 PE=1 SV=2	CALL5																							sp|Q9NZT1|CALL5_HUMAN	sp|Q9NZT1|CALL5_HUMAN	3	3	3	1	3	3	3	0	2	1	3	2	1	2	0	0	1	1	0	0	2	1	3	2
>sp|P62158|CALM_HUMAN Calmodulin OS=Homo sapiens GN=CALM1 PE=1 SV=2	CALM												26.53491;False;0	25.92196;False;0	23.90848;False;0	25.71673;False;0	23.56802;False;0	21.88682;True;0		0.564038	0.508678	-1.73126	-1.27019	sp|P62158|CALM_HUMAN;sp|P27482|CALL3_HUMAN;sp|P02585|TNNC2_HUMAN	sp|P62158|CALM_HUMAN	8;2;1	8;2;1	8;2;1	3	8	8	8	8	6	2	7	2	1	1	6	2	0	4	1	8	6	2	7	2
>sp|P27797|CALR_HUMAN Calreticulin OS=Homo sapiens GN=CALR PE=1 SV=1	CALR												28.06589;False;0	28.31108;False;0	27.58699;False;0	24.96058;False;0	27.83569;False;0	27.94514;False;0		0.464431	0.564737	-1.07418	-1.07419	sp|P27797|CALR_HUMAN	sp|P27797|CALR_HUMAN	11	11	11	1	11	11	11	10	5	4	5	4	5	4	1	4	0	5	2	10	5	4	5	4
>sp|O43852|CALU_HUMAN Calumenin OS=Homo sapiens GN=CALU PE=1 SV=2	CALU																							sp|O43852|CALU_HUMAN	sp|O43852|CALU_HUMAN	7	7	7	1	7	7	7	6	5	1	1	2	3	1	3	4	0	3	1	6	5	1	1	2
>sp|P27824|CALX_HUMAN Calnexin OS=Homo sapiens GN=CANX PE=1 SV=2	CALX												28.16954;False;0	28.57553;False;0	27.50173;False;0	24.74735;False;0	27.59456;False;0	27.90868;False;0		0.561322	0.511544	-1.33207	-1.26488	sp|P27824|CALX_HUMAN	sp|P27824|CALX_HUMAN	23	23	23	1	23	23	23	23	16	12	4	12	12	1	6	5	1	4	4	23	16	12	4	12
>sp|P07384|CAN1_HUMAN Calpain-1 catalytic subunit OS=Homo sapiens GN=CAPN1 PE=1 SV=1	CAN1																							sp|P07384|CAN1_HUMAN	sp|P07384|CAN1_HUMAN	13	13	13	1	13	13	13	7	4	0	2	1	1	1	9	3	0	9	5	7	4	0	2	1
>sp|P17655|CAN2_HUMAN Calpain-2 catalytic subunit OS=Homo sapiens GN=CAPN2 PE=1 SV=6	CAN2												24.08562;False;0	24.46295;False;0	24.02977;False;0	20.86355;True;0	23.55375;True;0	21.87966;True;0		1.23535	0.197684	-2.09379	-2.63037	sp|P17655|CAN2_HUMAN	sp|P17655|CAN2_HUMAN	6	6	6	1	6	6	6	5	5	3	0	2	1	0	0	0	0	0	0	5	5	3	0	2
>sp|Q86VP6|CAND1_HUMAN Cullin-associated NEDD8-dissociated protein 1 OS=Homo sapiens GN=CAND1 PE=1 SV=2	CAND1												24.9415;False;0	24.59656;False;0	24.85029;False;0	21.84179;True;0	24.6782;False;0	23.06958;True;0		0.901534	0.339385	-1.59959	-1.93254	sp|Q86VP6|CAND1_HUMAN	sp|Q86VP6|CAND1_HUMAN	12	12	12	1	12	12	12	11	7	3	0	4	1	1	2	1	0	1	0	11	7	3	0	4
>sp|Q01518|CAP1_HUMAN Adenylyl cyclase-associated protein 1 OS=Homo sapiens GN=CAP1 PE=1 SV=5	CAP1												27.3106;False;0	28.6317;False;0	26.99636;False;0	24.97531;False;0	27.49427;False;0	27.31665;False;0		0.47828	0.579427	-1.05081	-1.10165	sp|Q01518|CAP1_HUMAN;sp|P40123|CAP2_HUMAN	sp|Q01518|CAP1_HUMAN	14;1	14;1	14;1	2	14	14	14	14	14	10	2	11	9	0	4	5	0	5	2	14	14	10	2	11
>sp|P40121|CAPG_HUMAN Macrophage-capping protein OS=Homo sapiens GN=CAPG PE=1 SV=2	CAPG												25.67484;False;0	26.98446;False;0	25.40947;False;0	23.49277;False;0	26.30269;False;0	26.17369;False;0		0.270163	0.781429	-0.699872	-0.674742	sp|P40121|CAPG_HUMAN	sp|P40121|CAPG_HUMAN	5	5	5	1	5	5	5	5	4	3	2	3	3	0	0	0	0	0	0	5	4	3	2	3
>sp|Q14444|CAPR1_HUMAN Caprin-1 OS=Homo sapiens GN=CAPRIN1 PE=1 SV=2	CAPR1												23.92868;False;0	23.91525;False;0	23.89486;False;0	20.84197;True;0	23.90766;False;0	23.86164;False;0		0.441107	0.56692	-1.04251	-1.02774	sp|Q14444|CAPR1_HUMAN	sp|Q14444|CAPR1_HUMAN	5	5	5	1	5	5	5	4	3	2	1	2	3	2	3	1	0	2	0	4	3	2	1	2
>sp|P42574|CASP3_HUMAN Caspase-3 OS=Homo sapiens GN=CASP3 PE=1 SV=2	CASP3																							sp|P42574|CASP3_HUMAN	sp|P42574|CASP3_HUMAN	2	2	2	1	2	2	2	2	2	1	0	1	1	0	0	0	0	0	0	2	2	1	0	1
>sp|P31944|CASPE_HUMAN Caspase-14 OS=Homo sapiens GN=CASP14 PE=1 SV=2	CASPE												22.2647;True;0	23.67077;False;0	24.31955;False;0	26.16448;False;0	24.36633;False;0	24.45563;False;0		0.871008	0.349117	1.57714	1.87159	sp|P31944|CASPE_HUMAN	sp|P31944|CASPE_HUMAN	5	5	5	1	5	5	5	0	2	3	5	2	3	1	0	0	2	2	2	0	2	3	5	2
>sp|P04040|CATA_HUMAN Catalase OS=Homo sapiens GN=CAT PE=1 SV=3	CATA												23.35501;False;0	23.86646;False;0	24.37743;False;0	24.62617;False;0	24.2988;False;0	24.44228;False;0		0.886046	0.35539	0.589448	1.90157	sp|P04040|CATA_HUMAN	sp|P04040|CATA_HUMAN	6	6	6	1	6	6	6	3	4	5	6	3	3	3	0	1	3	2	4	3	4	5	6	3
>sp|P07858|CATB_HUMAN Cathepsin B OS=Homo sapiens GN=CTSB PE=1 SV=3	CATB																							sp|P07858|CATB_HUMAN	sp|P07858|CATB_HUMAN	2	2	2	1	2	2	2	0	0	0	0	0	0	1	2	1	1	1	0	0	0	0	0	0
>sp|Q03135|CAV1_HUMAN Caveolin-1 OS=Homo sapiens GN=CAV1 PE=1 SV=4	CAV1												26.33105;False;0	26.07932;False;0	26.1389;False;0	25.84415;False;0	25.59861;False;0	25.48551;False;0		1.84492	0.0777333	-0.540332	-4.14731	sp|Q03135|CAV1_HUMAN;sp|P56539|CAV3_HUMAN	sp|Q03135|CAV1_HUMAN	5;1	5;1	5;1	2	5	5	5	5	5	4	5	4	3	0	0	0	0	0	0	5	5	4	5	4
>sp|P16152|CBR1_HUMAN Carbonyl reductase [NADPH] 1 OS=Homo sapiens GN=CBR1 PE=1 SV=3	CBR1																							sp|P16152|CBR1_HUMAN;sp|O75828|CBR3_HUMAN	sp|P16152|CBR1_HUMAN	4;1	4;1	4;1	2	4	4	4	3	4	1	0	3	3	0	0	0	0	0	0	3	4	1	0	3
>sp|Q14781|CBX2_HUMAN Chromobox protein homolog 2 OS=Homo sapiens GN=CBX2 PE=1 SV=2	CBX2												21.94915;True;0	22.30039;True;0	22.51548;True;0	28.50601;False;0	30.09635;False;0	29.86123;False;0	+	3.80217	0	7.23285	13.8466	sp|Q14781|CBX2_HUMAN	sp|Q14781|CBX2_HUMAN	17	17	17	1	17	17	17	0	0	0	14	15	16	0	1	0	6	9	9	0	0	0	14	15
>sp|Q96ER9|CCD51_HUMAN Coiled-coil domain-containing protein 51 OS=Homo sapiens GN=CCDC51 PE=1 SV=2	CCD51																							sp|Q96ER9|CCD51_HUMAN	sp|Q96ER9|CCD51_HUMAN	1	1	1	1	1	1	1	0	0	0	0	0	0	0	1	0	0	0	0	0	0	0	0	0
>sp|Q13740|CD166_HUMAN CD166 antigen OS=Homo sapiens GN=ALCAM PE=1 SV=2	CD166												26.26848;False;0	26.10597;False;0	24.27071;False;0	23.93031;False;0	24.98845;False;0	25.36239;False;0		0.438351	0.564568	-0.788003	-1.02224	sp|Q13740|CD166_HUMAN	sp|Q13740|CD166_HUMAN	8	8	8	1	8	8	8	8	7	2	4	6	5	0	1	0	0	1	0	8	7	2	4	6
>sp|P16070|CD44_HUMAN CD44 antigen OS=Homo sapiens GN=CD44 PE=1 SV=3	CD44												26.96477;False;0	27.33236;False;0	27.06466;False;0	25.55564;False;0	27.02115;False;0	26.96014;False;0		0.547928	0.522531	-0.608288	-1.23868	sp|P16070|CD44_HUMAN	sp|P16070|CD44_HUMAN	7	7	7	1	7	7	7	7	7	6	3	5	6	0	0	0	0	0	0	7	7	6	3	5
>sp|P13987|CD59_HUMAN CD59 glycoprotein OS=Homo sapiens GN=CD59 PE=1 SV=1	CD59																							sp|P13987|CD59_HUMAN	sp|P13987|CD59_HUMAN	3	3	3	1	3	3	3	3	2	1	2	0	2	1	3	1	0	2	0	3	2	1	2	0
>sp|P48960|CD97_HUMAN CD97 antigen OS=Homo sapiens GN=CD97 PE=1 SV=4	CD97																							sp|P48960|CD97_HUMAN	sp|P48960|CD97_HUMAN	3	3	3	1	3	3	3	3	2	0	1	1	0	0	0	0	0	0	0	3	2	0	1	1
>sp|Q16543|CDC37_HUMAN Hsp90 co-chaperone Cdc37 OS=Homo sapiens GN=CDC37 PE=1 SV=1	CDC37												24.28489;False;0	25.2333;False;0	24.56186;False;0	21.92708;True;0	25.85476;False;0	24.75307;False;0		0.16076	0.882739	-0.515043	-0.4281	sp|Q16543|CDC37_HUMAN	sp|Q16543|CDC37_HUMAN	3	3	3	1	3	3	3	3	2	2	0	2	2	0	0	0	0	1	0	3	2	2	0	2
>sp|P60953|CDC42_HUMAN Cell division control protein 42 homolog OS=Homo sapiens GN=CDC42 PE=1 SV=2	CDC42																							sp|P60953|CDC42_HUMAN	sp|P60953|CDC42_HUMAN	5	4	4	1	5	4	4	3	3	2	2	3	2	1	2	1	0	0	0	2	2	1	1	2
>sp|Q99459|CDC5L_HUMAN Cell division cycle 5-like protein OS=Homo sapiens GN=CDC5L PE=1 SV=2	CDC5L												25.41545;False;0	27.40332;False;0	28.27954;False;0	20.94504;True;0	26.76825;False;0	27.23507;False;0		0.394761	0.614079	-2.04999	-0.934525	sp|Q99459|CDC5L_HUMAN	sp|Q99459|CDC5L_HUMAN	11	11	11	1	11	11	11	8	8	5	2	3	4	1	1	2	0	0	0	8	8	5	2	3
>sp|Q5SW79|CE170_HUMAN Centrosomal protein of 170 kDa OS=Homo sapiens GN=CEP170 PE=1 SV=1	CE170																							sp|Q5SW79|CE170_HUMAN;sp|Q96L14|C170L_HUMAN	sp|Q5SW79|CE170_HUMAN	6;1	6;1	6;1	2	6	6	6	5	3	0	6	0	1	0	0	0	0	0	0	5	3	0	6	0
>sp|P61604|CH10_HUMAN 10 kDa heat shock protein, mitochondrial OS=Homo sapiens GN=HSPE1 PE=1 SV=2	CH10												25.35134;False;0	25.89567;False;0	24.94172;False;0	21.33042;True;0	25.08614;False;0	25.28859;False;0		0.495357	0.561669	-1.49452	-1.1354	sp|P61604|CH10_HUMAN;tr|S4R3N1|S4R3N1_HUMAN	sp|P61604|CH10_HUMAN	3;1	3;1	3;1	2	3	3	3	3	3	2	0	2	2	0	0	1	0	0	1	3	3	2	0	2
>sp|Q9H444|CHM4B_HUMAN Charged multivesicular body protein 4b OS=Homo sapiens GN=CHMP4B PE=1 SV=1	CHM4B																							sp|Q9H444|CHM4B_HUMAN	sp|Q9H444|CHM4B_HUMAN	2	2	2	1	2	2	2	2	2	1	0	1	1	0	0	0	0	0	0	2	2	1	0	1
>sp|Q15642|CIP4_HUMAN Cdc42-interacting protein 4 OS=Homo sapiens GN=TRIP10 PE=1 SV=3	CIP4																							sp|Q15642|CIP4_HUMAN	sp|Q15642|CIP4_HUMAN	4	4	4	1	4	4	4	3	2	1	0	1	1	0	0	0	0	0	0	3	2	1	0	1
>sp|Q9NZ45|CISD1_HUMAN CDGSH iron-sulfur domain-containing protein 1 OS=Homo sapiens GN=CISD1 PE=1 SV=1	CISD1																							sp|Q9NZ45|CISD1_HUMAN	sp|Q9NZ45|CISD1_HUMAN	2	2	2	1	2	2	2	0	0	0	0	0	0	0	2	0	0	0	0	0	0	0	0	0
>sp|O75390|CISY_HUMAN Citrate synthase, mitochondrial OS=Homo sapiens GN=CS PE=1 SV=2	CISY																							sp|O75390|CISY_HUMAN	sp|O75390|CISY_HUMAN	3	3	3	1	3	3	3	1	2	1	0	1	0	1	0	2	0	1	0	1	2	1	0	1
>sp|Q96SN8|CK5P2_HUMAN CDK5 regulatory subunit-associated protein 2 OS=Homo sapiens GN=CDK5RAP2 PE=1 SV=5	CK5P2																							sp|Q96SN8|CK5P2_HUMAN	sp|Q96SN8|CK5P2_HUMAN	4	4	4	1	4	4	4	0	0	0	0	0	0	1	4	2	0	3	0	0	0	0	0	0
>sp|Q07065|CKAP4_HUMAN Cytoskeleton-associated protein 4 OS=Homo sapiens GN=CKAP4 PE=1 SV=2	CKAP4												27.31216;False;0	27.18215;False;0	26.04671;False;0	24.49808;False;0	26.20477;False;0	26.71306;False;0		0.596456	0.492055	-1.0417	-1.33347	sp|Q07065|CKAP4_HUMAN	sp|Q07065|CKAP4_HUMAN	18	18	18	1	18	18	18	17	16	7	5	9	7	0	0	0	1	0	0	17	16	7	5	9
>sp|Q14008|CKAP5_HUMAN Cytoskeleton-associated protein 5 OS=Homo sapiens GN=CKAP5 PE=1 SV=3	CKAP5																							sp|Q14008|CKAP5_HUMAN	sp|Q14008|CKAP5_HUMAN	4	4	4	1	4	4	4	4	2	1	2	1	0	0	0	0	0	0	0	4	2	1	2	1
>sp|P09496|CLCA_HUMAN Clathrin light chain A OS=Homo sapiens GN=CLTA PE=1 SV=1	CLCA												25.22277;False;0	24.18609;False;0	21.68719;True;0	25.27405;False;0	24.17851;False;0	24.25854;False;0		0.323251	0.698098	0.871686	0.787442	sp|P09496|CLCA_HUMAN	sp|P09496|CLCA_HUMAN	3	3	3	1	3	3	3	3	3	1	3	2	2	0	0	0	0	1	0	3	3	1	3	2
>sp|P09497|CLCB_HUMAN Clathrin light chain B OS=Homo sapiens GN=CLTB PE=1 SV=1	CLCB												25.15252;False;0	22.79016;True;0	22.16989;True;0	24.95283;False;0	23.74602;False;0	23.68314;False;0		0.309159	0.718619	0.756473	0.757864	sp|P09497|CLCB_HUMAN	sp|P09497|CLCB_HUMAN	3	3	3	1	3	3	3	3	1	1	2	2	2	0	0	1	0	0	0	3	1	1	2	2
>sp|O95832|CLD1_HUMAN Claudin-1 OS=Homo sapiens GN=CLDN1 PE=1 SV=1	CLD1																							sp|O95832|CLD1_HUMAN	sp|O95832|CLD1_HUMAN	3	3	3	1	3	3	3	0	0	0	0	0	0	0	3	0	0	0	0	0	0	0	0	0
>sp|O15551|CLD3_HUMAN Claudin-3 OS=Homo sapiens GN=CLDN3 PE=1 SV=1	CLD3																							sp|O15551|CLD3_HUMAN;sp|O14493|CLD4_HUMAN;sp|O95484|CLD9_HUMAN;sp|P56747|CLD6_HUMAN	sp|O15551|CLD3_HUMAN	3;1;1;1	3;1;1;1	3;1;1;1	4	3	3	3	1	0	0	0	0	0	1	3	1	0	2	0	1	0	0	0	0
>sp|O00299|CLIC1_HUMAN Chloride intracellular channel protein 1 OS=Homo sapiens GN=CLIC1 PE=1 SV=4	CLIC1												27.62986;False;0	27.57578;False;0	26.89724;False;0	24.22773;False;0	26.45828;False;0	26.98945;False;0		0.774206	0.410377	-1.47581	-1.68034	sp|O00299|CLIC1_HUMAN	sp|O00299|CLIC1_HUMAN	11	11	11	1	11	11	11	11	8	5	3	5	6	0	1	3	0	1	3	11	8	5	3	5
>sp|Q9Y696|CLIC4_HUMAN Chloride intracellular channel protein 4 OS=Homo sapiens GN=CLIC4 PE=1 SV=4	CLIC4																							sp|Q9Y696|CLIC4_HUMAN	sp|Q9Y696|CLIC4_HUMAN	3	3	3	1	3	3	3	3	1	1	0	1	1	0	0	0	0	0	0	3	1	1	0	1
>sp|Q96JQ2|CLMN_HUMAN Calmin OS=Homo sapiens GN=CLMN PE=1 SV=1	CLMN																							sp|Q96JQ2|CLMN_HUMAN	sp|Q96JQ2|CLMN_HUMAN	3	3	3	1	3	3	3	0	0	0	0	0	0	0	3	0	0	1	0	0	0	0	0	0
>sp|Q9UJS0|CMC2_HUMAN Calcium-binding mitochondrial carrier protein Aralar2 OS=Homo sapiens GN=SLC25A13 PE=1 SV=2	CMC2																							sp|Q9UJS0|CMC2_HUMAN;sp|O75746|CMC1_HUMAN	sp|Q9UJS0|CMC2_HUMAN	3;1	3;1	3;1	2	3	3	3	0	0	0	0	0	0	0	3	0	0	1	0	0	0	0	0	0
>sp|P62633|CNBP_HUMAN Cellular nucleic acid-binding protein OS=Homo sapiens GN=CNBP PE=1 SV=1	CNBP																							sp|P62633|CNBP_HUMAN	sp|P62633|CNBP_HUMAN	3	3	3	1	3	3	3	3	3	0	0	2	2	0	1	0	0	0	0	3	3	0	0	2
>sp|Q96KP4|CNDP2_HUMAN Cytosolic non-specific dipeptidase OS=Homo sapiens GN=CNDP2 PE=1 SV=2	CNDP2																							sp|Q96KP4|CNDP2_HUMAN	sp|Q96KP4|CNDP2_HUMAN	4	4	4	1	4	4	4	4	2	0	0	1	0	0	0	1	0	1	0	4	2	0	0	1
>sp|Q99439|CNN2_HUMAN Calponin-2 OS=Homo sapiens GN=CNN2 PE=1 SV=4	CNN2																							sp|Q99439|CNN2_HUMAN	sp|Q99439|CNN2_HUMAN	3	2	2	1	3	2	2	3	1	0	1	1	0	0	0	0	0	1	1	2	1	0	0	0
>sp|Q15417|CNN3_HUMAN Calponin-3 OS=Homo sapiens GN=CNN3 PE=1 SV=1	CNN3																							sp|Q15417|CNN3_HUMAN	sp|Q15417|CNN3_HUMAN	4	4	3	1	4	4	3	4	3	1	1	3	1	0	0	0	0	1	1	4	3	1	1	3
>sp|A5YKK6|CNOT1_HUMAN CCR4-NOT transcription complex subunit 1 OS=Homo sapiens GN=CNOT1 PE=1 SV=2	CNOT1																							sp|A5YKK6|CNOT1_HUMAN	sp|A5YKK6|CNOT1_HUMAN	3	3	3	1	3	3	3	1	1	1	0	0	0	0	2	0	1	2	0	1	1	1	0	0
>sp|P23528|COF1_HUMAN Cofilin-1 OS=Homo sapiens GN=CFL1 PE=1 SV=3	COF1												28.19348;False;0	29.24778;False;0	27.58849;False;0	25.56892;False;0	28.77888;False;0	29.09861;False;0		0.161633	0.886	-0.527782	-0.430171	sp|P23528|COF1_HUMAN;sp|Q9Y281|COF2_HUMAN	sp|P23528|COF1_HUMAN	10;2	10;2	9;1	2	10	10	9	9	7	7	2	6	7	1	5	1	1	7	4	9	7	7	2	6
>sp|P53621|COPA_HUMAN Coatomer subunit alpha OS=Homo sapiens GN=COPA PE=1 SV=2	COPA																							sp|P53621|COPA_HUMAN	sp|P53621|COPA_HUMAN	9	9	9	1	9	9	9	7	4	1	0	3	0	0	2	2	0	4	0	7	4	1	0	3
>sp|P53618|COPB_HUMAN Coatomer subunit beta OS=Homo sapiens GN=COPB1 PE=1 SV=3	COPB												25.16092;False;0	25.02378;False;0	21.4988;True;0	23.49899;False;0	24.48475;False;0	24.02073;False;0		0.029205	0.988889	0.106988	0.0868505	sp|P53618|COPB_HUMAN	sp|P53618|COPB_HUMAN	12	12	12	1	12	12	12	11	6	1	4	3	2	0	0	0	0	1	0	11	6	1	4	3
>sp|P35606|COPB2_HUMAN Coatomer subunit beta OS=Homo sapiens GN=COPB2 PE=1 SV=2	COPB2												25.45281;False;0	24.90647;False;0	24.47302;False;0	23.44809;False;0	24.63062;False;0	24.45331;False;0		0.758779	0.421493	-0.766759	-1.65009	sp|P35606|COPB2_HUMAN	sp|P35606|COPB2_HUMAN	9	9	9	1	9	9	9	8	7	3	2	6	3	2	3	2	0	3	2	8	7	3	2	6
>sp|P48444|COPD_HUMAN Coatomer subunit delta OS=Homo sapiens GN=ARCN1 PE=1 SV=1	COPD												25.20497;False;0	25.59035;False;0	25.26857;False;0	21.72491;True;0	25.2292;False;0	25.34547;False;0		0.45275	0.565734	-1.25477	-1.05097	sp|P48444|COPD_HUMAN	sp|P48444|COPD_HUMAN	10	10	10	1	10	10	10	10	7	5	1	4	4	0	0	2	0	2	0	10	7	5	1	4
>sp|Q9ULV4|COR1C_HUMAN Coronin-1C OS=Homo sapiens GN=CORO1C PE=1 SV=1	COR1C												26.01795;False;0	25.69139;False;0	25.23816;False;0	24.46351;False;0	25.4223;False;0	24.44676;False;0		1.03964	0.243209	-0.871642	-2.21344	sp|Q9ULV4|COR1C_HUMAN	sp|Q9ULV4|COR1C_HUMAN	10	10	10	1	10	10	10	10	7	5	7	5	2	0	0	0	0	0	0	10	7	5	7	5
>sp|Q14019|COTL1_HUMAN Coactosin-like protein OS=Homo sapiens GN=COTL1 PE=1 SV=3	COTL1																							sp|Q14019|COTL1_HUMAN	sp|Q14019|COTL1_HUMAN	3	3	3	1	3	3	3	2	3	2	0	2	2	0	0	0	0	0	0	2	3	2	0	2
>sp|P00403|COX2_HUMAN Cytochrome c oxidase subunit 2 OS=Homo sapiens GN=MT-CO2 PE=1 SV=1	COX2																							sp|P00403|COX2_HUMAN	sp|P00403|COX2_HUMAN	4	4	4	1	4	4	4	2	1	0	0	0	0	1	4	1	0	3	1	2	1	0	0	0
>sp|P13073|COX41_HUMAN Cytochrome c oxidase subunit 4 isoform 1, mitochondrial OS=Homo sapiens GN=COX4I1 PE=1 SV=1	COX41																							sp|P13073|COX41_HUMAN	sp|P13073|COX41_HUMAN	2	2	2	1	2	2	2	1	0	0	0	0	0	0	2	0	0	2	0	1	0	0	0	0
>sp|Q17RY0|CPEB4_HUMAN Cytoplasmic polyadenylation element-binding protein 4 OS=Homo sapiens GN=CPEB4 PE=1 SV=1;>sp|Q7Z5Q1|CPEB2_HUMAN Cytoplasmic polyadenylation element-binding protein 2 OS=Homo sapiens GN=CPEB2 PE=2 SV=3;>sp|Q8NE35|CPEB3_HUMAN Cytoplasm	CPEB4																							sp|Q17RY0|CPEB4_HUMAN;sp|Q7Z5Q1|CPEB2_HUMAN;sp|Q8NE35|CPEB3_HUMAN	sp|Q17RY0|CPEB4_HUMAN;sp|Q7Z5Q1|CPEB2_HUMAN;sp|Q8NE35|CPEB3_HUMAN	2;1;1	2;1;1	2;1;1	3	2	2	2	0	0	0	0	0	0	0	0	0	0	2	0	0	0	0	0	0
>sp|Q99829|CPNE1_HUMAN Copine-1 OS=Homo sapiens GN=CPNE1 PE=1 SV=1	CPNE1												24.07529;False;0	24.71204;False;0	24.15569;False;0	20.80691;True;0	22.9812;True;0	24.26342;False;0		0.72567	0.430893	-1.63049	-1.58532	sp|Q99829|CPNE1_HUMAN	sp|Q99829|CPNE1_HUMAN	5	5	5	1	5	5	5	4	2	3	0	3	3	1	0	0	0	0	0	4	2	3	0	3
>sp|O75131|CPNE3_HUMAN Copine-3 OS=Homo sapiens GN=CPNE3 PE=1 SV=1	CPNE3																							sp|O75131|CPNE3_HUMAN;sp|Q96FN4|CPNE2_HUMAN;sp|Q8IYJ1|CPNE9_HUMAN;sp|Q96A23|CPNE4_HUMAN;sp|O95741|CPNE6_HUMAN;sp|Q9HCH3|CPNE5_HUMAN;sp|Q9UBL6|CPNE7_HUMAN	sp|O75131|CPNE3_HUMAN	8;1;1;1;1;1;1	8;1;1;1;1;1;1	7;0;0;0;0;0;0	7	8	8	7	8	4	0	2	2	2	0	1	5	0	3	1	8	4	0	2	2
>sp|P04632|CPNS1_HUMAN Calpain small subunit 1 OS=Homo sapiens GN=CAPNS1 PE=1 SV=1	CPNS1																							sp|P04632|CPNS1_HUMAN	sp|P04632|CPNS1_HUMAN	2	2	2	1	2	2	2	2	1	1	0	1	1	0	1	0	0	0	0	2	1	1	0	1
>sp|Q10570|CPSF1_HUMAN Cleavage and polyadenylation specificity factor subunit 1 OS=Homo sapiens GN=CPSF1 PE=1 SV=2	CPSF1																							sp|Q10570|CPSF1_HUMAN	sp|Q10570|CPSF1_HUMAN	1	1	1	1	1	1	1	1	1	1	1	1	0	0	0	0	0	0	0	1	1	1	1	1
>sp|Q9BZJ0|CRNL1_HUMAN Crooked neck-like protein 1 OS=Homo sapiens GN=CRNKL1 PE=1 SV=4	CRNL1												22.7292;True;0	24.30765;False;0	24.53398;False;0	23.90628;False;0	23.49875;False;0	24.49265;False;0		0.0592618	0.967385	0.10895	0.171109	sp|Q9BZJ0|CRNL1_HUMAN	sp|Q9BZJ0|CRNL1_HUMAN	4	4	4	1	4	4	4	0	3	3	2	3	3	1	0	0	0	0	0	0	3	3	2	3
>sp|O75534|CSDE1_HUMAN Cold shock domain-containing protein E1 OS=Homo sapiens GN=CSDE1 PE=1 SV=2	CSDE1																							sp|O75534|CSDE1_HUMAN	sp|O75534|CSDE1_HUMAN	5	5	5	1	5	5	5	4	3	2	1	2	2	0	0	0	0	0	0	4	3	2	1	2
>sp|P68400|CSK21_HUMAN Casein kinase II subunit alpha OS=Homo sapiens GN=CSNK2A1 PE=1 SV=1;>sp|Q8NEV1|CSK23_HUMAN Casein kinase II subunit alpha 3 OS=Homo sapiens GN=CSNK2A3 PE=1 SV=2	CSK21																							sp|P68400|CSK21_HUMAN;sp|Q8NEV1|CSK23_HUMAN	sp|P68400|CSK21_HUMAN;sp|Q8NEV1|CSK23_HUMAN	4;3	4;3	4;3	2	4	4	4	1	0	0	0	0	0	0	0	0	0	3	0	1	0	0	0	0
>sp|P67870|CSK2B_HUMAN Casein kinase II subunit beta OS=Homo sapiens GN=CSNK2B PE=1 SV=1	CSK2B																							sp|P67870|CSK2B_HUMAN	sp|P67870|CSK2B_HUMAN	3	3	3	1	3	3	3	2	1	0	1	1	2	0	0	0	1	2	1	2	1	0	1	1
>sp|P21291|CSRP1_HUMAN Cysteine and glycine-rich protein 1 OS=Homo sapiens GN=CSRP1 PE=1 SV=3	CSRP1												24.02344;False;0	24.75435;False;0	23.31244;False;0	21.99149;True;0	23.23936;False;0	23.80154;False;0		0.683938	0.449409	-1.01928	-1.5039	sp|P21291|CSRP1_HUMAN	sp|P21291|CSRP1_HUMAN	5	5	5	1	5	5	5	5	3	2	0	2	2	0	0	0	0	0	0	5	3	2	0	2
>sp|P35222|CTNB1_HUMAN Catenin beta-1 OS=Homo sapiens GN=CTNNB1 PE=1 SV=1	CTNB1																							sp|P35222|CTNB1_HUMAN	sp|P35222|CTNB1_HUMAN	10	6	6	1	10	6	6	3	1	0	3	0	1	4	10	3	0	8	3	2	1	0	1	0
>sp|O60716|CTND1_HUMAN Catenin delta-1 OS=Homo sapiens GN=CTNND1 PE=1 SV=1	CTND1																							sp|O60716|CTND1_HUMAN	sp|O60716|CTND1_HUMAN	10	10	10	1	10	10	10	5	3	0	1	1	0	1	7	1	0	4	0	5	3	0	1	1
>sp|Q13620|CUL4B_HUMAN Cullin-4B OS=Homo sapiens GN=CUL4B PE=1 SV=4	CUL4B																							sp|Q13620|CUL4B_HUMAN;sp|Q13619|CUL4A_HUMAN	sp|Q13620|CUL4B_HUMAN	6;1	6;1	6;1	2	6	6	6	5	5	2	0	2	1	0	0	0	0	0	0	5	5	2	0	2
>sp|P08574|CY1_HUMAN Cytochrome c1, heme protein, mitochondrial OS=Homo sapiens GN=CYC1 PE=1 SV=3	CY1																							sp|P08574|CY1_HUMAN	sp|P08574|CY1_HUMAN	2	2	2	1	2	2	2	1	0	0	0	0	0	0	1	0	0	0	0	1	0	0	0	0
>sp|P00167|CYB5_HUMAN Cytochrome b5 OS=Homo sapiens GN=CYB5A PE=1 SV=2	CYB5																							sp|P00167|CYB5_HUMAN	sp|P00167|CYB5_HUMAN	2	2	2	1	2	2	2	2	0	0	0	0	0	0	0	0	0	0	0	2	0	0	0	0
>sp|Q9HB71|CYBP_HUMAN Calcyclin-binding protein OS=Homo sapiens GN=CACYBP PE=1 SV=2	CYBP												24.61268;False;0	25.37;False;0	22.17788;True;0	22.5153;False;0	23.82803;False;0	24.33845;False;0		0.168286	0.88726	-0.492924	-0.445877	sp|Q9HB71|CYBP_HUMAN	sp|Q9HB71|CYBP_HUMAN	4	4	4	1	4	4	4	4	3	1	2	3	2	0	0	0	0	1	0	4	3	1	2	3
>sp|P99999|CYC_HUMAN Cytochrome c OS=Homo sapiens GN=CYCS PE=1 SV=2	CYC																							sp|P99999|CYC_HUMAN;CON__P62894	sp|P99999|CYC_HUMAN	3;1	3;1	3;1	2	3	3	3	3	2	0	0	0	0	0	0	0	0	0	0	3	2	0	0	0
>sp|Q7L576|CYFP1_HUMAN Cytoplasmic FMR1-interacting protein 1 OS=Homo sapiens GN=CYFIP1 PE=1 SV=1;>sp|Q96F07|CYFP2_HUMAN Cytoplasmic FMR1-interacting protein 2 OS=Homo sapiens GN=CYFIP2 PE=1 SV=2	CYFP1																							sp|Q7L576|CYFP1_HUMAN;sp|Q96F07|CYFP2_HUMAN	sp|Q7L576|CYFP1_HUMAN;sp|Q96F07|CYFP2_HUMAN	3;2	3;2	3;2	2	3	3	3	2	2	0	0	0	1	0	1	1	0	2	0	2	2	0	0	0
>sp|O00622|CYR61_HUMAN Protein CYR61 OS=Homo sapiens GN=CYR61 PE=1 SV=1	CYR61																							sp|O00622|CYR61_HUMAN	sp|O00622|CYR61_HUMAN	3	3	3	1	3	3	3	3	3	1	2	1	3	1	0	1	0	0	0	3	3	1	2	1
>sp|P01040|CYTA_HUMAN Cystatin-A OS=Homo sapiens GN=CSTA PE=1 SV=1	CYTA												22.80853;True;0	22.93096;False;0	23.93202;False;0	26.48167;False;0	24.18609;False;0	23.78915;False;0		0.80959	0.388032	1.59513	1.74993	sp|P01040|CYTA_HUMAN	sp|P01040|CYTA_HUMAN	5	5	5	1	5	5	5	1	2	2	5	2	2	1	0	0	2	0	3	1	2	2	5	2
>sp|P04080|CYTB_HUMAN Cystatin-B OS=Homo sapiens GN=CSTB PE=1 SV=2	CYTB																							sp|P04080|CYTB_HUMAN	sp|P04080|CYTB_HUMAN	2	2	2	1	2	2	2	2	2	0	1	1	1	0	0	0	0	0	0	2	2	0	1	1
>sp|P98082|DAB2_HUMAN Disabled homolog 2 OS=Homo sapiens GN=DAB2 PE=1 SV=3	DAB2																							sp|P98082|DAB2_HUMAN	sp|P98082|DAB2_HUMAN	6	6	6	1	6	6	6	6	0	0	6	0	0	0	0	0	0	0	0	6	0	0	6	0
>sp|P08174|DAF_HUMAN Complement decay-accelerating factor OS=Homo sapiens GN=CD55 PE=1 SV=4	DAF												24.80361;False;0	25.12155;False;0	25.0124;False;0	24.67879;False;0	24.10061;False;0	24.87802;False;0		0.783886	0.407761	-0.426711	-1.69935	sp|P08174|DAF_HUMAN	sp|P08174|DAF_HUMAN	5	5	5	1	5	5	5	4	4	4	4	2	3	0	0	0	0	0	0	4	4	4	4	2
>sp|Q9UJU6|DBNL_HUMAN Drebrin-like protein OS=Homo sapiens GN=DBNL PE=1 SV=1	DBNL																							sp|Q9UJU6|DBNL_HUMAN	sp|Q9UJU6|DBNL_HUMAN	3	3	3	1	3	3	3	3	2	0	0	0	0	0	0	0	0	0	0	3	2	0	0	0
>sp|Q13409|DC1I2_HUMAN Cytoplasmic dynein 1 intermediate chain 2 OS=Homo sapiens GN=DYNC1I2 PE=1 SV=3	DC1I2																							sp|Q13409|DC1I2_HUMAN	sp|Q13409|DC1I2_HUMAN	4	4	4	1	4	4	4	3	4	3	1	3	4	0	0	1	0	2	1	3	4	3	1	3
>sp|O43237|DC1L2_HUMAN Cytoplasmic dynein 1 light intermediate chain 2 OS=Homo sapiens GN=DYNC1LI2 PE=1 SV=1	DC1L2																							sp|O43237|DC1L2_HUMAN	sp|O43237|DC1L2_HUMAN	2	2	2	1	2	2	2	2	2	0	0	1	1	0	0	0	0	0	0	2	2	0	0	1
>sp|Q14203|DCTN1_HUMAN Dynactin subunit 1 OS=Homo sapiens GN=DCTN1 PE=1 SV=3	DCTN1												23.83364;False;0	24.68507;False;0	25.42781;False;0	21.08356;True;0	23.33235;True;0	22.44523;True;0		1.37825	0.15117	-2.36179	-2.95274	sp|Q14203|DCTN1_HUMAN	sp|Q14203|DCTN1_HUMAN	5	5	5	1	5	5	5	5	3	2	0	1	1	1	1	1	0	1	1	5	3	2	0	1
>sp|Q13561|DCTN2_HUMAN Dynactin subunit 2 OS=Homo sapiens GN=DCTN2 PE=1 SV=4	DCTN2																							sp|Q13561|DCTN2_HUMAN	sp|Q13561|DCTN2_HUMAN	3	3	3	1	3	3	3	3	2	1	0	1	0	0	0	0	0	1	0	3	2	1	0	1
>sp|O94760|DDAH1_HUMAN N(G),N(G)-dimethylarginine dimethylaminohydrolase 1 OS=Homo sapiens GN=DDAH1 PE=1 SV=3	DDAH1																							sp|O94760|DDAH1_HUMAN	sp|O94760|DDAH1_HUMAN	4	4	4	1	4	4	4	3	4	0	0	0	2	0	0	0	0	0	0	3	4	0	0	0
>sp|Q16531|DDB1_HUMAN DNA damage-binding protein 1 OS=Homo sapiens GN=DDB1 PE=1 SV=1	DDB1												24.6036;False;0	25.11458;False;0	24.35991;False;0	23.47259;False;0	25.11291;False;0	24.73603;False;0		0.175986	0.879706	-0.252186	-0.463919	sp|Q16531|DDB1_HUMAN	sp|Q16531|DDB1_HUMAN	11	11	11	1	11	11	11	7	5	3	5	4	5	3	5	3	4	8	3	7	5	3	5	4
>sp|Q92499|DDX1_HUMAN ATP-dependent RNA helicase DDX1 OS=Homo sapiens GN=DDX1 PE=1 SV=2	DDX1																							sp|Q92499|DDX1_HUMAN	sp|Q92499|DDX1_HUMAN	5	5	5	1	5	5	5	5	4	1	1	2	2	0	0	0	0	0	0	5	4	1	1	2
>sp|Q9NR30|DDX21_HUMAN Nucleolar RNA helicase 2 OS=Homo sapiens GN=DDX21 PE=1 SV=5	DDX21												25.5842;False;0	26.22378;False;0	25.36483;False;0	23.70788;False;0	26.39745;False;0	24.97329;False;0		0.354789	0.671505	-0.698061	-0.852881	sp|Q9NR30|DDX21_HUMAN;sp|Q9BQ39|DDX50_HUMAN	sp|Q9NR30|DDX21_HUMAN	10;1	10;1	10;1	2	10	10	10	10	8	7	3	6	4	0	2	2	0	3	0	10	8	7	3	6
>sp|P26196|DDX6_HUMAN Probable ATP-dependent RNA helicase DDX6 OS=Homo sapiens GN=DDX6 PE=1 SV=2	DDX6																							sp|P26196|DDX6_HUMAN	sp|P26196|DDX6_HUMAN	3	3	3	1	3	3	3	3	2	0	0	1	0	0	0	0	0	1	0	3	2	0	0	1
>sp|P35659|DEK_HUMAN Protein DEK OS=Homo sapiens GN=DEK PE=1 SV=1	DEK												25.0106;False;0	25.0062;False;0	25.38024;False;0	23.49546;False;0	24.99062;False;0	24.58279;False;0		0.771845	0.410273	-0.776058	-1.67571	sp|P35659|DEK_HUMAN	sp|P35659|DEK_HUMAN	7	7	7	1	7	7	7	7	5	4	2	3	2	0	0	0	0	0	0	7	5	4	2	3
>sp|O43583|DENR_HUMAN Density-regulated protein OS=Homo sapiens GN=DENR PE=1 SV=2	DENR																							sp|O43583|DENR_HUMAN	sp|O43583|DENR_HUMAN	3	3	3	1	3	3	3	3	3	1	1	1	1	0	0	0	0	0	0	3	3	1	1	1
>sp|Q8NBQ5|DHB11_HUMAN Estradiol 17-beta-dehydrogenase 11 OS=Homo sapiens GN=HSD17B11 PE=1 SV=3	DHB11												24.24699;False;0	26.06893;False;0	24.4412;False;0	20.09328;True;0	23.84125;False;0	24.27675;False;0		0.685417	0.453977	-2.18195	-1.50678	sp|Q8NBQ5|DHB11_HUMAN	sp|Q8NBQ5|DHB11_HUMAN	7	7	7	1	7	7	7	4	6	2	0	3	2	0	0	0	0	0	0	4	6	2	0	3
>sp|P51659|DHB4_HUMAN Peroxisomal multifunctional enzyme type 2 OS=Homo sapiens GN=HSD17B4 PE=1 SV=3	DHB4												23.09078;False;0	23.58038;False;0	23.36105;False;0	22.21086;True;0	23.59389;False;0	23.47023;False;0		0.210889	0.84104	-0.25241	-0.544015	sp|P51659|DHB4_HUMAN	sp|P51659|DHB4_HUMAN	3	3	3	1	3	3	3	3	3	2	1	3	2	3	1	2	1	1	0	3	3	2	1	3
>sp|P00367|DHE3_HUMAN Glutamate dehydrogenase 1, mitochondrial OS=Homo sapiens GN=GLUD1 PE=1 SV=2;>sp|P49448|DHE4_HUMAN Glutamate dehydrogenase 2, mitochondrial OS=Homo sapiens GN=GLUD2 PE=1 SV=2	DHE3												26.60187;False;0	27.1332;False;0	25.91641;False;0	25.69413;False;0	26.22199;False;0	26.33605;False;0		0.505215	0.548956	-0.466438	-1.15483	sp|P00367|DHE3_HUMAN;sp|P49448|DHE4_HUMAN	sp|P00367|DHE3_HUMAN;sp|P49448|DHE4_HUMAN	13;8	13;8	13;8	2	13	13	13	13	10	4	3	5	4	2	1	1	0	5	1	13	10	4	3	5
>sp|O43143|DHX15_HUMAN Pre-mRNA-splicing factor ATP-dependent RNA helicase DHX15 OS=Homo sapiens GN=DHX15 PE=1 SV=2	DHX15												25.66232;False;0	26.17076;False;0	26.44406;False;0	25.70596;False;0	26.87923;False;0	27.03265;False;0		0.395426	0.613724	0.446903	0.935873	sp|O43143|DHX15_HUMAN;sp|O60231|DHX16_HUMAN	sp|O43143|DHX15_HUMAN	17;1	17;1	16;0	2	17	17	16	15	12	11	8	9	9	2	2	1	1	3	1	15	12	11	8	9
>sp|Q9H5Z1|DHX35_HUMAN Probable ATP-dependent RNA helicase DHX35 OS=Homo sapiens GN=DHX35 PE=1 SV=2	DHX35												23.75369;False;0	25.67925;False;0	26.81421;False;0	24.05258;False;0	25.93436;False;0	26.83545;False;0		0.0545312	0.972782	0.191749	0.158151	sp|Q9H5Z1|DHX35_HUMAN	sp|Q9H5Z1|DHX35_HUMAN	9	9	9	1	9	9	9	4	7	9	5	6	6	5	1	5	2	2	1	4	7	9	5	6
>sp|Q08211|DHX9_HUMAN ATP-dependent RNA helicase A OS=Homo sapiens GN=DHX9 PE=1 SV=4	DHX9												26.10165;False;0	24.83379;False;0	24.91711;False;0	22.99486;False;0	25.02563;False;0	24.65562;False;0		0.639815	0.456299	-1.05881	-1.41795	sp|Q08211|DHX9_HUMAN	sp|Q08211|DHX9_HUMAN	14	14	14	1	14	14	14	12	6	7	4	4	3	0	6	5	0	5	1	12	6	7	4	4
>sp|Q9NVH1|DJC11_HUMAN DnaJ homolog subfamily C member 11 OS=Homo sapiens GN=DNAJC11 PE=1 SV=2	DJC11																							sp|Q9NVH1|DJC11_HUMAN	sp|Q9NVH1|DJC11_HUMAN	6	6	6	1	6	6	6	1	1	1	1	1	1	1	6	1	1	3	1	1	1	1	1	1
>sp|O60832|DKC1_HUMAN H/ACA ribonucleoprotein complex subunit 4 OS=Homo sapiens GN=DKC1 PE=1 SV=3	DKC1																							sp|O60832|DKC1_HUMAN	sp|O60832|DKC1_HUMAN	3	3	3	1	3	3	3	3	2	2	0	2	0	1	0	0	0	0	0	3	2	2	0	2
>sp|P09622|DLDH_HUMAN Dihydrolipoyl dehydrogenase, mitochondrial OS=Homo sapiens GN=DLD PE=1 SV=2	DLDH												24.63992;False;0	25.36272;False;0	24.57433;False;0	21.1603;True;0	24.70065;False;0	24.68918;False;0		0.484495	0.57461	-1.34228	-1.11395	sp|P09622|DLDH_HUMAN	sp|P09622|DLDH_HUMAN	6	6	6	1	6	6	6	4	5	2	1	2	2	1	2	1	0	2	1	4	5	2	1	2
>sp|Q9UGM3|DMBT1_HUMAN Deleted in malignant brain tumors 1 protein OS=Homo sapiens GN=DMBT1 PE=1 SV=2	DMBT1																							sp|Q9UGM3|DMBT1_HUMAN	sp|Q9UGM3|DMBT1_HUMAN	2	2	2	1	2	2	2	0	0	0	1	2	0	0	1	0	0	0	0	0	0	0	1	2
>sp|P31689|DNJA1_HUMAN DnaJ homolog subfamily A member 1 OS=Homo sapiens GN=DNAJA1 PE=1 SV=2	DNJA1																							sp|P31689|DNJA1_HUMAN	sp|P31689|DNJA1_HUMAN	2	2	2	1	2	2	2	1	2	2	0	1	2	1	1	1	0	0	1	1	2	2	0	1
>sp|Q96EY1|DNJA3_HUMAN DnaJ homolog subfamily A member 3, mitochondrial OS=Homo sapiens GN=DNAJA3 PE=1 SV=2	DNJA3																							sp|Q96EY1|DNJA3_HUMAN	sp|Q96EY1|DNJA3_HUMAN	4	4	4	1	4	4	4	1	0	0	1	0	1	1	4	2	0	3	2	1	0	0	1	0
>sp|P25685|DNJB1_HUMAN DnaJ homolog subfamily B member 1 OS=Homo sapiens GN=DNAJB1 PE=1 SV=4	DNJB1																							sp|P25685|DNJB1_HUMAN;sp|Q9UDY4|DNJB4_HUMAN	sp|P25685|DNJB1_HUMAN	3;1	3;1	3;1	2	3	3	3	2	2	1	0	0	0	0	1	0	0	0	0	2	2	1	0	0
>sp|O75190|DNJB6_HUMAN DnaJ homolog subfamily B member 6 OS=Homo sapiens GN=DNAJB6 PE=1 SV=2	DNJB6												23.36212;False;0	23.18693;False;0	23.89134;False;0	20.74699;True;0	22.40725;True;0	21.95685;True;0		1.52205	0.112711	-1.77644	-3.2956	sp|O75190|DNJB6_HUMAN;sp|Q8WWF6|DNJB3_HUMAN;sp|Q8NHS0|DNJB8_HUMAN;sp|P25686|DNJB2_HUMAN	sp|O75190|DNJB6_HUMAN	4;1;1;1	4;1;1;1	4;1;1;1	4	4	4	4	3	2	2	1	1	1	1	3	2	0	3	2	3	2	2	1	1
>sp|P26358|DNMT1_HUMAN DNA (cytosine-5)-methyltransferase 1 OS=Homo sapiens GN=DNMT1 PE=1 SV=2	DNMT1																							sp|P26358|DNMT1_HUMAN	sp|P26358|DNMT1_HUMAN	4	4	4	1	4	4	4	4	1	0	1	1	0	0	1	0	0	1	0	4	1	0	1	1
>sp|Q96N67|DOCK7_HUMAN Dedicator of cytokinesis protein 7 OS=Homo sapiens GN=DOCK7 PE=1 SV=4	DOCK7																							sp|Q96N67|DOCK7_HUMAN;sp|Q8NF50|DOCK8_HUMAN	sp|Q96N67|DOCK7_HUMAN	17;1	17;1	16;1	2	17	17	16	13	1	0	12	0	0	0	2	0	0	0	0	13	1	0	12	0
>sp|Q9NY33|DPP3_HUMAN Dipeptidyl peptidase 3 OS=Homo sapiens GN=DPP3 PE=1 SV=2	DPP3																							sp|Q9NY33|DPP3_HUMAN	sp|Q9NY33|DPP3_HUMAN	4	4	4	1	4	4	4	4	4	0	0	3	1	0	0	0	0	0	0	4	4	0	0	3
>sp|Q16555|DPYL2_HUMAN Dihydropyrimidinase-related protein 2 OS=Homo sapiens GN=DPYSL2 PE=1 SV=1	DPYL2																							sp|Q16555|DPYL2_HUMAN;sp|Q14194|DPYL1_HUMAN;sp|Q14195|DPYL3_HUMAN	sp|Q16555|DPYL2_HUMAN	11;2;1	11;2;1	11;2;1	3	11	11	11	10	8	3	1	6	7	0	0	0	0	0	1	10	8	3	1	6
>sp|Q16643|DREB_HUMAN Drebrin OS=Homo sapiens GN=DBN1 PE=1 SV=4	DREB												28.66824;False;0	25.11271;False;0	24.58118;False;0	30.5201;False;0	24.38916;False;0	25.56886;False;0		0.112399	0.917754	0.705327	0.310097	sp|Q16643|DREB_HUMAN	sp|Q16643|DREB_HUMAN	22	22	22	1	22	22	22	19	4	2	22	3	5	0	8	0	0	11	0	19	4	2	22	3
>sp|Q08554|DSC1_HUMAN Desmocollin-1 OS=Homo sapiens GN=DSC1 PE=1 SV=2	DSC1												22.63585;True;0	23.11353;True;0	26.18283;False;0	26.4865;False;0	26.46677;False;0	26.66221;False;0		1.08171	0.226177	2.56108	2.30099	sp|Q08554|DSC1_HUMAN	sp|Q08554|DSC1_HUMAN	5	5	5	1	5	5	5	1	2	3	4	3	4	2	0	3	2	3	4	1	2	3	4	3
>sp|P33316|DUT_HUMAN Deoxyuridine 5-triphosphate nucleotidohydrolase, mitochondrial OS=Homo sapiens GN=DUT PE=1 SV=4	DUT																							sp|P33316|DUT_HUMAN	sp|P33316|DUT_HUMAN	4	4	4	1	4	4	4	2	3	1	1	1	2	0	0	0	0	1	0	2	3	1	1	1
>sp|Q13838|DX39B_HUMAN Spliceosome RNA helicase DDX39B OS=Homo sapiens GN=DDX39B PE=1 SV=1;>sp|O00148|DX39A_HUMAN ATP-dependent RNA helicase DDX39A OS=Homo sapiens GN=DDX39A PE=1 SV=2	DX39B												24.99576;False;0	25.41786;False;0	24.77931;False;0	21.08814;True;0	24.67568;False;0	23.19768;True;0		0.91712	0.318757	-2.07715	-1.9638	sp|Q13838|DX39B_HUMAN;sp|O00148|DX39A_HUMAN	sp|Q13838|DX39B_HUMAN;sp|O00148|DX39A_HUMAN	6;5	6;5	6;5	2	6	6	6	6	3	3	0	3	2	0	0	0	0	0	0	6	3	3	0	3
>sp|P63167|DYL1_HUMAN Dynein light chain 1, cytoplasmic OS=Homo sapiens GN=DYNLL1 PE=1 SV=1;>sp|Q96FJ2|DYL2_HUMAN Dynein light chain 2, cytoplasmic OS=Homo sapiens GN=DYNLL2 PE=1 SV=1	DYL1																							sp|P63167|DYL1_HUMAN;sp|Q96FJ2|DYL2_HUMAN	sp|P63167|DYL1_HUMAN;sp|Q96FJ2|DYL2_HUMAN	3;2	3;2	3;2	2	3	3	3	3	0	0	1	0	1	0	2	1	0	3	2	3	0	0	1	0
>sp|P50570|DYN2_HUMAN Dynamin-2 OS=Homo sapiens GN=DNM2 PE=1 SV=2	DYN2												24.48179;False;0	24.09756;False;0	23.62511;False;0	20.60658;True;0	23.49343;True;0	22.9798;True;0		0.860519	0.35414	-1.70822	-1.85072	sp|P50570|DYN2_HUMAN;sp|Q05193|DYN1_HUMAN;sp|Q9UQ16|DYN3_HUMAN	sp|P50570|DYN2_HUMAN	8;3;2	8;3;2	8;3;2	3	8	8	8	7	6	3	1	1	0	0	1	0	0	0	0	7	6	3	1	1
>sp|Q03001|DYST_HUMAN Dystonin OS=Homo sapiens GN=DST PE=1 SV=4	DYST																							sp|Q03001|DYST_HUMAN	sp|Q03001|DYST_HUMAN	10	10	9	1	10	10	9	9	2	0	5	0	0	0	2	0	0	0	0	9	2	0	5	0
>sp|O43491|E41L2_HUMAN Band 4.1-like protein 2 OS=Homo sapiens GN=EPB41L2 PE=1 SV=1	E41L2																							sp|O43491|E41L2_HUMAN	sp|O43491|E41L2_HUMAN	4	4	4	1	4	4	4	3	4	1	1	1	0	0	0	0	0	0	0	3	4	1	1	1
>sp|P40939|ECHA_HUMAN Trifunctional enzyme subunit alpha, mitochondrial OS=Homo sapiens GN=HADHA PE=1 SV=2	ECHA																							sp|P40939|ECHA_HUMAN	sp|P40939|ECHA_HUMAN	4	4	4	1	4	4	4	4	2	0	0	0	0	1	0	0	0	0	0	4	2	0	0	0
>sp|Q5VYK3|ECM29_HUMAN Proteasome-associated protein ECM29 homolog OS=Homo sapiens GN=ECM29 PE=1 SV=2	ECM29																							sp|Q5VYK3|ECM29_HUMAN	sp|Q5VYK3|ECM29_HUMAN	2	2	2	1	2	2	2	2	0	0	0	0	0	0	0	0	0	0	0	2	0	0	0	0
>sp|O60869|EDF1_HUMAN Endothelial differentiation-related factor 1 OS=Homo sapiens GN=EDF1 PE=1 SV=1	EDF1																							sp|O60869|EDF1_HUMAN	sp|O60869|EDF1_HUMAN	3	3	3	1	3	3	3	2	3	1	0	1	1	0	0	0	0	0	0	2	3	1	0	1
>sp|Q15075|EEA1_HUMAN Early endosome antigen 1 OS=Homo sapiens GN=EEA1 PE=1 SV=2	EEA1																							sp|Q15075|EEA1_HUMAN	sp|Q15075|EEA1_HUMAN	4	4	4	1	4	4	4	3	4	0	0	2	1	0	0	0	0	1	0	3	4	0	0	2
>sp|P24534|EF1B_HUMAN Elongation factor 1-beta OS=Homo sapiens GN=EEF1B2 PE=1 SV=3	EF1B												25.16653;False;0	24.66525;False;0	25.00851;False;0	22.186;True;0	24.78681;False;0	24.98316;False;0		0.453506	0.567149	-0.961442	-1.05247	sp|P24534|EF1B_HUMAN	sp|P24534|EF1B_HUMAN	6	4	4	1	6	4	4	5	6	3	2	3	2	0	0	0	1	1	0	4	4	3	1	2
>sp|P29692|EF1D_HUMAN Elongation factor 1-delta OS=Homo sapiens GN=EEF1D PE=1 SV=5	EF1D												27.07725;False;0	27.47251;False;0	27.06507;False;0	24.21786;False;0	27.11714;False;0	26.8527;False;0		0.539219	0.528787	-1.14238	-1.22162	sp|P29692|EF1D_HUMAN	sp|P29692|EF1D_HUMAN	9	9	7	1	9	9	7	7	9	5	5	6	4	2	1	2	1	2	2	7	9	5	5	6
>sp|P26641|EF1G_HUMAN Elongation factor 1-gamma OS=Homo sapiens GN=EEF1G PE=1 SV=3	EF1G												27.40738;False;0	27.71751;False;0	27.72748;False;0	24.88241;False;0	27.65738;False;0	27.24191;False;0		0.515906	0.546565	-1.02356	-1.17586	sp|P26641|EF1G_HUMAN	sp|P26641|EF1G_HUMAN	14	14	14	1	14	14	14	14	8	8	6	7	8	4	4	4	2	7	4	14	8	8	6	7
>sp|Q96C19|EFHD2_HUMAN EF-hand domain-containing protein D2 OS=Homo sapiens GN=EFHD2 PE=1 SV=1	EFHD2																							sp|Q96C19|EFHD2_HUMAN	sp|Q96C19|EFHD2_HUMAN	3	3	2	1	3	3	2	2	1	0	0	1	1	0	1	0	0	1	0	2	1	0	0	1
>sp|P00533|EGFR_HUMAN Epidermal growth factor receptor OS=Homo sapiens GN=EGFR PE=1 SV=2	EGFR												23.79511;False;0	24.80553;False;0	24.56407;False;0	23.49045;False;0	24.194;False;0	23.40243;True;0		0.812731	0.384672	-0.692611	-1.75613	sp|P00533|EGFR_HUMAN;sp|P04626|ERBB2_HUMAN;sp|Q15303|ERBB4_HUMAN	sp|P00533|EGFR_HUMAN	7;1;1	7;1;1	7;1;1	3	7	7	7	7	5	5	2	2	2	2	0	1	1	0	0	7	5	5	2	2
>sp|Q9H4M9|EHD1_HUMAN EH domain-containing protein 1 OS=Homo sapiens GN=EHD1 PE=1 SV=2	EHD1																							sp|Q9H4M9|EHD1_HUMAN;sp|Q9NZN3|EHD3_HUMAN;sp|Q9H223|EHD4_HUMAN	sp|Q9H4M9|EHD1_HUMAN	6;2;1	6;2;1	6;2;1	3	6	6	6	5	2	1	0	1	0	0	1	0	0	0	0	5	2	1	0	1
>sp|Q9NZN4|EHD2_HUMAN EH domain-containing protein 2 OS=Homo sapiens GN=EHD2 PE=1 SV=2	EHD2																							sp|Q9NZN4|EHD2_HUMAN	sp|Q9NZN4|EHD2_HUMAN	3	3	3	1	3	3	3	3	1	0	0	0	0	0	0	0	0	0	0	3	1	0	0	0
>sp|Q13144|EI2BE_HUMAN Translation initiation factor eIF-2B subunit epsilon OS=Homo sapiens GN=EIF2B5 PE=1 SV=3	EI2BE																							sp|Q13144|EI2BE_HUMAN	sp|Q13144|EI2BE_HUMAN	2	2	2	1	2	2	2	2	0	1	0	1	0	0	0	1	0	0	0	2	0	1	0	1
>sp|Q14152|EIF3A_HUMAN Eukaryotic translation initiation factor 3 subunit A OS=Homo sapiens GN=EIF3A PE=1 SV=1	EIF3A												26.63464;False;0	25.9695;False;0	25.55312;False;0	24.70419;False;0	25.80531;False;0	25.23823;False;0		0.832304	0.370413	-0.803177	-1.79479	sp|Q14152|EIF3A_HUMAN	sp|Q14152|EIF3A_HUMAN	20	20	20	1	20	20	20	18	10	6	2	5	5	2	2	1	0	1	1	18	10	6	2	5
>sp|P55884|EIF3B_HUMAN Eukaryotic translation initiation factor 3 subunit B OS=Homo sapiens GN=EIF3B PE=1 SV=3	EIF3B												25.93024;False;0	26.10621;False;0	25.87188;False;0	20.26374;True;0	25.76896;False;0	25.48395;False;0		0.522944	0.545266	-2.13056	-1.18969	sp|P55884|EIF3B_HUMAN	sp|P55884|EIF3B_HUMAN	13	13	13	1	13	13	13	11	12	5	2	6	4	0	2	1	0	6	1	11	12	5	2	6
>sp|Q99613|EIF3C_HUMAN Eukaryotic translation initiation factor 3 subunit C OS=Homo sapiens GN=EIF3C PE=1 SV=1;>sp|B5ME19|EIFCL_HUMAN Eukaryotic translation initiation factor 3 subunit C-like protein OS=Homo sapiens GN=EIF3CL PE=3 SV=1	EIF3C												25.16588;False;0	25.1798;False;0	24.6245;False;0	23.04098;False;0	24.46101;False;0	24.07488;False;0		1.1522	0.221538	-1.1311	-2.45012	sp|Q99613|EIF3C_HUMAN;sp|B5ME19|EIFCL_HUMAN	sp|Q99613|EIF3C_HUMAN;sp|B5ME19|EIFCL_HUMAN	9;9	9;9	9;9	2	9	9	9	7	6	4	4	5	2	0	1	1	0	2	0	7	6	4	4	5
>sp|O15371|EIF3D_HUMAN Eukaryotic translation initiation factor 3 subunit D OS=Homo sapiens GN=EIF3D PE=1 SV=1	EIF3D												24.10494;False;0	24.19235;False;0	24.45287;False;0	22.134;True;0	22.14082;True;0	24.10406;False;0		1.03071	0.238444	-1.45709	-2.19498	sp|O15371|EIF3D_HUMAN	sp|O15371|EIF3D_HUMAN	3	3	3	1	3	3	3	3	3	2	1	1	2	1	1	1	0	2	0	3	3	2	1	1
>sp|P60228|EIF3E_HUMAN Eukaryotic translation initiation factor 3 subunit E OS=Homo sapiens GN=EIF3E PE=1 SV=1	EIF3E												23.57819;False;0	23.73635;False;0	23.73107;False;0	22.33597;True;0	23.50446;False;0	23.43784;False;0		0.702716	0.443114	-0.589112	-1.54051	sp|P60228|EIF3E_HUMAN	sp|P60228|EIF3E_HUMAN	5	5	5	1	5	5	5	4	3	3	0	2	2	0	1	1	0	1	2	4	3	3	0	2
>sp|O00303|EIF3F_HUMAN Eukaryotic translation initiation factor 3 subunit F OS=Homo sapiens GN=EIF3F PE=1 SV=1	EIF3F																							sp|O00303|EIF3F_HUMAN	sp|O00303|EIF3F_HUMAN	4	4	4	1	4	4	4	4	2	1	1	0	0	0	1	0	0	0	0	4	2	1	1	0
>sp|O75821|EIF3G_HUMAN Eukaryotic translation initiation factor 3 subunit G OS=Homo sapiens GN=EIF3G PE=1 SV=2	EIF3G																							sp|O75821|EIF3G_HUMAN	sp|O75821|EIF3G_HUMAN	2	2	2	1	2	2	2	2	2	0	0	1	1	0	0	0	0	0	0	2	2	0	0	1
>sp|O15372|EIF3H_HUMAN Eukaryotic translation initiation factor 3 subunit H OS=Homo sapiens GN=EIF3H PE=1 SV=1	EIF3H												22.011;False;0	23.05119;False;0	23.1435;False;0	21.95823;True;0	23.02063;True;0	23.10727;True;0		0.0257796	0.988557	-0.0398528	-0.0769379	sp|O15372|EIF3H_HUMAN	sp|O15372|EIF3H_HUMAN	3	3	3	1	3	3	3	2	3	2	0	2	0	0	0	0	0	0	0	2	3	2	0	2
>sp|Q13347|EIF3I_HUMAN Eukaryotic translation initiation factor 3 subunit I OS=Homo sapiens GN=EIF3I PE=1 SV=1	EIF3I												25.06821;False;0	25.78122;False;0	25.06813;False;0	21.3034;True;0	25.40626;False;0	25.43116;False;0		0.379861	0.637097	-1.25891	-0.904242	sp|Q13347|EIF3I_HUMAN	sp|Q13347|EIF3I_HUMAN	7	7	7	1	7	7	7	6	7	4	2	4	4	1	0	0	0	0	1	6	7	4	2	4
>sp|Q9Y262|EIF3L_HUMAN Eukaryotic translation initiation factor 3 subunit L OS=Homo sapiens GN=EIF3L PE=1 SV=1	EIF3L												24.49832;False;0	25.0367;False;0	25.02102;False;0	21.29003;True;0	24.7961;False;0	24.68276;False;0		0.469735	0.566569	-1.26238	-1.08472	sp|Q9Y262|EIF3L_HUMAN	sp|Q9Y262|EIF3L_HUMAN	8	8	8	1	8	8	8	6	5	6	0	3	3	0	0	1	0	0	0	6	5	6	0	3
>sp|Q7L2H7|EIF3M_HUMAN Eukaryotic translation initiation factor 3 subunit M OS=Homo sapiens GN=EIF3M PE=1 SV=1	EIF3M																							sp|Q7L2H7|EIF3M_HUMAN	sp|Q7L2H7|EIF3M_HUMAN	3	3	3	1	3	3	3	2	1	0	0	0	0	0	0	0	0	0	0	2	1	0	0	0
>sp|Q15370|ELOB_HUMAN Transcription elongation factor B polypeptide 2 OS=Homo sapiens GN=TCEB2 PE=1 SV=1	ELOB																							sp|Q15370|ELOB_HUMAN	sp|Q15370|ELOB_HUMAN	2	2	2	1	2	2	2	2	1	1	0	1	2	0	1	0	0	1	0	2	1	1	0	1
>sp|P50402|EMD_HUMAN Emerin OS=Homo sapiens GN=EMD PE=1 SV=1	EMD																							sp|P50402|EMD_HUMAN	sp|P50402|EMD_HUMAN	4	4	4	1	4	4	4	2	1	0	0	1	1	1	3	3	0	3	1	2	1	0	0	1
>sp|P09104|ENOG_HUMAN Gamma-enolase OS=Homo sapiens GN=ENO2 PE=1 SV=3	ENOG																							sp|P09104|ENOG_HUMAN	sp|P09104|ENOG_HUMAN	3	2	2	1	3	2	2	1	2	0	0	0	0	0	0	0	0	0	0	0	2	0	0	0
>sp|Q9UBC2|EP15R_HUMAN Epidermal growth factor receptor substrate 15-like 1 OS=Homo sapiens GN=EPS15L1 PE=1 SV=1	EP15R																							sp|Q9UBC2|EP15R_HUMAN	sp|Q9UBC2|EP15R_HUMAN	4	4	4	1	4	4	4	4	3	1	1	2	0	0	0	0	0	0	0	4	3	1	1	2
>sp|P29317|EPHA2_HUMAN Ephrin type-A receptor 2 OS=Homo sapiens GN=EPHA2 PE=1 SV=2	EPHA2																							sp|P29317|EPHA2_HUMAN;sp|P54762|EPHB1_HUMAN;sp|P54764|EPHA4_HUMAN;sp|P54760|EPHB4_HUMAN;sp|Q15375|EPHA7_HUMAN;sp|P54753|EPHB3_HUMAN;sp|Q9UF33|EPHA6_HUMAN;sp|P29323|EPHB2_HUMAN	sp|P29317|EPHA2_HUMAN	5;1;1;1;1;1;1;1	5;1;1;1;1;1;1;1	5;1;1;1;1;1;1;1	8	5	5	5	5	2	0	1	0	0	0	0	0	0	0	0	5	2	0	1	0
>sp|Q9Y6I3|EPN1_HUMAN Epsin-1 OS=Homo sapiens GN=EPN1 PE=1 SV=2	EPN1																							sp|Q9Y6I3|EPN1_HUMAN;sp|Q9H201|EPN3_HUMAN	sp|Q9Y6I3|EPN1_HUMAN	3;1	3;1	3;1	2	3	3	3	2	0	0	2	0	0	1	1	1	1	1	1	2	0	0	2	0
>sp|Q14677|EPN4_HUMAN Clathrin interactor 1 OS=Homo sapiens GN=CLINT1 PE=1 SV=1	EPN4																							sp|Q14677|EPN4_HUMAN	sp|Q14677|EPN4_HUMAN	6	6	6	1	6	6	6	5	4	1	3	2	1	2	3	2	0	1	1	5	4	1	3	2
>sp|P62495|ERF1_HUMAN Eukaryotic peptide chain release factor subunit 1 OS=Homo sapiens GN=ETF1 PE=1 SV=3	ERF1																							sp|P62495|ERF1_HUMAN	sp|P62495|ERF1_HUMAN	2	2	2	1	2	2	2	1	2	0	0	0	0	0	0	0	0	0	0	1	2	0	0	0
>sp|P15170|ERF3A_HUMAN Eukaryotic peptide chain release factor GTP-binding subunit ERF3A OS=Homo sapiens GN=GSPT1 PE=1 SV=1;>sp|Q8IYD1|ERF3B_HUMAN Eukaryotic peptide chain release factor GTP-binding subunit ERF3B OS=Homo sapiens GN=GSPT2 PE=1 SV=2	ERF3A																							sp|P15170|ERF3A_HUMAN;sp|Q8IYD1|ERF3B_HUMAN	sp|P15170|ERF3A_HUMAN;sp|Q8IYD1|ERF3B_HUMAN	4;4	4;4	4;4	2	4	4	4	4	3	1	1	2	1	0	0	0	0	0	0	4	3	1	1	2
>sp|Q96HE7|ERO1A_HUMAN ERO1-like protein alpha OS=Homo sapiens GN=ERO1A PE=1 SV=2	ERO1A																							sp|Q96HE7|ERO1A_HUMAN;sp|Q86YB8|ERO1B_HUMAN	sp|Q96HE7|ERO1A_HUMAN	3;1	3;1	3;1	2	3	3	3	3	2	1	0	1	1	0	0	0	0	0	0	3	2	1	0	1
>sp|P30040|ERP29_HUMAN Endoplasmic reticulum resident protein 29 OS=Homo sapiens GN=ERP29 PE=1 SV=4	ERP29												24.6536;False;0	25.01333;False;0	24.41442;False;0	19.8527;True;0	22.94009;True;0	24.52856;False;0		0.747733	0.42849	-2.25333	-1.62846	sp|P30040|ERP29_HUMAN	sp|P30040|ERP29_HUMAN	7	7	7	1	7	7	7	7	6	3	1	1	4	0	0	1	0	1	0	7	6	3	1	1
>sp|Q9H6T0|ESRP2_HUMAN Epithelial splicing regulatory protein 2 OS=Homo sapiens GN=ESRP2 PE=1 SV=1	ESRP2																							sp|Q9H6T0|ESRP2_HUMAN	sp|Q9H6T0|ESRP2_HUMAN	2	2	1	1	2	2	1	0	0	0	0	0	0	1	2	2	0	2	1	0	0	0	0	0
>sp|Q9BSJ8|ESYT1_HUMAN Extended synaptotagmin-1 OS=Homo sapiens GN=ESYT1 PE=1 SV=1	ESYT1																							sp|Q9BSJ8|ESYT1_HUMAN	sp|Q9BSJ8|ESYT1_HUMAN	9	9	9	1	9	9	9	6	4	2	1	2	3	1	5	3	0	5	1	6	4	2	1	2
>sp|P13804|ETFA_HUMAN Electron transfer flavoprotein subunit alpha, mitochondrial OS=Homo sapiens GN=ETFA PE=1 SV=1	ETFA																							sp|P13804|ETFA_HUMAN	sp|P13804|ETFA_HUMAN	3	3	3	1	3	3	3	3	0	0	0	0	0	0	0	0	0	1	0	3	0	0	0	0
>sp|Q01844|EWS_HUMAN RNA-binding protein EWS OS=Homo sapiens GN=EWSR1 PE=1 SV=1	EWS																							sp|Q01844|EWS_HUMAN	sp|Q01844|EWS_HUMAN	3	3	3	1	3	3	3	3	1	1	0	0	1	0	2	1	0	3	1	3	1	1	0	0
>sp|P15311|EZRI_HUMAN Ezrin OS=Homo sapiens GN=EZR PE=1 SV=4	EZRI												27.30522;False;0	28.21178;False;0	26.41532;False;0	24.49644;False;0	26.56471;False;0	26.40626;False;0		0.817484	0.379512	-1.4883	-1.76551	sp|P15311|EZRI_HUMAN	sp|P15311|EZRI_HUMAN	22	12	11	1	22	12	11	19	19	13	6	16	10	2	2	3	0	5	1	9	11	7	2	8
>sp|Q9NZB2|F120A_HUMAN Constitutive coactivator of PPAR-gamma-like protein 1 OS=Homo sapiens GN=FAM120A PE=1 SV=2	F120A																							sp|Q9NZB2|F120A_HUMAN	sp|Q9NZB2|F120A_HUMAN	1	1	1	1	1	1	1	1	1	0	0	0	0	0	0	1	0	1	0	1	1	0	0	0
>sp|Q01469|FABP5_HUMAN Fatty acid-binding protein, epidermal OS=Homo sapiens GN=FABP5 PE=1 SV=3	FABP5												24.33702;False;0	25.75432;False;0	25.84719;False;0	25.31903;False;0	27.0277;False;0	26.67277;False;0		0.650305	0.455546	1.02699	1.43838	sp|Q01469|FABP5_HUMAN	sp|Q01469|FABP5_HUMAN	4	4	4	1	4	4	4	4	4	3	3	4	4	1	1	0	3	0	3	4	4	3	3	4
>sp|Q96CS3|FAF2_HUMAN FAS-associated factor 2 OS=Homo sapiens GN=FAF2 PE=1 SV=2	FAF2																							sp|Q96CS3|FAF2_HUMAN	sp|Q96CS3|FAF2_HUMAN	2	2	2	1	2	2	2	1	0	0	0	0	0	0	2	0	0	2	0	1	0	0	0	0
>sp|Q9HAH7|FBRS_HUMAN Probable fibrosin-1 OS=Homo sapiens GN=FBRS PE=1 SV=3	FBRS												22.73112;True;0	21.66038;True;0	23.06612;True;0	25.08468;False;0	25.60967;False;0	26.26551;False;0		2.362	0.0262222	3.16741	5.81807	sp|Q9HAH7|FBRS_HUMAN	sp|Q9HAH7|FBRS_HUMAN	7	7	7	1	7	7	7	0	0	0	7	2	3	0	0	0	1	3	3	0	0	0	7	2
>sp|Q0JRZ9|FCHO2_HUMAN F-BAR domain only protein 2 OS=Homo sapiens GN=FCHO2 PE=1 SV=2	FCHO2																							sp|Q0JRZ9|FCHO2_HUMAN	sp|Q0JRZ9|FCHO2_HUMAN	2	2	2	1	2	2	2	2	0	0	2	0	0	0	0	0	0	0	0	2	0	0	2	0
>sp|P39748|FEN1_HUMAN Flap endonuclease 1 OS=Homo sapiens GN=FEN1 PE=1 SV=1	FEN1																							sp|P39748|FEN1_HUMAN;CON__P01030;CON__ENSEMBL:ENSBTAP00000007350	sp|P39748|FEN1_HUMAN	3;1;1	3;1;1	3;1;1	3	3	3	3	2	3	1	0	2	2	0	0	0	0	0	0	2	3	1	0	2
>sp|Q96AC1|FERM2_HUMAN Fermitin family homolog 2 OS=Homo sapiens GN=FERMT2 PE=1 SV=1	FERM2												23.63688;False;0	24.05092;False;0	25.05234;False;0	19.99653;True;0	23.01925;True;0	23.12565;True;0		0.927314	0.308356	-2.19957	-1.9843	sp|Q96AC1|FERM2_HUMAN;sp|Q9BQL6|FERM1_HUMAN	sp|Q96AC1|FERM2_HUMAN	6;1	6;1	6;1	2	6	6	6	5	5	5	0	0	0	0	0	0	0	0	0	5	5	5	0	0
>sp|P62942|FKB1A_HUMAN Peptidyl-prolyl cis-trans isomerase FKBP1A OS=Homo sapiens GN=FKBP1A PE=1 SV=2;>tr|A0A087WV48|A0A087WV48_HUMAN Uncharacterized protein OS=Homo sapiens PE=4 SV=1	FKB1A																							sp|P62942|FKB1A_HUMAN;tr|A0A087WV48|A0A087WV48_HUMAN	sp|P62942|FKB1A_HUMAN;tr|A0A087WV48|A0A087WV48_HUMAN	1;1	1;1	1;1	2	1	1	1	1	1	1	0	0	1	0	0	0	0	0	0	1	1	1	0	0
>sp|Q00688|FKBP3_HUMAN Peptidyl-prolyl cis-trans isomerase FKBP3 OS=Homo sapiens GN=FKBP3 PE=1 SV=1	FKBP3																							sp|Q00688|FKBP3_HUMAN	sp|Q00688|FKBP3_HUMAN	3	3	3	1	3	3	3	1	2	1	0	0	1	0	0	0	0	0	0	1	2	1	0	0
>sp|Q13045|FLII_HUMAN Protein flightless-1 homolog OS=Homo sapiens GN=FLII PE=1 SV=2	FLII																							sp|Q13045|FLII_HUMAN	sp|Q13045|FLII_HUMAN	7	7	7	1	7	7	7	7	3	1	1	2	2	0	3	0	0	2	0	7	3	1	1	2
>sp|Q14315|FLNC_HUMAN Filamin-C OS=Homo sapiens GN=FLNC PE=1 SV=3	FLNC												29.18234;False;0	28.50714;False;0	28.56275;False;0	29.58169;False;0	28.80166;False;0	28.48696;False;0		0.203473	0.848577	0.206025	0.527213	sp|Q14315|FLNC_HUMAN	sp|Q14315|FLNC_HUMAN	78	67	67	1	78	67	67	72	49	40	66	38	34	1	4	3	0	6	6	61	40	32	57	29
>sp|O75955|FLOT1_HUMAN Flotillin-1 OS=Homo sapiens GN=FLOT1 PE=1 SV=3	FLOT1																							sp|O75955|FLOT1_HUMAN	sp|O75955|FLOT1_HUMAN	6	6	6	1	6	6	6	4	3	0	2	0	0	2	6	0	0	4	0	4	3	0	2	0
>sp|Q14254|FLOT2_HUMAN Flotillin-2 OS=Homo sapiens GN=FLOT2 PE=1 SV=2	FLOT2																							sp|Q14254|FLOT2_HUMAN	sp|Q14254|FLOT2_HUMAN	9	9	9	1	9	9	9	2	3	0	1	1	1	2	9	1	0	4	0	2	3	0	1	1
>sp|Q96PY5|FMNL2_HUMAN Formin-like protein 2 OS=Homo sapiens GN=FMNL2 PE=1 SV=3	FMNL2																							sp|Q96PY5|FMNL2_HUMAN	sp|Q96PY5|FMNL2_HUMAN	3	3	2	1	3	3	2	2	0	0	2	0	0	0	1	1	0	1	1	2	0	0	2	0
>sp|P15328|FOLR1_HUMAN Folate receptor alpha OS=Homo sapiens GN=FOLR1 PE=1 SV=3	FOLR1																							sp|P15328|FOLR1_HUMAN	sp|P15328|FOLR1_HUMAN	2	2	2	1	2	2	2	0	0	0	0	0	0	0	2	0	0	0	0	0	0	0	0	0
>sp|Q16658|FSCN1_HUMAN Fascin OS=Homo sapiens GN=FSCN1 PE=1 SV=3	FSCN1																							sp|Q16658|FSCN1_HUMAN	sp|Q16658|FSCN1_HUMAN	5	5	5	1	5	5	5	5	4	1	0	2	2	0	0	0	0	0	1	5	4	1	0	2
>sp|Q96AE4|FUBP1_HUMAN Far upstream element-binding protein 1 OS=Homo sapiens GN=FUBP1 PE=1 SV=3	FUBP1																							sp|Q96AE4|FUBP1_HUMAN	sp|Q96AE4|FUBP1_HUMAN	7	5	5	1	7	5	5	7	5	4	1	3	3	0	0	0	0	2	1	5	3	2	0	2
>sp|Q92945|FUBP2_HUMAN Far upstream element-binding protein 2 OS=Homo sapiens GN=KHSRP PE=1 SV=4	FUBP2												26.34761;False;0	26.53974;False;0	26.86325;False;0	25.35023;False;0	26.54937;False;0	27.23654;False;0		0.13189	0.905741	-0.204824	-0.358498	sp|Q92945|FUBP2_HUMAN	sp|Q92945|FUBP2_HUMAN	17	17	15	1	17	17	15	15	10	9	7	8	10	2	1	1	1	3	2	15	10	9	7	8
>sp|Q96I24|FUBP3_HUMAN Far upstream element-binding protein 3 OS=Homo sapiens GN=FUBP3 PE=1 SV=2	FUBP3																							sp|Q96I24|FUBP3_HUMAN	sp|Q96I24|FUBP3_HUMAN	4	3	3	1	4	3	3	1	3	3	0	1	3	0	0	0	0	1	1	0	2	2	0	0
>sp|P07954|FUMH_HUMAN Fumarate hydratase, mitochondrial OS=Homo sapiens GN=FH PE=1 SV=3	FUMH												24.08026;False;0	25.15545;False;0	24.26978;False;0	20.25271;True;0	23.78357;False;0	21.81041;True;0		1.11783	0.229296	-2.55293	-2.377	sp|P07954|FUMH_HUMAN	sp|P07954|FUMH_HUMAN	5	5	5	1	5	5	5	5	5	3	0	2	1	0	0	0	0	1	0	5	5	3	0	2
>sp|P35637|FUS_HUMAN RNA-binding protein FUS OS=Homo sapiens GN=FUS PE=1 SV=1	FUS												25.89301;False;0	26.16356;False;0	24.64444;False;0	24.31617;False;0	21.97759;True;0	25.01899;False;0		0.805152	0.394961	-1.79609	-1.74119	sp|P35637|FUS_HUMAN	sp|P35637|FUS_HUMAN	4	4	2	1	4	4	2	4	4	3	2	2	3	1	2	2	0	2	1	4	4	3	2	2
>sp|P51116|FXR2_HUMAN Fragile X mental retardation syndrome-related protein 2 OS=Homo sapiens GN=FXR2 PE=1 SV=2	FXR2																							sp|P51116|FXR2_HUMAN	sp|P51116|FXR2_HUMAN	5	3	3	1	5	3	3	5	1	3	3	4	4	3	1	3	2	1	2	3	1	1	1	2
>sp|Q13283|G3BP1_HUMAN Ras GTPase-activating protein-binding protein 1 OS=Homo sapiens GN=G3BP1 PE=1 SV=1	G3BP1																							sp|Q13283|G3BP1_HUMAN	sp|Q13283|G3BP1_HUMAN	7	7	7	1	7	7	7	6	3	0	0	2	0	0	1	0	0	1	0	6	3	0	0	2
>sp|P11413|G6PD_HUMAN Glucose-6-phosphate 1-dehydrogenase OS=Homo sapiens GN=G6PD PE=1 SV=4	G6PD																							sp|P11413|G6PD_HUMAN	sp|P11413|G6PD_HUMAN	3	3	3	1	3	3	3	3	1	0	0	0	0	0	0	0	0	0	0	3	1	0	0	0
>sp|P06744|G6PI_HUMAN Glucose-6-phosphate isomerase OS=Homo sapiens GN=GPI PE=1 SV=4	G6PI												26.75213;False;0	27.22361;False;0	26.13962;False;0	20.7998;True;0	26.58262;False;0	26.30933;False;0		0.488187	0.571046	-2.1412	-1.12124	sp|P06744|G6PI_HUMAN;CON__Q3ZBD7;tr|K7ESF4|K7ESF4_HUMAN;sp|Q8N196|SIX5_HUMAN	sp|P06744|G6PI_HUMAN	12;2;1;1	12;2;1;1	12;2;1;1	4	12	12	12	11	8	3	1	7	5	0	1	1	1	0	1	11	8	3	1	7
>sp|Q14697|GANAB_HUMAN Neutral alpha-glucosidase AB OS=Homo sapiens GN=GANAB PE=1 SV=3	GANAB												27.78762;False;0	28.06789;False;0	26.85911;False;0	24.75159;False;0	26.98869;False;0	27.51758;False;0		0.552838	0.520697	-1.15225	-1.24829	sp|Q14697|GANAB_HUMAN	sp|Q14697|GANAB_HUMAN	21	21	21	1	21	21	21	20	18	10	7	13	11	3	6	9	1	11	5	20	18	10	7	13
>sp|P62873|GBB1_HUMAN Guanine nucleotide-binding protein G(I)/G(S)/G(T) subunit beta-1 OS=Homo sapiens GN=GNB1 PE=1 SV=3	GBB1																							sp|P62873|GBB1_HUMAN	sp|P62873|GBB1_HUMAN	6	3	3	1	6	3	3	6	4	3	4	3	4	1	6	2	1	4	2	3	1	0	2	0
>sp|Q9UBI6|GBG12_HUMAN Guanine nucleotide-binding protein G(I)/G(S)/G(O) subunit gamma-12 OS=Homo sapiens GN=GNG12 PE=1 SV=3	GBG12																							sp|Q9UBI6|GBG12_HUMAN	sp|Q9UBI6|GBG12_HUMAN	2	2	2	1	2	2	2	2	2	1	2	1	1	0	2	0	0	1	0	2	2	1	2	1
>sp|Q92616|GCN1_HUMAN eIF-2-alpha kinase activator GCN1 OS=Homo sapiens GN=GCN1 PE=1 SV=6	GCN1																							sp|Q92616|GCN1_HUMAN	sp|Q92616|GCN1_HUMAN	6	6	6	1	6	6	6	4	4	0	0	4	0	1	2	2	0	1	1	4	4	0	0	4
>sp|Q9H3P7|GCP60_HUMAN Golgi resident protein GCP60 OS=Homo sapiens GN=ACBD3 PE=1 SV=4	GCP60																							sp|Q9H3P7|GCP60_HUMAN	sp|Q9H3P7|GCP60_HUMAN	2	2	2	1	2	2	2	1	0	0	0	0	0	0	0	0	0	1	0	1	0	0	0	0
>sp|P31150|GDIA_HUMAN Rab GDP dissociation inhibitor alpha OS=Homo sapiens GN=GDI1 PE=1 SV=2	GDIA																							sp|P31150|GDIA_HUMAN	sp|P31150|GDIA_HUMAN	8	4	4	1	8	4	4	8	7	2	1	3	2	1	0	1	1	2	1	4	3	0	0	0
>sp|P50395|GDIB_HUMAN Rab GDP dissociation inhibitor beta OS=Homo sapiens GN=GDI2 PE=1 SV=2	GDIB												27.14073;False;0	27.85757;False;0	26.05939;False;0	23.36959;False;0	26.20023;False;0	26.24802;False;0		0.737668	0.437536	-1.74661	-1.60877	sp|P50395|GDIB_HUMAN	sp|P50395|GDIB_HUMAN	14	14	10	1	14	14	10	14	11	7	3	8	7	2	2	3	1	5	1	14	11	7	3	8
>sp|P52565|GDIR1_HUMAN Rho GDP-dissociation inhibitor 1 OS=Homo sapiens GN=ARHGDIA PE=1 SV=3	GDIR1												26.26438;False;0	26.67479;False;0	25.71654;False;0	22.34384;True;0	25.36776;False;0	26.01399;False;0		0.63622	0.457863	-1.64337	-1.41095	sp|P52565|GDIR1_HUMAN	sp|P52565|GDIR1_HUMAN	5	5	5	1	5	5	5	5	5	3	1	4	3	0	1	1	0	2	2	5	5	3	1	4
>sp|P52566|GDIR2_HUMAN Rho GDP-dissociation inhibitor 2 OS=Homo sapiens GN=ARHGDIB PE=1 SV=3	GDIR2												24.74689;False;0	24.93616;False;0	24.14484;False;0	22.4915;True;0	22.57074;True;0	24.34611;False;0		1.06393	0.227854	-1.47318	-2.26386	sp|P52566|GDIR2_HUMAN	sp|P52566|GDIR2_HUMAN	4	4	4	1	4	4	4	4	4	2	0	1	3	0	0	0	0	0	0	4	4	2	0	1
>sp|Q8TEQ6|GEMI5_HUMAN Gem-associated protein 5 OS=Homo sapiens GN=GEMIN5 PE=1 SV=3	GEMI5																							sp|Q8TEQ6|GEMI5_HUMAN	sp|Q8TEQ6|GEMI5_HUMAN	3	3	3	1	3	3	3	3	1	0	0	1	0	0	0	0	0	0	0	3	1	0	0	1
>sp|Q06210|GFPT1_HUMAN Glutamine--fructose-6-phosphate aminotransferase [isomerizing] 1 OS=Homo sapiens GN=GFPT1 PE=1 SV=3	GFPT1																							sp|Q06210|GFPT1_HUMAN	sp|Q06210|GFPT1_HUMAN	7	7	6	1	7	7	6	6	4	0	0	1	0	0	0	0	0	0	0	6	4	0	0	1
>sp|O14908|GIPC1_HUMAN PDZ domain-containing protein GIPC1 OS=Homo sapiens GN=GIPC1 PE=1 SV=2	GIPC1																							sp|O14908|GIPC1_HUMAN;sp|Q8TF64|GIPC3_HUMAN	sp|O14908|GIPC1_HUMAN	3;1	3;1	3;1	2	3	3	3	1	1	0	2	0	0	0	0	0	0	0	0	1	1	0	2	0
>sp|Q04446|GLGB_HUMAN 1,4-alpha-glucan-branching enzyme OS=Homo sapiens GN=GBE1 PE=1 SV=3	GLGB												23.8044;False;0	23.51171;False;0	21.24491;True;0	24.50513;False;0	24.17043;False;0	25.576;False;0		0.97324	0.28987	1.89685	2.07723	sp|Q04446|GLGB_HUMAN	sp|Q04446|GLGB_HUMAN	4	4	4	1	4	4	4	3	3	1	2	3	3	0	0	0	0	0	0	3	3	1	2	3
>sp|P14314|GLU2B_HUMAN Glucosidase 2 subunit beta OS=Homo sapiens GN=PRKCSH PE=1 SV=2	GLU2B												26.93055;False;0	27.13624;False;0	26.05511;False;0	23.96675;False;0	26.06365;False;0	26.19789;False;0		0.750036	0.427233	-1.29787	-1.63297	sp|P14314|GLU2B_HUMAN	sp|P14314|GLU2B_HUMAN	11	11	11	1	11	11	11	9	9	5	2	7	6	2	2	5	0	6	4	9	9	5	2	7
>sp|P34897|GLYM_HUMAN Serine hydroxymethyltransferase, mitochondrial OS=Homo sapiens GN=SHMT2 PE=1 SV=3	GLYM																							sp|P34897|GLYM_HUMAN;sp|P34896|GLYC_HUMAN	sp|P34897|GLYM_HUMAN	6;1	6;1	6;1	2	6	6	6	4	3	1	0	2	3	0	0	1	0	1	0	4	3	1	0	2
>sp|Q5JWF2|GNAS1_HUMAN Guanine nucleotide-binding protein G(s) subunit alpha isoforms XLas OS=Homo sapiens GN=GNAS PE=1 SV=2	GNAS1																							sp|Q5JWF2|GNAS1_HUMAN	sp|Q5JWF2|GNAS1_HUMAN	7	6	6	1	7	6	6	6	4	1	5	1	1	3	7	2	0	4	0	5	3	0	4	0
>sp|Q13439|GOGA4_HUMAN Golgin subfamily A member 4 OS=Homo sapiens GN=GOLGA4 PE=1 SV=1	GOGA4																							sp|Q13439|GOGA4_HUMAN	sp|Q13439|GOGA4_HUMAN	6	6	6	1	6	6	6	0	1	0	0	0	0	0	5	1	0	4	0	0	1	0	0	0
>sp|Q96QA5|GSDMA_HUMAN Gasdermin-A OS=Homo sapiens GN=GSDMA PE=1 SV=4	GSDMA																							sp|Q96QA5|GSDMA_HUMAN	sp|Q96QA5|GSDMA_HUMAN	4	4	4	1	4	4	4	1	2	1	4	2	1	0	0	0	4	0	2	1	2	1	4	2
>sp|P21266|GSTM3_HUMAN Glutathione S-transferase Mu 3 OS=Homo sapiens GN=GSTM3 PE=1 SV=3	GSTM3																							sp|P21266|GSTM3_HUMAN	sp|P21266|GSTM3_HUMAN	3	3	3	1	3	3	3	0	1	0	0	0	1	2	2	2	1	2	2	0	1	0	0	0
>sp|P78417|GSTO1_HUMAN Glutathione S-transferase omega-1 OS=Homo sapiens GN=GSTO1 PE=1 SV=2	GSTO1												25.52537;False;0	25.65646;False;0	24.86169;False;0	22.43028;True;0	24.72474;False;0	24.39519;False;0		0.924062	0.310353	-1.49777	-1.97775	sp|P78417|GSTO1_HUMAN	sp|P78417|GSTO1_HUMAN	7	7	7	1	7	7	7	7	6	4	0	3	3	0	0	0	0	0	0	7	6	4	0	3
>sp|P09211|GSTP1_HUMAN Glutathione S-transferase P OS=Homo sapiens GN=GSTP1 PE=1 SV=2	GSTP1																							sp|P09211|GSTP1_HUMAN	sp|P09211|GSTP1_HUMAN	3	3	3	1	3	3	3	3	1	1	1	1	1	0	0	0	0	0	0	3	1	1	1	1
>sp|Q8NBJ5|GT251_HUMAN Procollagen galactosyltransferase 1 OS=Homo sapiens GN=COLGALT1 PE=1 SV=1	GT251																							sp|Q8NBJ5|GT251_HUMAN	sp|Q8NBJ5|GT251_HUMAN	3	3	3	1	3	3	3	3	2	0	0	0	2	0	0	0	0	0	0	3	2	0	0	0
>sp|P11166|GTR1_HUMAN Solute carrier family 2, facilitated glucose transporter member 1 OS=Homo sapiens GN=SLC2A1 PE=1 SV=2	GTR1																							sp|P11166|GTR1_HUMAN	sp|P11166|GTR1_HUMAN	3	3	3	1	3	3	3	2	2	1	0	1	1	0	0	0	0	0	0	2	2	1	0	1
>sp|P49915|GUAA_HUMAN GMP synthase [glutamine-hydrolyzing] OS=Homo sapiens GN=GMPS PE=1 SV=1	GUAA																							sp|P49915|GUAA_HUMAN	sp|P49915|GUAA_HUMAN	6	6	6	1	6	6	6	5	5	1	0	1	3	0	1	0	0	1	0	5	5	1	0	1
>sp|P16403|H12_HUMAN Histone H1.2 OS=Homo sapiens GN=HIST1H1C PE=1 SV=2;>sp|P10412|H14_HUMAN Histone H1.4 OS=Homo sapiens GN=HIST1H1E PE=1 SV=2;>sp|P16402|H13_HUMAN Histone H1.3 OS=Homo sapiens GN=HIST1H1D PE=1 SV=2;>sp|P22492|H1T_HUMAN Histone H1t OS=Homo	H12												27.01659;False;0	26.7465;False;0	25.91079;False;0	20.96729;True;0	26.23738;False;0	25.33214;False;0		0.647333	0.45649	-2.37903	-1.43259	sp|P16403|H12_HUMAN;sp|P10412|H14_HUMAN;sp|P16402|H13_HUMAN;sp|P22492|H1T_HUMAN;sp|Q02539|H11_HUMAN	sp|P16403|H12_HUMAN;sp|P10412|H14_HUMAN;sp|P16402|H13_HUMAN;sp|P22492|H1T_HUMAN;sp|Q02539|H11_HUMAN	6;5;5;3;3	6;5;5;3;3	5;4;4;2;2	5	6	6	5	6	5	3	1	3	4	2	2	2	1	0	3	6	5	3	1	3
>sp|Q99878|H2A1J_HUMAN Histone H2A type 1-J OS=Homo sapiens GN=HIST1H2AJ PE=1 SV=3;>sp|Q96KK5|H2A1H_HUMAN Histone H2A type 1-H OS=Homo sapiens GN=HIST1H2AH PE=1 SV=3;>sp|Q9BTM1|H2AJ_HUMAN Histone H2A.J OS=Homo sapiens GN=H2AFJ PE=1 SV=1;>sp|Q16777|H2A2C_HU	H2A1J												26.8846;False;0	27.504;False;0	27.37741;False;0	25.99045;False;0	28.64268;False;0	27.00988;False;0		0.017118	0.996482	-0.041001	-0.0515606	sp|Q99878|H2A1J_HUMAN;sp|Q96KK5|H2A1H_HUMAN;sp|Q9BTM1|H2AJ_HUMAN;sp|Q16777|H2A2C_HUMAN;sp|Q93077|H2A1C_HUMAN;sp|Q7L7L0|H2A3_HUMAN;sp|Q6FI13|H2A2A_HUMAN;sp|P20671|H2A1D_HUMAN;sp|P0C0S8|H2A1_HUMAN;sp|P04908|H2A1B_HUMAN;tr|A0A0U1RRH7|A0A0U1RRH7_HUMAN;sp|Q96QV6|H2A1A_HUMAN;sp|P16104|H2AX_HUMAN;sp|Q8IUE6|H2A2B_HUMAN	sp|Q99878|H2A1J_HUMAN;sp|Q96KK5|H2A1H_HUMAN;sp|Q9BTM1|H2AJ_HUMAN;sp|Q16777|H2A2C_HUMAN;sp|Q93077|H2A1C_HUMAN;sp|Q7L7L0|H2A3_HUMAN;sp|Q6FI13|H2A2A_HUMAN;sp|P20671|H2A1D_HUMAN;sp|P0C0S8|H2A1_HUMAN;sp|P04908|H2A1B_HUMAN;tr|A0A0U1RRH7|A0A0U1RRH7_HUMAN;sp|Q96QV6|H2A1A_HUMAN;sp|P16104|H2AX_HUMAN	3;3;3;3;3;3;3;3;3;3;3;2;2;1	3;3;3;3;3;3;3;3;3;3;3;2;2;1	1;1;1;1;1;1;1;1;1;1;1;0;0;0	14	3	3	1	3	2	2	2	2	2	2	2	2	1	2	2	3	2	2	2	2
>sp|Q99714|HCD2_HUMAN 3-hydroxyacyl-CoA dehydrogenase type-2 OS=Homo sapiens GN=HSD17B10 PE=1 SV=3	HCD2																							sp|Q99714|HCD2_HUMAN	sp|Q99714|HCD2_HUMAN	5	5	5	1	5	5	5	4	5	0	0	1	1	0	1	0	0	1	0	4	5	0	0	1
>sp|P51610|HCFC1_HUMAN Host cell factor 1 OS=Homo sapiens GN=HCFC1 PE=1 SV=2	HCFC1																							sp|P51610|HCFC1_HUMAN	sp|P51610|HCFC1_HUMAN	3	3	3	1	3	3	3	2	1	0	0	0	0	0	0	0	0	0	0	2	1	0	0	0
>sp|Q13547|HDAC1_HUMAN Histone deacetylase 1 OS=Homo sapiens GN=HDAC1 PE=1 SV=1	HDAC1												22.35667;True;0	24.46526;False;0	24.47488;False;0	24.72031;False;0	26.43023;False;0	26.61274;False;0		1.09315	0.226368	2.15549	2.32496	sp|Q13547|HDAC1_HUMAN	sp|Q13547|HDAC1_HUMAN	6	6	3	1	6	6	3	1	4	2	4	5	4	0	1	2	2	1	3	1	4	2	4	5
>sp|Q92769|HDAC2_HUMAN Histone deacetylase 2 OS=Homo sapiens GN=HDAC2 PE=1 SV=2	HDAC2																							sp|Q92769|HDAC2_HUMAN;sp|O15379|HDAC3_HUMAN	sp|Q92769|HDAC2_HUMAN	6;1	3;0	3;0	2	6	3	3	3	3	3	3	5	3	0	1	1	1	1	2	2	0	1	1	2
>sp|P51858|HDGF_HUMAN Hepatoma-derived growth factor OS=Homo sapiens GN=HDGF PE=1 SV=1	HDGF												24.39696;False;0	24.99555;False;0	24.5093;False;0	19.82313;True;0	24.8008;False;0	25.00898;False;0		0.345944	0.677581	-1.42296	-0.834627	sp|P51858|HDGF_HUMAN	sp|P51858|HDGF_HUMAN	6	6	6	1	6	6	6	5	5	2	1	2	5	1	1	0	0	0	0	5	5	2	1	2
>sp|Q9NRV9|HEBP1_HUMAN Heme-binding protein 1 OS=Homo sapiens GN=HEBP1 PE=1 SV=1	HEBP1																							sp|Q9NRV9|HEBP1_HUMAN	sp|Q9NRV9|HEBP1_HUMAN	1	1	1	1	1	1	1	1	1	0	0	0	0	0	0	0	0	0	0	1	1	0	0	0
>sp|O14964|HGS_HUMAN Hepatocyte growth factor-regulated tyrosine kinase substrate OS=Homo sapiens GN=HGS PE=1 SV=1	HGS																							sp|O14964|HGS_HUMAN	sp|O14964|HGS_HUMAN	3	3	3	1	3	3	3	3	1	1	1	1	0	0	0	0	0	0	0	3	1	1	1	1
>sp|Q9BW72|HIG2A_HUMAN HIG1 domain family member 2A, mitochondrial OS=Homo sapiens GN=HIGD2A PE=1 SV=1	HIG2A																							sp|Q9BW72|HIG2A_HUMAN	sp|Q9BW72|HIG2A_HUMAN	1	1	1	1	1	1	1	0	0	0	0	0	0	0	1	0	0	0	0	0	0	0	0	0
>sp|P09429|HMGB1_HUMAN High mobility group protein B1 OS=Homo sapiens GN=HMGB1 PE=1 SV=3;>sp|B2RPK0|HGB1A_HUMAN Putative high mobility group protein B1-like 1 OS=Homo sapiens GN=HMGB1P1 PE=5 SV=1	HMGB1																							sp|P09429|HMGB1_HUMAN;sp|B2RPK0|HGB1A_HUMAN;sp|P23497|SP100_HUMAN	sp|P09429|HMGB1_HUMAN;sp|B2RPK0|HGB1A_HUMAN	7;6;2	7;6;2	6;5;2	3	7	7	6	6	5	2	0	2	3	1	0	0	0	1	0	6	5	2	0	2
>sp|P26583|HMGB2_HUMAN High mobility group protein B2 OS=Homo sapiens GN=HMGB2 PE=1 SV=2	HMGB2												24.57346;False;0	25.5569;False;0	24.25573;False;0	20.54423;True;0	24.08586;False;0	23.28494;True;0		0.880007	0.351963	-2.15702	-1.88952	sp|P26583|HMGB2_HUMAN	sp|P26583|HMGB2_HUMAN	3	2	2	1	3	2	2	3	3	2	1	3	2	0	0	1	0	0	1	2	2	1	1	2
>sp|O14979|HNRDL_HUMAN Heterogeneous nuclear ribonucleoprotein D-like OS=Homo sapiens GN=HNRNPDL PE=1 SV=3	HNRDL																							sp|O14979|HNRDL_HUMAN	sp|O14979|HNRDL_HUMAN	3	2	2	1	3	2	2	2	2	0	0	1	1	0	0	0	0	0	0	1	2	0	0	1
>sp|P55795|HNRH2_HUMAN Heterogeneous nuclear ribonucleoprotein H2 OS=Homo sapiens GN=HNRNPH2 PE=1 SV=1	HNRH2																							sp|P55795|HNRH2_HUMAN	sp|P55795|HNRH2_HUMAN	9	4	4	1	9	4	4	6	4	3	4	4	3	3	8	5	2	5	4	1	1	0	0	0
>sp|P31942|HNRH3_HUMAN Heterogeneous nuclear ribonucleoprotein H3 OS=Homo sapiens GN=HNRNPH3 PE=1 SV=2	HNRH3																							sp|P31942|HNRH3_HUMAN	sp|P31942|HNRH3_HUMAN	3	3	3	1	3	3	3	2	1	0	0	2	1	0	3	0	0	3	2	2	1	0	0	2
>sp|Q9BUJ2|HNRL1_HUMAN Heterogeneous nuclear ribonucleoprotein U-like protein 1 OS=Homo sapiens GN=HNRNPUL1 PE=1 SV=2	HNRL1												26.79402;False;0	27.3157;False;0	28.53226;False;0	29.36064;False;0	30.26204;False;0	30.39172;False;0		1.80612	0.0765	2.45747	4.0382	sp|Q9BUJ2|HNRL1_HUMAN	sp|Q9BUJ2|HNRL1_HUMAN	20	20	20	1	20	20	20	13	16	17	16	18	19	3	1	4	11	6	10	13	16	17	16	18
>tr|H3BQZ7|H3BQZ7_HUMAN HCG2044799 OS=Homo sapiens GN=HNRNPUL2-BSCL2 PE=4 SV=1;>sp|Q1KMD3|HNRL2_HUMAN Heterogeneous nuclear ribonucleoprotein U-like protein 2 OS=Homo sapiens GN=HNRNPUL2 PE=1 SV=1	HNRNPUL2-BSCL2																							tr|H3BQZ7|H3BQZ7_HUMAN;sp|Q1KMD3|HNRL2_HUMAN	tr|H3BQZ7|H3BQZ7_HUMAN;sp|Q1KMD3|HNRL2_HUMAN	6;6	6;6	6;6	2	6	6	6	4	2	1	1	2	2	1	2	2	1	2	1	4	2	1	1	2
>sp|P07910|HNRPC_HUMAN Heterogeneous nuclear ribonucleoproteins C1/C2 OS=Homo sapiens GN=HNRNPC PE=1 SV=4;>sp|P0DMR1|HNRC4_HUMAN Heterogeneous nuclear ribonucleoprotein C-like 4 OS=Homo sapiens GN=HNRNPCL4 PE=3 SV=1;>sp|O60812|HNRC1_HUMAN Heterogeneous nuc	HNRPC												24.60891;False;0	24.68581;False;0	24.96913;False;0	24.19333;False;0	24.88711;False;0	24.35104;False;0		0.513726	0.546167	-0.277456	-1.17158	sp|P07910|HNRPC_HUMAN;sp|P0DMR1|HNRC4_HUMAN;sp|O60812|HNRC1_HUMAN;sp|B7ZW38|HNRC3_HUMAN;sp|B2RXH8|HNRC2_HUMAN;sp|Q86SE5|RALYL_HUMAN	sp|P07910|HNRPC_HUMAN;sp|P0DMR1|HNRC4_HUMAN;sp|O60812|HNRC1_HUMAN;sp|B7ZW38|HNRC3_HUMAN;sp|B2RXH8|HNRC2_HUMAN	7;4;4;4;4;1	7;4;4;4;4;1	7;4;4;4;4;1	6	7	7	7	5	5	2	3	4	2	0	2	5	1	2	2	5	5	2	3	4
>sp|Q14103|HNRPD_HUMAN Heterogeneous nuclear ribonucleoprotein D0 OS=Homo sapiens GN=HNRNPD PE=1 SV=1	HNRPD												26.35085;False;0	26.66546;False;0	25.30783;False;0	24.04076;False;0	25.77264;False;0	26.6277;False;0		0.294126	0.74664	-0.627682	-0.726053	sp|Q14103|HNRPD_HUMAN	sp|Q14103|HNRPD_HUMAN	8	8	7	1	8	8	7	8	6	3	4	4	3	1	3	1	0	3	3	8	6	3	4	4
>sp|P14866|HNRPL_HUMAN Heterogeneous nuclear ribonucleoprotein L OS=Homo sapiens GN=HNRNPL PE=1 SV=2	HNRPL												26.62659;False;0	26.21725;False;0	26.20706;False;0	24.39859;False;0	26.14651;False;0	26.17476;False;0		0.57297	0.502043	-0.777014	-1.28764	sp|P14866|HNRPL_HUMAN;tr|M0QYT0|M0QYT0_HUMAN;sp|Q8WVV9|HNRLL_HUMAN	sp|P14866|HNRPL_HUMAN	11;4;1	11;4;1	11;4;1	3	11	11	11	10	6	5	2	5	5	0	2	1	0	1	0	10	6	5	2	5
>sp|O60506|HNRPQ_HUMAN Heterogeneous nuclear ribonucleoprotein Q OS=Homo sapiens GN=SYNCRIP PE=1 SV=2	HNRPQ												26.06819;False;0	25.89961;False;0	25.31876;False;0	24.3415;False;0	25.63226;False;0	25.35256;False;0		0.652357	0.457437	-0.653415	-1.44238	sp|O60506|HNRPQ_HUMAN	sp|O60506|HNRPQ_HUMAN	12	12	7	1	12	12	7	11	6	4	3	5	5	1	2	2	0	2	1	11	6	4	3	5
>sp|O43390|HNRPR_HUMAN Heterogeneous nuclear ribonucleoprotein R OS=Homo sapiens GN=HNRNPR PE=1 SV=1	HNRPR																							sp|O43390|HNRPR_HUMAN	sp|O43390|HNRPR_HUMAN	9	4	4	1	9	4	4	9	6	4	3	4	4	1	3	3	0	2	1	4	3	1	0	1
>sp|P00492|HPRT_HUMAN Hypoxanthine-guanine phosphoribosyltransferase OS=Homo sapiens GN=HPRT1 PE=1 SV=2	HPRT																							sp|P00492|HPRT_HUMAN	sp|P00492|HPRT_HUMAN	2	2	2	1	2	2	2	2	2	0	0	1	2	0	0	0	0	0	0	2	2	0	0	1
>sp|Q92598|HS105_HUMAN Heat shock protein 105 kDa OS=Homo sapiens GN=HSPH1 PE=1 SV=1	HS105												26.38538;False;0	26.7585;False;0	26.40141;False;0	25.17934;False;0	26.34603;False;0	26.64842;False;0		0.419751	0.591707	-0.457165	-0.984959	sp|Q92598|HS105_HUMAN	sp|Q92598|HS105_HUMAN	20	18	16	1	20	18	16	19	16	9	9	11	9	0	3	1	0	4	0	17	14	7	8	9
>sp|O95757|HS74L_HUMAN Heat shock 70 kDa protein 4L OS=Homo sapiens GN=HSPA4L PE=1 SV=3	HS74L																							sp|O95757|HS74L_HUMAN	sp|O95757|HS74L_HUMAN	9	5	5	1	9	5	5	9	5	2	3	3	3	0	2	2	0	2	0	5	2	0	1	1
>sp|P34932|HSP74_HUMAN Heat shock 70 kDa protein 4 OS=Homo sapiens GN=HSPA4 PE=1 SV=4	HSP74												26.879;False;0	26.71162;False;0	25.95899;False;0	23.84451;False;0	26.28901;False;0	26.15244;False;0		0.575202	0.508247	-1.08788	-1.292	sp|P34932|HSP74_HUMAN	sp|P34932|HSP74_HUMAN	26	26	23	1	26	26	23	25	17	6	4	9	5	0	4	1	0	7	1	25	17	6	4	9
>sp|P17066|HSP76_HUMAN Heat shock 70 kDa protein 6 OS=Homo sapiens GN=HSPA6 PE=1 SV=2;>sp|P48741|HSP77_HUMAN Putative heat shock 70 kDa protein 7 OS=Homo sapiens GN=HSPA7 PE=5 SV=2	HSP76												28.41054;False;0	29.25616;False;0	28.96074;False;0	20.18019;True;0	29.51092;False;0	29.99442;False;0		0.292375	0.746794	-2.31397	-0.722331	sp|P17066|HSP76_HUMAN;sp|P48741|HSP77_HUMAN	sp|P17066|HSP76_HUMAN;sp|P48741|HSP77_HUMAN	9;5	1;1	1;1	2	9	1	1	9	9	7	8	8	8	7	9	9	5	9	9	1	1	1	1	1
>sp|Q9UJY1|HSPB8_HUMAN Heat shock protein beta-8 OS=Homo sapiens GN=HSPB8 PE=1 SV=1	HSPB8																							sp|Q9UJY1|HSPB8_HUMAN	sp|Q9UJY1|HSPB8_HUMAN	3	3	3	1	3	3	3	0	0	0	0	0	0	1	3	1	0	2	2	0	0	0	0	0
>sp|O43719|HTSF1_HUMAN HIV Tat-specific factor 1 OS=Homo sapiens GN=HTATSF1 PE=1 SV=1	HTSF1																							sp|O43719|HTSF1_HUMAN	sp|O43719|HTSF1_HUMAN	1	1	1	1	1	1	1	1	0	0	0	0	0	0	0	0	0	0	0	1	0	0	0	0
>sp|Q7Z6Z7|HUWE1_HUMAN E3 ubiquitin-protein ligase HUWE1 OS=Homo sapiens GN=HUWE1 PE=1 SV=3	HUWE1																							sp|Q7Z6Z7|HUWE1_HUMAN	sp|Q7Z6Z7|HUWE1_HUMAN	16	16	16	1	16	16	16	13	6	1	1	2	1	0	3	1	0	2	0	13	6	1	1	2
>sp|P19367|HXK1_HUMAN Hexokinase-1 OS=Homo sapiens GN=HK1 PE=1 SV=3	HXK1																							sp|P19367|HXK1_HUMAN;sp|Q2TB90|HKDC1_HUMAN	sp|P19367|HXK1_HUMAN	6;1	6;1	5;1	2	6	6	5	4	4	2	1	2	2	1	2	3	0	0	0	4	4	2	1	2
>sp|P52789|HXK2_HUMAN Hexokinase-2 OS=Homo sapiens GN=HK2 PE=1 SV=2	HXK2																							sp|P52789|HXK2_HUMAN	sp|P52789|HXK2_HUMAN	5	4	4	1	5	4	4	3	2	1	0	3	1	0	0	1	0	0	0	3	1	0	0	2
>sp|Q9Y4L1|HYOU1_HUMAN Hypoxia up-regulated protein 1 OS=Homo sapiens GN=HYOU1 PE=1 SV=1	HYOU1												26.87444;False;0	26.69365;False;0	25.76853;False;0	21.24335;True;0	26.23754;False;0	26.00294;False;0		0.514626	0.54689	-1.95093	-1.17335	sp|Q9Y4L1|HYOU1_HUMAN;sp|Q9BXT5|TEX15_HUMAN	sp|Q9Y4L1|HYOU1_HUMAN	21;1	21;1	21;1	2	21	21	21	16	13	6	1	7	7	2	1	3	0	6	1	16	13	6	1	7
>sp|Q8WUF5|IASPP_HUMAN RelA-associated inhibitor OS=Homo sapiens GN=PPP1R13L PE=1 SV=4	IASPP																							sp|Q8WUF5|IASPP_HUMAN	sp|Q8WUF5|IASPP_HUMAN	15	15	15	1	15	15	15	4	0	1	3	1	0	1	13	7	0	13	4	4	0	1	3	1
>sp|P20810|ICAL_HUMAN Calpastatin OS=Homo sapiens GN=CAST PE=1 SV=4	ICAL																							sp|P20810|ICAL_HUMAN	sp|P20810|ICAL_HUMAN	4	4	4	1	4	4	4	3	3	0	0	0	0	0	0	0	0	0	0	3	3	0	0	0
>sp|P05362|ICAM1_HUMAN Intercellular adhesion molecule 1 OS=Homo sapiens GN=ICAM1 PE=1 SV=2	ICAM1																							sp|P05362|ICAM1_HUMAN	sp|P05362|ICAM1_HUMAN	6	6	6	1	6	6	6	6	5	1	1	2	3	0	0	0	0	0	0	6	5	1	1	2
>sp|O75874|IDHC_HUMAN Isocitrate dehydrogenase [NADP] cytoplasmic OS=Homo sapiens GN=IDH1 PE=1 SV=2	IDHC																							sp|O75874|IDHC_HUMAN	sp|O75874|IDHC_HUMAN	2	2	2	1	2	2	2	1	1	1	0	1	1	0	0	0	0	0	0	1	1	1	0	1
>sp|P48735|IDHP_HUMAN Isocitrate dehydrogenase [NADP], mitochondrial OS=Homo sapiens GN=IDH2 PE=1 SV=2	IDHP																							sp|P48735|IDHP_HUMAN	sp|P48735|IDHP_HUMAN	4	4	4	1	4	4	4	0	0	0	0	0	0	1	1	2	0	3	1	0	0	0	0	0
>sp|Q16666|IF16_HUMAN Gamma-interferon-inducible protein 16 OS=Homo sapiens GN=IFI16 PE=1 SV=3	IF16																							sp|Q16666|IF16_HUMAN	sp|Q16666|IF16_HUMAN	4	4	4	1	4	4	4	4	4	0	0	1	1	0	0	0	0	0	0	4	4	0	0	1
>sp|P05198|IF2A_HUMAN Eukaryotic translation initiation factor 2 subunit 1 OS=Homo sapiens GN=EIF2S1 PE=1 SV=3	IF2A																							sp|P05198|IF2A_HUMAN	sp|P05198|IF2A_HUMAN	7	7	7	1	7	7	7	5	6	0	0	0	0	0	0	0	0	0	0	5	6	0	0	0
>sp|P20042|IF2B_HUMAN Eukaryotic translation initiation factor 2 subunit 2 OS=Homo sapiens GN=EIF2S2 PE=1 SV=2	IF2B												25.17242;False;0	25.77422;False;0	25.11374;False;0	21.00204;True;0	25.19963;False;0	21.70689;True;0		0.968034	0.288979	-2.71727	-2.06665	sp|P20042|IF2B_HUMAN	sp|P20042|IF2B_HUMAN	4	4	4	1	4	4	4	3	4	2	0	2	1	0	2	0	0	2	2	3	4	2	0	2
>sp|P41091|IF2G_HUMAN Eukaryotic translation initiation factor 2 subunit 3 OS=Homo sapiens GN=EIF2S3 PE=1 SV=3;>sp|Q2VIR3|IF2GL_HUMAN Putative eukaryotic translation initiation factor 2 subunit 3-like protein OS=Homo sapiens GN=EIF2S3L PE=5 SV=2	IF2G																							sp|P41091|IF2G_HUMAN;sp|Q2VIR3|IF2GL_HUMAN;tr|F8W810|F8W810_HUMAN	sp|P41091|IF2G_HUMAN;sp|Q2VIR3|IF2GL_HUMAN	5;4;2	5;4;2	5;4;2	3	5	5	5	4	4	1	0	2	3	0	0	2	0	2	1	4	4	1	0	2
>sp|O60841|IF2P_HUMAN Eukaryotic translation initiation factor 5B OS=Homo sapiens GN=EIF5B PE=1 SV=4	IF2P												24.89684;False;0	25.25821;False;0	25.1922;False;0	22.37463;True;0	25.01295;False;0	24.92588;False;0		0.507426	0.545985	-1.01126	-1.15918	sp|O60841|IF2P_HUMAN	sp|O60841|IF2P_HUMAN	12	12	12	1	12	12	12	11	7	4	1	4	4	0	0	0	0	0	0	11	7	4	1	4
>sp|P60842|IF4A1_HUMAN Eukaryotic initiation factor 4A-I OS=Homo sapiens GN=EIF4A1 PE=1 SV=1	IF4A1												28.22596;False;0	28.99415;False;0	28.07577;False;0	25.57565;False;0	28.38216;False;0	28.40981;False;0		0.424127	0.582953	-0.976084	-0.993747	sp|P60842|IF4A1_HUMAN	sp|P60842|IF4A1_HUMAN	16	16	7	1	16	16	7	15	14	9	7	12	10	2	2	7	1	5	8	15	14	9	7	12
>sp|Q14240|IF4A2_HUMAN Eukaryotic initiation factor 4A-II OS=Homo sapiens GN=EIF4A2 PE=1 SV=2	IF4A2																							sp|Q14240|IF4A2_HUMAN	sp|Q14240|IF4A2_HUMAN	12	3	3	1	12	3	3	11	10	5	5	8	7	1	1	4	1	2	5	3	2	0	0	1
>sp|P38919|IF4A3_HUMAN Eukaryotic initiation factor 4A-III OS=Homo sapiens GN=EIF4A3 PE=1 SV=4	IF4A3												23.87886;False;0	24.8707;False;0	24.6212;False;0	19.00869;True;0	23.12975;True;0	24.49625;False;0		0.599662	0.48741	-2.24536	-1.33972	sp|P38919|IF4A3_HUMAN	sp|P38919|IF4A3_HUMAN	7	4	4	1	7	4	4	5	5	4	1	3	2	2	0	0	1	0	0	3	3	3	0	1
>sp|P23588|IF4B_HUMAN Eukaryotic translation initiation factor 4B OS=Homo sapiens GN=EIF4B PE=1 SV=2	IF4B												25.9852;False;0	26.50202;False;0	25.70773;False;0	24.61891;False;0	25.96748;False;0	25.98237;False;0		0.460388	0.565481	-0.54206	-1.06616	sp|P23588|IF4B_HUMAN	sp|P23588|IF4B_HUMAN	8	8	8	1	8	8	8	8	6	4	2	5	3	1	1	1	0	3	1	8	6	4	2	5
>sp|Q04637|IF4G1_HUMAN Eukaryotic translation initiation factor 4 gamma 1 OS=Homo sapiens GN=EIF4G1 PE=1 SV=4	IF4G1												26.46437;False;0	24.7543;False;0	21.1726;True;0	24.34001;False;0	24.16385;False;0	23.69996;False;0		0.0131498	0.999301	-0.0624841	-0.0397794	sp|Q04637|IF4G1_HUMAN	sp|Q04637|IF4G1_HUMAN	14	14	14	1	14	14	14	14	5	1	3	3	2	0	2	0	0	2	0	14	5	1	3	3
>sp|Q15056|IF4H_HUMAN Eukaryotic translation initiation factor 4H OS=Homo sapiens GN=EIF4H PE=1 SV=5	IF4H												24.57074;False;0	25.13199;False;0	24.06628;False;0	21.24055;True;0	24.07537;False;0	24.64069;False;0		0.50758	0.547554	-1.2708	-1.15949	sp|Q15056|IF4H_HUMAN	sp|Q15056|IF4H_HUMAN	4	4	4	1	4	4	4	4	4	2	1	2	2	0	1	0	0	3	0	4	4	2	1	2
>sp|P63241|IF5A1_HUMAN Eukaryotic translation initiation factor 5A-1 OS=Homo sapiens GN=EIF5A PE=1 SV=2;>sp|Q6IS14|IF5AL_HUMAN Eukaryotic translation initiation factor 5A-1-like OS=Homo sapiens GN=EIF5AL1 PE=2 SV=2;>sp|Q9GZV4|IF5A2_HUMAN Eukaryotic transla	IF5A1												26.57076;False;0	26.59235;False;0	26.46181;False;0	24.7683;False;0	26.23963;False;0	26.4947;False;0		0.585034	0.499196	-0.707429	-1.31119	sp|P63241|IF5A1_HUMAN;sp|Q6IS14|IF5AL_HUMAN;sp|Q9GZV4|IF5A2_HUMAN	sp|P63241|IF5A1_HUMAN;sp|Q6IS14|IF5AL_HUMAN;sp|Q9GZV4|IF5A2_HUMAN	6;4;3	6;4;3	6;4;3	3	6	6	6	6	4	4	3	4	3	0	0	0	0	0	1	6	4	4	3	4
>sp|P56537|IF6_HUMAN Eukaryotic translation initiation factor 6 OS=Homo sapiens GN=EIF6 PE=1 SV=1	IF6																							sp|P56537|IF6_HUMAN;tr|A0A0U1RQV5|A0A0U1RQV5_HUMAN	sp|P56537|IF6_HUMAN	4;1	4;1	4;1	2	4	4	4	4	4	2	2	2	2	0	0	0	1	0	1	4	4	2	2	2
>sp|P01876|IGHA1_HUMAN Ig alpha-1 chain C region OS=Homo sapiens GN=IGHA1 PE=1 SV=2	IGHA1																							sp|P01876|IGHA1_HUMAN	sp|P01876|IGHA1_HUMAN	7	7	4	1	7	7	4	1	1	1	3	5	1	1	6	0	2	0	0	1	1	1	3	5
>sp|P01877|IGHA2_HUMAN Ig alpha-2 chain C region OS=Homo sapiens GN=IGHA2 PE=1 SV=3	IGHA2																							sp|P01877|IGHA2_HUMAN	sp|P01877|IGHA2_HUMAN	4	1	1	1	4	1	1	0	0	0	2	4	0	0	4	0	1	0	0	0	0	0	0	1
>tr|A0A0A0MS14|A0A0A0MS14_HUMAN Protein IGHV1-45 (Fragment) OS=Homo sapiens GN=IGHV1-45 PE=1 SV=1	IGHV1-45																							tr|A0A0A0MS14|A0A0A0MS14_HUMAN	tr|A0A0A0MS14|A0A0A0MS14_HUMAN	1	1	1	1	1	1	1	1	1	1	0	0	0	1	1	1	0	0	0	1	1	1	0	0
>sp|P01591|IGJ_HUMAN Immunoglobulin J chain OS=Homo sapiens GN=JCHAIN PE=1 SV=4	IGJ																							sp|P01591|IGJ_HUMAN	sp|P01591|IGJ_HUMAN	2	2	2	1	2	2	2	0	0	0	0	1	0	0	2	0	0	0	0	0	0	0	0	1
>sp|P01834|IGKC_HUMAN Ig kappa chain C region OS=Homo sapiens GN=IGKC PE=1 SV=1	IGKC																							sp|P01834|IGKC_HUMAN;tr|A0A0U1RRF4|A0A0U1RRF4_HUMAN;tr|A0A087WWV8|A0A087WWV8_HUMAN	sp|P01834|IGKC_HUMAN	3;1;1	3;1;1	3;1;1	3	3	3	3	0	1	1	0	1	1	1	3	0	1	0	0	0	1	1	0	1
>sp|B9A064|IGLL5_HUMAN Immunoglobulin lambda-like polypeptide 5 OS=Homo sapiens GN=IGLL5 PE=2 SV=2;>sp|P0CG04|LAC1_HUMAN Ig lambda-1 chain C regions OS=Homo sapiens GN=IGLC1 PE=1 SV=1;>sp|P0CF74|LAC6_HUMAN Ig lambda-6 chain C region OS=Homo sapiens GN=IGLC	IGLL5																							sp|B9A064|IGLL5_HUMAN;sp|P0CG04|LAC1_HUMAN;sp|P0CF74|LAC6_HUMAN;sp|A0M8Q6|LAC7_HUMAN	sp|B9A064|IGLL5_HUMAN;sp|P0CG04|LAC1_HUMAN;sp|P0CF74|LAC6_HUMAN	3;2;2;1	3;2;2;1	1;0;0;0	4	3	3	1	0	0	0	1	1	1	0	3	0	1	1	1	0	0	0	1	1
>sp|Q70UQ0|IKIP_HUMAN Inhibitor of nuclear factor kappa-B kinase-interacting protein OS=Homo sapiens GN=IKBIP PE=1 SV=1	IKIP																							sp|Q70UQ0|IKIP_HUMAN	sp|Q70UQ0|IKIP_HUMAN	2	2	2	1	2	2	2	2	2	1	0	2	1	0	0	0	0	0	0	2	2	1	0	2
>sp|Q12905|ILF2_HUMAN Interleukin enhancer-binding factor 2 OS=Homo sapiens GN=ILF2 PE=1 SV=2	ILF2																							sp|Q12905|ILF2_HUMAN	sp|Q12905|ILF2_HUMAN	3	3	3	1	3	3	3	3	3	1	0	0	0	0	0	0	0	0	0	3	3	1	0	0
>sp|Q12906|ILF3_HUMAN Interleukin enhancer-binding factor 3 OS=Homo sapiens GN=ILF3 PE=1 SV=3	ILF3												26.46368;False;0	26.77379;False;0	25.74034;False;0	23.64251;False;0	25.98746;False;0	25.74957;False;0		0.676197	0.445569	-1.19942	-1.48881	sp|Q12906|ILF3_HUMAN;sp|Q96SI9|STRBP_HUMAN	sp|Q12906|ILF3_HUMAN	16;3	16;3	16;3	2	16	16	16	12	11	6	2	7	8	1	0	0	0	1	1	12	11	6	2	7
>sp|P52292|IMA1_HUMAN Importin subunit alpha-1 OS=Homo sapiens GN=KPNA2 PE=1 SV=1	IMA1																							sp|P52292|IMA1_HUMAN	sp|P52292|IMA1_HUMAN	4	4	4	1	4	4	4	4	2	0	1	1	0	0	1	1	0	1	0	4	2	0	1	1
>sp|P12268|IMDH2_HUMAN Inosine-5-monophosphate dehydrogenase 2 OS=Homo sapiens GN=IMPDH2 PE=1 SV=2	IMDH2												26.28442;False;0	26.59335;False;0	25.78639;False;0	24.67917;False;0	25.90382;False;0	25.71526;False;0		0.816003	0.378548	-0.788631	-1.76258	sp|P12268|IMDH2_HUMAN;sp|P20839|IMDH1_HUMAN	sp|P12268|IMDH2_HUMAN	12;1	12;1	12;1	2	12	12	12	9	8	3	2	5	4	0	0	0	0	1	1	9	8	3	2	5
>sp|P29218|IMPA1_HUMAN Inositol monophosphatase 1 OS=Homo sapiens GN=IMPA1 PE=1 SV=1	IMPA1																							sp|P29218|IMPA1_HUMAN	sp|P29218|IMPA1_HUMAN	3	3	3	1	3	3	3	3	3	0	0	1	2	0	0	0	0	0	0	3	3	0	0	1
>sp|Q9BT40|INP5K_HUMAN Inositol polyphosphate 5-phosphatase K OS=Homo sapiens GN=INPP5K PE=1 SV=3	INP5K																							sp|Q9BT40|INP5K_HUMAN	sp|Q9BT40|INP5K_HUMAN	3	3	3	1	3	3	3	0	0	0	0	0	0	0	2	1	0	2	0	0	0	0	0	0
>sp|O00410|IPO5_HUMAN Importin-5 OS=Homo sapiens GN=IPO5 PE=1 SV=4	IPO5												25.02344;False;0	25.1512;False;0	25.11355;False;0	21.27972;True;0	25.05994;False;0	24.71848;False;0		0.511618	0.544692	-1.41001	-1.16743	sp|O00410|IPO5_HUMAN;sp|O60518|RNBP6_HUMAN	sp|O00410|IPO5_HUMAN	11;1	11;1	11;1	2	11	11	11	10	7	4	1	5	3	0	0	0	0	0	0	10	7	4	1	5
>sp|O95373|IPO7_HUMAN Importin-7 OS=Homo sapiens GN=IPO7 PE=1 SV=1	IPO7												24.77836;False;0	25.02331;False;0	24.69684;False;0	23.60896;False;0	24.85875;False;0	24.28743;False;0		0.70887	0.44162	-0.581121	-1.55252	sp|O95373|IPO7_HUMAN	sp|O95373|IPO7_HUMAN	8	8	8	1	8	8	8	8	4	4	4	4	3	0	1	0	0	1	0	8	4	4	4	4
>sp|Q15181|IPYR_HUMAN Inorganic pyrophosphatase OS=Homo sapiens GN=PPA1 PE=1 SV=2	IPYR												25.39025;False;0	25.69548;False;0	24.70551;False;0	20.87541;True;0	24.96794;False;0	25.20475;False;0		0.478163	0.577408	-1.58105	-1.10142	sp|Q15181|IPYR_HUMAN	sp|Q15181|IPYR_HUMAN	9	9	9	1	9	9	9	9	6	3	1	3	5	0	0	0	0	0	1	9	6	3	1	3
>sp|P17301|ITA2_HUMAN Integrin alpha-2 OS=Homo sapiens GN=ITGA2 PE=1 SV=1	ITA2																							sp|P17301|ITA2_HUMAN	sp|P17301|ITA2_HUMAN	7	7	7	1	7	7	7	6	2	0	1	2	3	0	1	1	0	1	1	6	2	0	1	2
>sp|P26006|ITA3_HUMAN Integrin alpha-3 OS=Homo sapiens GN=ITGA3 PE=1 SV=5	ITA3																							sp|P26006|ITA3_HUMAN	sp|P26006|ITA3_HUMAN	6	6	6	1	6	6	6	6	6	1	0	1	3	0	0	0	0	0	0	6	6	1	0	1
>sp|P23229|ITA6_HUMAN Integrin alpha-6 OS=Homo sapiens GN=ITGA6 PE=1 SV=5	ITA6																							sp|P23229|ITA6_HUMAN	sp|P23229|ITA6_HUMAN	7	7	7	1	7	7	7	6	5	0	0	2	2	0	0	0	0	0	0	6	5	0	0	2
>sp|P05556|ITB1_HUMAN Integrin beta-1 OS=Homo sapiens GN=ITGB1 PE=1 SV=2	ITB1												27.44016;False;0	27.74227;False;0	26.13594;False;0	24.22199;False;0	27.01861;False;0	27.47042;False;0		0.314787	0.709242	-0.869118	-0.769704	sp|P05556|ITB1_HUMAN	sp|P05556|ITB1_HUMAN	12	12	12	1	12	12	12	11	8	8	4	7	8	2	2	2	0	1	1	11	8	8	4	7
>sp|P16144|ITB4_HUMAN Integrin beta-4 OS=Homo sapiens GN=ITGB4 PE=1 SV=5	ITB4																							sp|P16144|ITB4_HUMAN	sp|P16144|ITB4_HUMAN	5	5	5	1	5	5	5	3	0	0	0	0	0	0	4	2	0	1	0	3	0	0	0	0
>sp|Q14573|ITPR3_HUMAN Inositol 1,4,5-trisphosphate receptor type 3 OS=Homo sapiens GN=ITPR3 PE=1 SV=2	ITPR3																							sp|Q14573|ITPR3_HUMAN;sp|Q14643|ITPR1_HUMAN	sp|Q14573|ITPR3_HUMAN	23;4	23;4	19;1	2	23	23	19	21	3	0	22	0	0	1	3	0	0	0	0	21	3	0	22	0
>sp|O60271|JIP4_HUMAN C-Jun-amino-terminal kinase-interacting protein 4 OS=Homo sapiens GN=SPAG9 PE=1 SV=4	JIP4																							sp|O60271|JIP4_HUMAN	sp|O60271|JIP4_HUMAN	2	2	2	1	2	2	2	2	1	0	0	1	0	0	0	0	0	0	0	2	1	0	0	1
>sp|P08727|K1C19_HUMAN Keratin, type I cytoskeletal 19 OS=Homo sapiens GN=KRT19 PE=1 SV=4	K1C19																							sp|P08727|K1C19_HUMAN	sp|P08727|K1C19_HUMAN	44	1	1	1	44	1	1	31	24	24	31	27	25	36	43	40	35	43	38	0	0	0	0	0
>sp|Q7Z3Y8|K1C27_HUMAN Keratin, type I cytoskeletal 27 OS=Homo sapiens GN=KRT27 PE=1 SV=2;>Q7Z3Y8 SWISS-PROT:Q7Z3Y8 Tax_Id=9606 Gene_Symbol=KRT27 Keratin, type I cytoskeletal 27;>sp|Q7Z3Z0|K1C25_HUMAN Keratin, type I cytoskeletal 25 OS=Homo sapiens GN=KRT2	K1C27																							sp|Q7Z3Y8|K1C27_HUMAN;CON__Q7Z3Y8;sp|Q7Z3Z0|K1C25_HUMAN;CON__Q7Z3Z0	sp|Q7Z3Y8|K1C27_HUMAN;CON__Q7Z3Y8;sp|Q7Z3Z0|K1C25_HUMAN;CON__Q7Z3Z0	6;6;4;4	3;3;1;1	3;3;1;1	4	6	3	3	2	2	2	6	4	2	2	2	2	2	2	2	0	0	0	3	1
>sp|Q15323|K1H1_HUMAN Keratin, type I cuticular Ha1 OS=Homo sapiens GN=KRT31 PE=1 SV=3;>Q9UE12 TREMBL:Q9UE12 Type I hair keratin 1 - Homo sapiens (Human).;>Q15323 SWISS-PROT:Q15323 Keratin, type I cuticular HA1 (Hair keratin, type I HA1)	K1H1																							sp|Q15323|K1H1_HUMAN;CON__Q9UE12;CON__Q15323	sp|Q15323|K1H1_HUMAN;CON__Q9UE12;CON__Q15323	10;10;10	3;3;3	1;1;1	3	10	3	1	1	3	2	4	2	2	2	2	2	2	2	10	0	0	0	1	0
>sp|Q7Z794|K2C1B_HUMAN Keratin, type II cytoskeletal 1b OS=Homo sapiens GN=KRT77 PE=2 SV=3;>Q7Z794 SWISS-PROT:Q7Z794 Tax_Id=9606 Gene_Symbol=KRT77 Keratin 77	K2C1B												20.73749;True;0	25.78419;False;0	26.93101;False;0	27.60887;False;0	25.94597;False;0	27.15962;False;0		0.54407	0.528309	2.42059	1.23113	sp|Q7Z794|K2C1B_HUMAN;CON__Q7Z794	sp|Q7Z794|K2C1B_HUMAN;CON__Q7Z794	17;17	12;12	10;10	2	17	12	10	4	12	12	17	10	12	8	5	6	13	5	12	1	8	9	12	5
>sp|P02538|K2C6A_HUMAN Keratin, type II cytoskeletal 6A OS=Homo sapiens GN=KRT6A PE=1 SV=3;>P02538 SWISS-PROT:P02538 Tax_Id=9606 Gene_Symbol=KRT6A Keratin, type II cytoskeletal 6A	K2C6A																							sp|P02538|K2C6A_HUMAN;CON__P02538	sp|P02538|K2C6A_HUMAN;CON__P02538	40;40	2;2	2;2	2	40	2	2	14	19	28	33	36	16	21	21	24	30	28	31	1	1	2	2	2
>sp|P04259|K2C6B_HUMAN Keratin, type II cytoskeletal 6B OS=Homo sapiens GN=KRT6B PE=1 SV=5	K2C6B																							sp|P04259|K2C6B_HUMAN	sp|P04259|K2C6B_HUMAN	40	2	1	1	40	2	1	13	17	27	33	36	13	20	23	24	30	27	31	1	1	2	2	2
>sp|Q3SY84|K2C71_HUMAN Keratin, type II cytoskeletal 71 OS=Homo sapiens GN=KRT71 PE=1 SV=3;>Q3SY84 SWISS-PROT:Q3SY84 Tax_Id=9606 Gene_Symbol=KRT71 Keratin, type II cytoskeletal 71	K2C71																							sp|Q3SY84|K2C71_HUMAN;CON__Q3SY84	sp|Q3SY84|K2C71_HUMAN;CON__Q3SY84	12;12	2;2	0;0	2	12	2	0	5	4	5	11	9	5	7	8	6	5	7	7	0	0	0	2	1
>sp|Q8N1N4|K2C78_HUMAN Keratin, type II cytoskeletal 78 OS=Homo sapiens GN=KRT78 PE=2 SV=2;>Q8N1N4-2 SWISS-PROT:Q8N1N4-2 Tax_Id=9606 Gene_Symbol=KRT78 Isoform 2 of Keratin, type II cytoskeletal 78;>Q7RTT2 TREMBL:Q7RTT2 Tax_Id=9606 Gene_Symbol=KRT78 Keratin	K2C78												21.84589;True;0	24.49448;False;0	25.52683;False;0	26.39715;False;0	25.28863;False;0	25.82277;False;0		0.757025	0.420503	1.88045	1.64665	sp|Q8N1N4|K2C78_HUMAN;CON__Q8N1N4-2;CON__Q7RTT2	sp|Q8N1N4|K2C78_HUMAN;CON__Q8N1N4-2;CON__Q7RTT2	12;12;12	9;9;9	9;9;9	3	12	9	9	3	5	7	11	8	8	3	2	1	9	3	9	1	3	4	8	5
>sp|Q14678|KANK1_HUMAN KN motif and ankyrin repeat domain-containing protein 1 OS=Homo sapiens GN=KANK1 PE=1 SV=3	KANK1																							sp|Q14678|KANK1_HUMAN	sp|Q14678|KANK1_HUMAN	4	4	4	1	4	4	4	1	0	0	3	2	3	0	0	0	2	0	0	1	0	0	3	2
>sp|P10644|KAP0_HUMAN cAMP-dependent protein kinase type I-alpha regulatory subunit OS=Homo sapiens GN=PRKAR1A PE=1 SV=1	KAP0																							sp|P10644|KAP0_HUMAN	sp|P10644|KAP0_HUMAN	2	2	2	1	2	2	2	2	1	0	0	0	0	0	0	0	0	0	0	2	1	0	0	0
>sp|Q13555|KCC2G_HUMAN Calcium/calmodulin-dependent protein kinase type II subunit gamma OS=Homo sapiens GN=CAMK2G PE=1 SV=3;>sp|Q13554|KCC2B_HUMAN Calcium/calmodulin-dependent protein kinase type II subunit beta OS=Homo sapiens GN=CAMK2B PE=1 SV=3	KCC2G																							sp|Q13555|KCC2G_HUMAN;sp|Q13554|KCC2B_HUMAN	sp|Q13555|KCC2G_HUMAN;sp|Q13554|KCC2B_HUMAN	4;3	4;3	3;2	2	4	4	3	1	0	0	3	0	0	0	1	0	0	1	0	1	0	0	3	0
>sp|P12532|KCRU_HUMAN Creatine kinase U-type, mitochondrial OS=Homo sapiens GN=CKMT1A PE=1 SV=1;>sp|P17540|KCRS_HUMAN Creatine kinase S-type, mitochondrial OS=Homo sapiens GN=CKMT2 PE=1 SV=2	KCRU																							sp|P12532|KCRU_HUMAN;sp|P17540|KCRS_HUMAN	sp|P12532|KCRU_HUMAN;sp|P17540|KCRS_HUMAN	2;1	2;1	2;1	2	2	2	2	1	1	1	0	0	0	1	1	1	0	2	0	1	1	1	0	0
>sp|Q9Y597|KCTD3_HUMAN BTB/POZ domain-containing protein KCTD3 OS=Homo sapiens GN=KCTD3 PE=1 SV=2	KCTD3																							sp|Q9Y597|KCTD3_HUMAN;sp|Q8TBC3|SHKB1_HUMAN	sp|Q9Y597|KCTD3_HUMAN	3;1	3;1	3;1	2	3	3	3	0	0	0	0	0	0	1	3	0	0	3	0	0	0	0	0	0
>sp|Q8NHM5|KDM2B_HUMAN Lysine-specific demethylase 2B OS=Homo sapiens GN=KDM2B PE=1 SV=1	KDM2B												22.66402;True;0	22.707;True;0	22.59219;True;0	24.84029;False;0	24.81978;False;0	25.54799;False;0	+	3.24868	0	2.41495	9.9906	sp|Q8NHM5|KDM2B_HUMAN	sp|Q8NHM5|KDM2B_HUMAN	6	6	6	1	6	6	6	0	0	0	5	5	6	0	0	0	0	0	3	0	0	0	5	5
>sp|Q07666|KHDR1_HUMAN KH domain-containing, RNA-binding, signal transduction-associated protein 1 OS=Homo sapiens GN=KHDRBS1 PE=1 SV=1	KHDR1																							sp|Q07666|KHDR1_HUMAN	sp|Q07666|KHDR1_HUMAN	2	2	2	1	2	2	2	2	1	1	1	1	1	1	2	1	0	2	1	2	1	1	1	1
>sp|P46013|KI67_HUMAN Antigen KI-67 OS=Homo sapiens GN=MKI67 PE=1 SV=2	KI67												23.46775;False;0	23.64669;False;0	22.54069;True;0	23.72078;False;0	23.3317;False;0	23.80656;False;0		0.465863	0.56437	0.401301	1.07704	sp|P46013|KI67_HUMAN	sp|P46013|KI67_HUMAN	9	9	9	1	9	9	9	8	7	1	4	2	3	1	0	0	0	0	0	8	7	1	4	2
>sp|P52732|KIF11_HUMAN Kinesin-like protein KIF11 OS=Homo sapiens GN=KIF11 PE=1 SV=2	KIF11																							sp|P52732|KIF11_HUMAN	sp|P52732|KIF11_HUMAN	8	8	8	1	8	8	8	0	1	0	0	0	0	0	7	4	0	7	1	0	1	0	0	0
>sp|Q99661|KIF2C_HUMAN Kinesin-like protein KIF2C OS=Homo sapiens GN=KIF2C PE=1 SV=2	KIF2C																							sp|Q99661|KIF2C_HUMAN	sp|Q99661|KIF2C_HUMAN	3	3	3	1	3	3	3	3	2	1	1	1	1	0	0	0	0	0	0	3	2	1	1	1
>sp|P33176|KINH_HUMAN Kinesin-1 heavy chain OS=Homo sapiens GN=KIF5B PE=1 SV=1	KINH												26.431;False;0	26.58032;False;0	26.2989;False;0	25.43457;False;0	26.2365;False;0	25.9205;False;0		1.09055	0.226805	-0.572886	-2.31952	sp|P33176|KINH_HUMAN;sp|Q12840|KIF5A_HUMAN;sp|O60282|KIF5C_HUMAN	sp|P33176|KINH_HUMAN	22;5;4	22;5;4	22;5;4	3	22	22	22	21	13	9	5	8	8	2	0	1	0	1	0	21	13	9	5	8
>sp|Q96J84|KIRR1_HUMAN Kin of IRRE-like protein 1 OS=Homo sapiens GN=KIRREL PE=1 SV=2	KIRR1																							sp|Q96J84|KIRR1_HUMAN	sp|Q96J84|KIRR1_HUMAN	2	2	2	1	2	2	2	2	0	0	2	0	0	0	0	0	0	0	0	2	0	0	2	0
>sp|Q07866|KLC1_HUMAN Kinesin light chain 1 OS=Homo sapiens GN=KLC1 PE=1 SV=2;>tr|E7EVH7|E7EVH7_HUMAN Uncharacterized protein OS=Homo sapiens PE=4 SV=1;>sp|Q9NSK0|KLC4_HUMAN Kinesin light chain 4 OS=Homo sapiens GN=KLC4 PE=1 SV=3	KLC1																							sp|Q07866|KLC1_HUMAN;tr|E7EVH7|E7EVH7_HUMAN;sp|Q9NSK0|KLC4_HUMAN;sp|Q6P597|KLC3_HUMAN	sp|Q07866|KLC1_HUMAN;tr|E7EVH7|E7EVH7_HUMAN;sp|Q9NSK0|KLC4_HUMAN	4;4;3;1	4;4;3;1	1;1;1;1	4	4	4	1	4	2	2	0	1	1	0	0	0	0	0	0	4	2	2	0	1
>sp|Q5VTJ3|KLD7A_HUMAN Kelch domain-containing protein 7A OS=Homo sapiens GN=KLHDC7A PE=1 SV=5	KLD7A																							sp|Q5VTJ3|KLD7A_HUMAN	sp|Q5VTJ3|KLD7A_HUMAN	6	6	6	1	6	6	6	0	0	0	0	0	0	0	6	1	0	4	0	0	0	0	0	0
>sp|P17252|KPCA_HUMAN Protein kinase C alpha type OS=Homo sapiens GN=PRKCA PE=1 SV=4	KPCA																							sp|P17252|KPCA_HUMAN	sp|P17252|KPCA_HUMAN	2	2	2	1	2	2	2	2	0	0	2	0	0	0	0	0	0	0	0	2	0	0	2	0
>sp|Q8N9T8|KRI1_HUMAN Protein KRI1 homolog OS=Homo sapiens GN=KRI1 PE=1 SV=3	KRI1																							sp|Q8N9T8|KRI1_HUMAN	sp|Q8N9T8|KRI1_HUMAN	2	2	2	1	2	2	2	1	2	0	1	1	0	0	0	0	0	0	0	1	2	0	1	1
>ENSEMBL:ENSP00000377550 Tax_Id=9606 Gene_Symbol=KRT13 46 kDa protein;>sp|P13646|K1C13_HUMAN Keratin, type I cytoskeletal 13 OS=Homo sapiens GN=KRT13 PE=1 SV=4;>P13646-1 SWISS-PROT:P13646-1 Tax_Id=9606 Gene_Symbol=KRT13 Isoform 1 of Keratin, type I cytoske	KRT13																							CON__ENSEMBL:ENSP00000377550;sp|P13646|K1C13_HUMAN;CON__P13646-1;sp|P35900|K1C20_HUMAN;CON__P35900	CON__ENSEMBL:ENSP00000377550;sp|P13646|K1C13_HUMAN;CON__P13646-1	15;15;13;4;4	5;5;5;0;0	3;3;3;0;0	5	15	5	3	7	7	7	11	9	8	7	11	11	9	11	9	1	1	1	3	1
>P19012 SWISS-PROT:P19012 Tax_Id=9606 Gene_Symbol=KRT15 Keratin, type I cytoskeletal 15;>sp|P19012|K1C15_HUMAN Keratin, type I cytoskeletal 15 OS=Homo sapiens GN=KRT15 PE=1 SV=3	KRT15																							CON__P19012;sp|P19012|K1C15_HUMAN	CON__P19012;sp|P19012|K1C15_HUMAN	14;13	4;3	3;2	2	14	4	3	7	7	6	9	9	7	7	12	10	8	11	9	0	1	0	0	0
>Q92764 SWISS-PROT:Q92764 Keratin, type I cuticular HA5 (Hair keratin, type I HA5);>sp|Q92764|KRT35_HUMAN Keratin, type I cuticular Ha5 OS=Homo sapiens GN=KRT35 PE=2 SV=5	KRT35																							CON__Q92764;sp|Q92764|KRT35_HUMAN	CON__Q92764;sp|Q92764|KRT35_HUMAN	9;9	2;2	2;2	2	9	2	2	3	2	3	3	2	2	2	3	2	2	2	9	1	0	1	1	0
>sp|O76013|KRT36_HUMAN Keratin, type I cuticular Ha6 OS=Homo sapiens GN=KRT36 PE=2 SV=1;>O76013 SWISS-PROT:O76013 Keratin, type I cuticular HA6 (Hair keratin, type I HA6)	KRT36																							sp|O76013|KRT36_HUMAN;CON__O76013;sp|O76015|KRT38_HUMAN;CON__O76015;CON__A2AB72;CON__A2VCT4	sp|O76013|KRT36_HUMAN;CON__O76013	9;9;4;4;2;1	5;5;1;1;1;1	4;4;0;0;0;0	6	9	5	4	1	1	1	2	1	1	2	1	2	1	1	9	0	0	0	1	0
>P08729 SWISS-PROT:P08729 Tax_Id=9606 Gene_Symbol=KRT7 Keratin, type II cytoskeletal 7	KRT7																							CON__P08729	CON__P08729	38	32	4	1	38	32	4	32	25	21	31	21	17	28	34	33	20	35	32	28	21	17	26	16
>sp|Q9NSB4|KRT82_HUMAN Keratin, type II cuticular Hb2 OS=Homo sapiens GN=KRT82 PE=3 SV=3;>Q9NSB4 SWISS-PROT:Q9NSB4 Keratin, type II cuticular Hb2 (Hair keratin, type II Hb2) - Homo sapiens (Human).	KRT82																							sp|Q9NSB4|KRT82_HUMAN;CON__Q9NSB4	sp|Q9NSB4|KRT82_HUMAN;CON__Q9NSB4	3;3	1;1	1;1	2	3	1	1	1	1	0	3	0	0	0	0	0	0	0	3	0	0	0	1	0
>sp|P78385|KRT83_HUMAN Keratin, type II cuticular Hb3 OS=Homo sapiens GN=KRT83 PE=1 SV=2;>Q6NT21 TREMBL:Q6NT21 Keratin, hair, basic, 3 - Homo sapiens (Human).;>P78385 SWISS-PROT:P78385 Keratin, type II cuticular Hb3 (Hair keratin, type II Hb3) - Homo sapie	KRT83																							sp|P78385|KRT83_HUMAN;CON__Q6NT21;CON__P78385;sp|O43790|KRT86_HUMAN;CON__O43790;CON__Q14533;sp|Q14533|KRT81_HUMAN;sp|A6NCN2|KR87P_HUMAN	sp|P78385|KRT83_HUMAN;CON__Q6NT21;CON__P78385;sp|O43790|KRT86_HUMAN;CON__O43790;CON__Q14533;sp|Q14533|KRT81_HUMAN;sp|A6NCN2|KR87P_HUMAN	16;16;15;14;14;14;12;11	15;15;14;13;13;13;11;11	2;2;1;2;2;2;2;1	8	16	15	2	3	6	1	7	1	3	2	3	3	1	3	16	2	5	0	6	0
>Q9NSB2 SWISS-PROT:Q9NSB2 Keratin, type II cuticular Hb4 (Hair keratin, type II Hb4) - Homo sapiens (Human).;>sp|Q9NSB2|KRT84_HUMAN Keratin, type II cuticular Hb4 OS=Homo sapiens GN=KRT84 PE=2 SV=2;>Q6ISB0 TREMBL:Q6ISB0 Keratin, hair, basic, 4 - Homo sapie	KRT84																							CON__Q9NSB2;sp|Q9NSB2|KRT84_HUMAN;CON__Q6ISB0	CON__Q9NSB2;sp|Q9NSB2|KRT84_HUMAN;CON__Q6ISB0	14;13;13	9;8;8	8;7;7	3	14	9	8	3	3	3	4	6	3	4	5	5	3	5	13	0	0	0	0	2
>sp|P78386|KRT85_HUMAN Keratin, type II cuticular Hb5 OS=Homo sapiens GN=KRT85 PE=1 SV=1;>P78386 SWISS-PROT:P78386 Keratin, type II cuticular Hb5 (Hair keratin, type II Hb5) - Homo sapiens (Human).	KRT85																							sp|P78386|KRT85_HUMAN;CON__P78386	sp|P78386|KRT85_HUMAN;CON__P78386	15;15	5;5	4;4	2	15	5	4	3	4	1	6	1	2	2	4	3	1	3	15	0	0	0	0	0
>sp|Q14525|KT33B_HUMAN Keratin, type I cuticular Ha3-II OS=Homo sapiens GN=KRT33B PE=1 SV=3;>Q14525 SWISS-PROT:Q14525 Keratin, type I cuticular HA3-II (Hair keratin, type I HA3-II)	KT33B																							sp|Q14525|KT33B_HUMAN;CON__Q14525	sp|Q14525|KT33B_HUMAN;CON__Q14525	10;10	5;5	2;2	2	10	5	2	1	3	2	4	2	2	2	2	2	2	2	10	0	0	0	1	0
>sp|P23919|KTHY_HUMAN Thymidylate kinase OS=Homo sapiens GN=DTYMK PE=1 SV=4	KTHY																							sp|P23919|KTHY_HUMAN	sp|P23919|KTHY_HUMAN	3	3	3	1	3	3	3	2	2	0	0	0	0	0	0	0	0	0	0	2	2	0	0	0
>sp|Q86UP2|KTN1_HUMAN Kinectin OS=Homo sapiens GN=KTN1 PE=1 SV=1	KTN1												26.02578;False;0	25.20583;False;0	24.04693;False;0	23.11812;False;0	22.52664;True;0	24.23958;False;0		1.10849	0.230778	-1.79807	-2.35727	sp|Q86UP2|KTN1_HUMAN	sp|Q86UP2|KTN1_HUMAN	18	18	18	1	18	18	18	16	11	5	2	5	6	1	1	4	1	5	1	16	11	5	2	5
>sp|P05455|LA_HUMAN Lupus La protein OS=Homo sapiens GN=SSB PE=1 SV=2	LA																							sp|P05455|LA_HUMAN	sp|P05455|LA_HUMAN	3	3	3	1	3	3	3	2	2	1	0	2	2	0	0	0	0	0	0	2	2	1	0	2
>sp|Q13751|LAMB3_HUMAN Laminin subunit beta-3 OS=Homo sapiens GN=LAMB3 PE=1 SV=1	LAMB3																							sp|Q13751|LAMB3_HUMAN	sp|Q13751|LAMB3_HUMAN	2	2	2	1	2	2	2	2	1	1	1	0	1	1	1	1	0	1	0	2	1	1	1	0
>sp|P11279|LAMP1_HUMAN Lysosome-associated membrane glycoprotein 1 OS=Homo sapiens GN=LAMP1 PE=1 SV=3	LAMP1																							sp|P11279|LAMP1_HUMAN	sp|P11279|LAMP1_HUMAN	2	2	2	1	2	2	2	2	1	1	0	1	2	0	1	0	0	1	1	2	1	1	0	1
>sp|Q96RT1|LAP2_HUMAN Protein LAP2 OS=Homo sapiens GN=ERBB2IP PE=1 SV=2	LAP2																							sp|Q96RT1|LAP2_HUMAN	sp|Q96RT1|LAP2_HUMAN	3	3	3	1	3	3	3	3	1	0	2	0	0	0	0	0	0	0	0	3	1	0	2	0
>sp|P42166|LAP2A_HUMAN Lamina-associated polypeptide 2, isoform alpha OS=Homo sapiens GN=TMPO PE=1 SV=2	LAP2A												24.97031;False;0	25.4883;False;0	24.88264;False;0	24.09184;False;0	24.77419;False;0	25.07394;False;0		0.603658	0.48213	-0.467094	-1.34751	sp|P42166|LAP2A_HUMAN	sp|P42166|LAP2A_HUMAN	9	9	9	1	9	9	9	9	6	4	3	4	4	0	0	0	0	1	1	9	6	4	3	4
>sp|Q14847|LASP1_HUMAN LIM and SH3 domain protein 1 OS=Homo sapiens GN=LASP1 PE=1 SV=2	LASP1												26.96102;False;0	27.76326;False;0	26.97038;False;0	21.12597;True;0	26.8393;False;0	27.20955;False;0		0.474311	0.564878	-2.17328	-1.09379	sp|Q14847|LASP1_HUMAN	sp|Q14847|LASP1_HUMAN	12	12	12	1	12	12	12	8	12	5	1	9	10	2	0	3	0	2	4	8	12	5	1	9
>sp|Q9Y383|LC7L2_HUMAN Putative RNA-binding protein Luc7-like 2 OS=Homo sapiens GN=LUC7L2 PE=1 SV=2	LC7L2												22.71469;False;0	23.573;False;0	23.68742;False;0	23.23081;False;0	23.70567;False;0	23.40015;False;0		0.13155	0.904702	0.12051	0.357662	sp|Q9Y383|LC7L2_HUMAN	sp|Q9Y383|LC7L2_HUMAN	3	3	2	1	3	3	2	2	3	2	2	3	2	0	0	0	0	0	0	2	3	2	2	3
>sp|O95232|LC7L3_HUMAN Luc7-like protein 3 OS=Homo sapiens GN=LUC7L3 PE=1 SV=2	LC7L3																							sp|O95232|LC7L3_HUMAN	sp|O95232|LC7L3_HUMAN	1	1	1	1	1	1	1	1	1	0	0	0	0	0	0	0	0	0	0	1	1	0	0	0
>sp|P31025|LCN1_HUMAN Lipocalin-1 OS=Homo sapiens GN=LCN1 PE=1 SV=1	LCN1																							sp|P31025|LCN1_HUMAN;sp|Q5VSP4|LC1L1_HUMAN	sp|P31025|LCN1_HUMAN	5;2	5;2	5;2	2	5	5	5	0	0	0	2	3	1	0	5	0	1	0	0	0	0	0	2	3
>sp|P00338|LDHA_HUMAN L-lactate dehydrogenase A chain OS=Homo sapiens GN=LDHA PE=1 SV=2	LDHA												28.89154;False;0	29.0135;False;0	28.70438;False;0	25.06291;False;0	28.20326;False;0	28.06085;False;0		0.790907	0.407152	-1.7608	-1.71315	sp|P00338|LDHA_HUMAN	sp|P00338|LDHA_HUMAN	12	12	11	1	12	12	11	12	7	6	6	6	5	4	3	3	2	5	4	12	7	6	6	6
>sp|P07195|LDHB_HUMAN L-lactate dehydrogenase B chain OS=Homo sapiens GN=LDHB PE=1 SV=2	LDHB												28.02311;False;0	28.46774;False;0	27.24608;False;0	24.68939;False;0	26.65608;False;0	26.79414;False;0		1.14282	0.217353	-1.86577	-2.43008	sp|P07195|LDHB_HUMAN;sp|Q6ZMR3|LDH6A_HUMAN;sp|P07864|LDHC_HUMAN	sp|P07195|LDHB_HUMAN	11;1;1	10;0;0	10;0;0	3	11	10	10	11	10	8	5	9	8	1	0	1	1	1	3	10	9	7	4	8
>sp|P09382|LEG1_HUMAN Galectin-1 OS=Homo sapiens GN=LGALS1 PE=1 SV=2	LEG1												27.98359;False;0	27.89874;False;0	27.26562;False;0	26.01024;False;0	27.36269;False;0	27.52402;False;0		0.637663	0.455921	-0.750331	-1.41376	sp|P09382|LEG1_HUMAN	sp|P09382|LEG1_HUMAN	9	9	9	1	9	9	9	9	8	8	6	6	7	1	6	3	4	7	3	9	8	8	6	6
>sp|P17931|LEG3_HUMAN Galectin-3 OS=Homo sapiens GN=LGALS3 PE=1 SV=5	LEG3																							sp|P17931|LEG3_HUMAN	sp|P17931|LEG3_HUMAN	2	2	2	1	2	2	2	1	0	0	0	0	0	0	1	0	0	1	1	1	0	0	0	0
>sp|O95202|LETM1_HUMAN LETM1 and EF-hand domain-containing protein 1, mitochondrial OS=Homo sapiens GN=LETM1 PE=1 SV=1	LETM1																							sp|O95202|LETM1_HUMAN	sp|O95202|LETM1_HUMAN	3	3	3	1	3	3	3	3	3	0	0	0	0	0	1	0	0	0	0	3	3	0	0	0
>sp|Q08380|LG3BP_HUMAN Galectin-3-binding protein OS=Homo sapiens GN=LGALS3BP PE=1 SV=1	LG3BP																							sp|Q08380|LG3BP_HUMAN	sp|Q08380|LG3BP_HUMAN	4	4	4	1	4	4	4	3	4	1	3	2	2	0	0	0	0	0	0	3	4	1	3	2
>sp|Q04760|LGUL_HUMAN Lactoylglutathione lyase OS=Homo sapiens GN=GLO1 PE=1 SV=4	LGUL												25.28281;False;0	26.13872;False;0	24.94664;False;0	20.55066;True;0	25.09406;False;0	25.41777;False;0		0.476414	0.570123	-1.76856	-1.09796	sp|Q04760|LGUL_HUMAN	sp|Q04760|LGUL_HUMAN	5	5	5	1	5	5	5	5	5	4	0	3	3	0	0	1	0	2	1	5	5	4	0	3
>sp|Q9UPQ0|LIMC1_HUMAN LIM and calponin homology domains-containing protein 1 OS=Homo sapiens GN=LIMCH1 PE=1 SV=4	LIMC1																							sp|Q9UPQ0|LIMC1_HUMAN	sp|Q9UPQ0|LIMC1_HUMAN	4	4	4	1	4	4	4	4	1	0	4	0	0	0	0	0	0	0	0	4	1	0	4	0
>sp|P43034|LIS1_HUMAN Platelet-activating factor acetylhydrolase IB subunit alpha OS=Homo sapiens GN=PAFAH1B1 PE=1 SV=2	LIS1																							sp|P43034|LIS1_HUMAN	sp|P43034|LIS1_HUMAN	3	3	3	1	3	3	3	3	2	0	0	1	1	0	0	0	0	0	0	3	2	0	0	1
>sp|P09960|LKHA4_HUMAN Leukotriene A-4 hydrolase OS=Homo sapiens GN=LTA4H PE=1 SV=2	LKHA4																							sp|P09960|LKHA4_HUMAN	sp|P09960|LKHA4_HUMAN	3	3	3	1	3	3	3	2	2	2	0	1	1	0	0	0	0	0	0	2	2	2	0	1
>sp|Q969R5|LMBL2_HUMAN Lethal(3)malignant brain tumor-like protein 2 OS=Homo sapiens GN=L3MBTL2 PE=1 SV=1	LMBL2																							sp|Q969R5|LMBL2_HUMAN	sp|Q969R5|LMBL2_HUMAN	3	3	3	1	3	3	3	0	0	0	1	2	3	0	0	0	0	0	0	0	0	0	1	2
>sp|P20700|LMNB1_HUMAN Lamin-B1 OS=Homo sapiens GN=LMNB1 PE=1 SV=2	LMNB1												25.43215;False;0	25.5034;False;0	25.4431;False;0	25.00714;False;0	25.25195;False;0	25.58394;False;0		0.456756	0.566885	-0.178538	-1.05894	sp|P20700|LMNB1_HUMAN	sp|P20700|LMNB1_HUMAN	14	13	13	1	14	13	13	10	10	7	6	7	4	1	8	4	1	6	4	9	9	6	5	6
>sp|Q03252|LMNB2_HUMAN Lamin-B2 OS=Homo sapiens GN=LMNB2 PE=1 SV=4	LMNB2												25.42602;False;0	24.9266;False;0	24.70925;False;0	25.13841;False;0	24.88762;False;0	24.57514;False;0		0.224259	0.827164	-0.153567	-0.574036	sp|Q03252|LMNB2_HUMAN	sp|Q03252|LMNB2_HUMAN	14	13	13	1	14	13	13	13	7	4	9	5	4	2	11	5	0	7	1	12	6	3	8	4
>sp|Q8WWI1|LMO7_HUMAN LIM domain only protein 7 OS=Homo sapiens GN=LMO7 PE=1 SV=3	LMO7												26.97279;False;0	21.68149;False;0	21.63072;False;0	30.44134;False;0	21.39367;False;0	21.67655;False;0		0.11275	0.919472	1.07552	0.310981	sp|Q8WWI1|LMO7_HUMAN	sp|Q8WWI1|LMO7_HUMAN	43	43	43	1	43	43	43	34	4	2	43	3	2	0	2	1	0	0	2	34	4	2	43	3
>sp|P42704|LPPRC_HUMAN Leucine-rich PPR motif-containing protein, mitochondrial OS=Homo sapiens GN=LRPPRC PE=1 SV=3	LPPRC												25.56651;False;0	26.10571;False;0	26.37367;False;0	22.37294;True;0	25.90215;False;0	25.16917;False;0		0.626994	0.468524	-1.53388	-1.39298	sp|P42704|LPPRC_HUMAN	sp|P42704|LPPRC_HUMAN	13	13	13	1	13	13	13	12	12	7	0	6	5	2	2	4	0	2	1	12	12	7	0	6
>sp|Q8TF66|LRC15_HUMAN Leucine-rich repeat-containing protein 15 OS=Homo sapiens GN=LRRC15 PE=2 SV=2	LRC15																							sp|Q8TF66|LRC15_HUMAN	sp|Q8TF66|LRC15_HUMAN	3	3	3	1	3	3	3	1	1	1	1	1	1	1	1	1	1	1	3	1	1	1	1	1
>sp|Q96AG4|LRC59_HUMAN Leucine-rich repeat-containing protein 59 OS=Homo sapiens GN=LRRC59 PE=1 SV=1	LRC59												25.36366;False;0	25.78576;False;0	24.9465;False;0	20.98873;True;0	25.17786;False;0	25.22468;False;0		0.477704	0.572841	-1.56822	-1.10051	sp|Q96AG4|LRC59_HUMAN	sp|Q96AG4|LRC59_HUMAN	5	5	5	1	5	5	5	4	4	2	0	3	3	0	1	0	0	2	0	4	4	2	0	3
>sp|Q32MZ4|LRRF1_HUMAN Leucine-rich repeat flightless-interacting protein 1 OS=Homo sapiens GN=LRRFIP1 PE=1 SV=2	LRRF1																							sp|Q32MZ4|LRRF1_HUMAN	sp|Q32MZ4|LRRF1_HUMAN	8	8	7	1	8	8	7	7	7	1	0	1	2	0	0	0	0	0	0	7	7	1	0	1
>sp|Q9NQ29|LUC7L_HUMAN Putative RNA-binding protein Luc7-like 1 OS=Homo sapiens GN=LUC7L PE=1 SV=1	LUC7L																							sp|Q9NQ29|LUC7L_HUMAN	sp|Q9NQ29|LUC7L_HUMAN	2	1	1	1	2	1	1	2	2	2	1	2	1	0	0	0	0	0	0	1	1	1	0	1
>sp|Q86V48|LUZP1_HUMAN Leucine zipper protein 1 OS=Homo sapiens GN=LUZP1 PE=1 SV=2	LUZP1																							sp|Q86V48|LUZP1_HUMAN	sp|Q86V48|LUZP1_HUMAN	6	6	6	1	6	6	6	5	0	0	3	0	0	0	0	0	0	0	0	5	0	0	3	0
>sp|Q9NX58|LYAR_HUMAN Cell growth-regulating nucleolar protein OS=Homo sapiens GN=LYAR PE=1 SV=2	LYAR												23.05669;False;0	24.64075;False;0	23.84747;False;0	23.70767;False;0	25.1681;False;0	23.94011;False;0		0.26249	0.7913	0.423657	0.658141	sp|Q9NX58|LYAR_HUMAN	sp|Q9NX58|LYAR_HUMAN	4	4	4	1	4	4	4	3	4	3	3	4	2	0	0	1	0	0	0	3	4	3	3	4
>sp|Q86UE4|LYRIC_HUMAN Protein LYRIC OS=Homo sapiens GN=MTDH PE=1 SV=2	LYRIC																							sp|Q86UE4|LYRIC_HUMAN	sp|Q86UE4|LYRIC_HUMAN	2	2	2	1	2	2	2	2	2	0	0	1	0	0	0	0	0	0	0	2	2	0	0	1
>sp|Q9BRK4|LZTS2_HUMAN Leucine zipper putative tumor suppressor 2 OS=Homo sapiens GN=LZTS2 PE=1 SV=2	LZTS2																							sp|Q9BRK4|LZTS2_HUMAN	sp|Q9BRK4|LZTS2_HUMAN	3	3	3	1	3	3	3	1	0	0	3	0	0	0	0	0	0	0	0	1	0	0	3	0
>sp|Q02978|M2OM_HUMAN Mitochondrial 2-oxoglutarate/malate carrier protein OS=Homo sapiens GN=SLC25A11 PE=1 SV=3	M2OM																							sp|Q02978|M2OM_HUMAN	sp|Q02978|M2OM_HUMAN	6	6	6	1	6	6	6	1	1	0	0	0	1	0	6	0	0	1	0	1	1	0	0	0
>sp|Q3KQU3|MA7D1_HUMAN MAP7 domain-containing protein 1 OS=Homo sapiens GN=MAP7D1 PE=1 SV=1	MA7D1																							sp|Q3KQU3|MA7D1_HUMAN	sp|Q3KQU3|MA7D1_HUMAN	7	7	7	1	7	7	7	6	1	1	6	1	1	0	2	0	0	0	0	6	1	1	6	1
>sp|Q8IWC1|MA7D3_HUMAN MAP7 domain-containing protein 3 OS=Homo sapiens GN=MAP7D3 PE=1 SV=2	MA7D3																							sp|Q8IWC1|MA7D3_HUMAN	sp|Q8IWC1|MA7D3_HUMAN	2	2	2	1	2	2	2	1	0	0	2	0	0	0	0	0	0	0	0	1	0	0	2	0
>sp|Q9UPN3|MACF1_HUMAN Microtubule-actin cross-linking factor 1, isoforms 1/2/3/5 OS=Homo sapiens GN=MACF1 PE=1 SV=4	MACF1																							sp|Q9UPN3|MACF1_HUMAN	sp|Q9UPN3|MACF1_HUMAN	5	3	3	1	5	3	3	5	1	0	2	1	0	1	2	1	1	1	1	3	0	0	0	0
>sp|Q9UNF1|MAGD2_HUMAN Melanoma-associated antigen D2 OS=Homo sapiens GN=MAGED2 PE=1 SV=2	MAGD2																							sp|Q9UNF1|MAGD2_HUMAN	sp|Q9UNF1|MAGD2_HUMAN	3	2	2	1	3	2	2	3	2	1	1	0	0	1	1	1	0	1	1	2	1	0	0	0
>sp|P55145|MANF_HUMAN Mesencephalic astrocyte-derived neurotrophic factor OS=Homo sapiens GN=MANF PE=1 SV=3	MANF																							sp|P55145|MANF_HUMAN	sp|P55145|MANF_HUMAN	3	3	3	1	3	3	3	2	0	0	0	0	2	0	0	0	0	0	0	2	0	0	0	0
>sp|P46821|MAP1B_HUMAN Microtubule-associated protein 1B OS=Homo sapiens GN=MAP1B PE=1 SV=2	MAP1B												26.23747;False;0	26.11621;False;0	25.50315;False;0	25.71686;False;0	25.10689;False;0	25.46051;False;0		0.845216	0.363932	-0.524187	-1.82035	sp|P46821|MAP1B_HUMAN	sp|P46821|MAP1B_HUMAN	25	25	25	1	25	25	25	23	17	8	10	6	8	0	0	0	0	0	0	23	17	8	10	6
>sp|P50579|MAP2_HUMAN Methionine aminopeptidase 2 OS=Homo sapiens GN=METAP2 PE=1 SV=1	MAP2																							sp|P50579|MAP2_HUMAN	sp|P50579|MAP2_HUMAN	4	4	4	1	4	4	4	3	2	0	0	1	1	0	0	0	0	0	0	3	2	0	0	1
>sp|P27816|MAP4_HUMAN Microtubule-associated protein 4 OS=Homo sapiens GN=MAP4 PE=1 SV=3	MAP4												26.70477;False;0	26.91034;False;0	26.37766;False;0	24.84057;False;0	26.44332;False;0	26.79798;False;0		0.439441	0.566488	-0.636964	-1.02442	sp|P27816|MAP4_HUMAN	sp|P27816|MAP4_HUMAN	16	16	16	1	16	16	16	15	13	7	8	8	8	0	0	0	0	3	0	15	13	7	8	8
>sp|Q14244|MAP7_HUMAN Ensconsin OS=Homo sapiens GN=MAP7 PE=1 SV=1	MAP7																							sp|Q14244|MAP7_HUMAN	sp|Q14244|MAP7_HUMAN	4	4	4	1	4	4	4	0	0	0	0	0	0	0	4	2	0	4	0	0	0	0	0	0
>sp|P29966|MARCS_HUMAN Myristoylated alanine-rich C-kinase substrate OS=Homo sapiens GN=MARCKS PE=1 SV=4	MARCS												26.15808;False;0	27.01521;False;0	25.26388;False;0	24.00479;False;0	25.35232;False;0	26.48994;False;0		0.418743	0.591708	-0.863372	-0.982933	sp|P29966|MARCS_HUMAN	sp|P29966|MARCS_HUMAN	10	10	10	1	10	10	10	9	9	4	3	5	7	0	0	0	0	0	0	9	9	4	3	5
>sp|Q15691|MARE1_HUMAN Microtubule-associated protein RP/EB family member 1 OS=Homo sapiens GN=MAPRE1 PE=1 SV=3	MARE1																							sp|Q15691|MARE1_HUMAN	sp|Q15691|MARE1_HUMAN	3	3	3	1	3	3	3	3	2	1	0	2	1	0	0	0	0	0	1	3	2	1	0	2
>sp|Q7KZI7|MARK2_HUMAN Serine/threonine-protein kinase MARK2 OS=Homo sapiens GN=MARK2 PE=1 SV=2	MARK2																							sp|Q7KZI7|MARK2_HUMAN;sp|Q96L34|MARK4_HUMAN;sp|P27448|MARK3_HUMAN;sp|Q9P0L2|MARK1_HUMAN	sp|Q7KZI7|MARK2_HUMAN	6;1;1;1	6;1;1;1	6;1;1;1	4	6	6	6	1	0	0	1	0	0	0	5	0	0	5	0	1	0	0	1	0
>sp|P43243|MATR3_HUMAN Matrin-3 OS=Homo sapiens GN=MATR3 PE=1 SV=2	MATR3												25.43489;False;0	25.81531;False;0	26.2748;False;0	26.27668;False;0	27.5145;False;0	27.29938;False;0		1.23361	0.192949	1.18852	2.62654	sp|P43243|MATR3_HUMAN	sp|P43243|MATR3_HUMAN	13	13	13	1	13	13	13	11	7	6	10	8	8	4	6	6	4	7	3	11	7	6	10	8
>sp|Q7Z434|MAVS_HUMAN Mitochondrial antiviral-signaling protein OS=Homo sapiens GN=MAVS PE=1 SV=2	MAVS																							sp|Q7Z434|MAVS_HUMAN	sp|Q7Z434|MAVS_HUMAN	4	4	4	1	4	4	4	3	2	1	0	0	0	1	3	0	0	1	0	3	2	1	0	0
>sp|Q96N66|MBOA7_HUMAN Lysophospholipid acyltransferase 7 OS=Homo sapiens GN=MBOAT7 PE=1 SV=2	MBOA7																							sp|Q96N66|MBOA7_HUMAN	sp|Q96N66|MBOA7_HUMAN	2	2	2	1	2	2	2	2	2	0	0	0	0	0	0	0	0	0	0	2	2	0	0	0
>sp|P33993|MCM7_HUMAN DNA replication licensing factor MCM7 OS=Homo sapiens GN=MCM7 PE=1 SV=4	MCM7																							sp|P33993|MCM7_HUMAN	sp|P33993|MCM7_HUMAN	4	4	4	1	4	4	4	0	0	0	0	0	0	0	3	0	0	2	0	0	0	0	0	0
>sp|Q9ULC4|MCTS1_HUMAN Malignant T-cell-amplified sequence 1 OS=Homo sapiens GN=MCTS1 PE=1 SV=1	MCTS1																							sp|Q9ULC4|MCTS1_HUMAN	sp|Q9ULC4|MCTS1_HUMAN	2	2	2	1	2	2	2	1	2	0	0	0	0	0	0	0	0	0	0	1	2	0	0	0
>sp|P40925|MDHC_HUMAN Malate dehydrogenase, cytoplasmic OS=Homo sapiens GN=MDH1 PE=1 SV=4	MDHC												25.58199;False;0	26.01967;False;0	25.06833;False;0	22.07326;True;0	25.00821;False;0	25.03712;False;0		0.674801	0.443126	-1.51713	-1.4861	sp|P40925|MDHC_HUMAN	sp|P40925|MDHC_HUMAN	5	5	5	1	5	5	5	4	5	3	0	3	3	0	0	1	0	2	1	4	5	3	0	3
>sp|P40926|MDHM_HUMAN Malate dehydrogenase, mitochondrial OS=Homo sapiens GN=MDH2 PE=1 SV=3	MDHM												27.01924;False;0	27.27649;False;0	25.54569;False;0	23.52791;False;0	26;False;0	26.49372;False;0		0.526402	0.549195	-1.27326	-1.19648	sp|P40926|MDHM_HUMAN	sp|P40926|MDHM_HUMAN	15	15	15	1	15	15	15	14	12	7	3	9	8	3	2	7	1	11	4	14	12	7	3	9
>sp|Q93074|MED12_HUMAN Mediator of RNA polymerase II transcription subunit 12 OS=Homo sapiens GN=MED12 PE=1 SV=4	MED12																							sp|Q93074|MED12_HUMAN	sp|Q93074|MED12_HUMAN	4	4	4	1	4	4	4	1	1	0	0	0	3	1	1	1	0	0	0	1	1	0	0	0
>sp|Q9H8H3|MET7A_HUMAN Methyltransferase-like protein 7A OS=Homo sapiens GN=METTL7A PE=1 SV=1	MET7A																							sp|Q9H8H3|MET7A_HUMAN	sp|Q9H8H3|MET7A_HUMAN	4	4	4	1	4	4	4	0	0	0	0	0	0	0	2	1	1	4	2	0	0	0	0	0
>sp|P31153|METK2_HUMAN S-adenosylmethionine synthase isoform type-2 OS=Homo sapiens GN=MAT2A PE=1 SV=1	METK2																							sp|P31153|METK2_HUMAN	sp|P31153|METK2_HUMAN	4	4	4	1	4	4	4	3	4	1	0	2	2	0	0	0	0	0	0	3	4	1	0	2
>sp|Q8IWI9|MGAP_HUMAN MAX gene-associated protein OS=Homo sapiens GN=MGA PE=1 SV=3	MGAP												22.61523;True;0	23.5546;True;0	22.61877;True;0	26.10031;False;0	27.23444;False;0	27.53875;False;0	+	2.76977	0	4.0283	7.4903	sp|Q8IWI9|MGAP_HUMAN	sp|Q8IWI9|MGAP_HUMAN	19	19	19	1	19	19	19	0	0	0	12	17	17	0	0	0	2	1	1	0	0	0	12	17
>sp|P61326|MGN_HUMAN Protein mago nashi homolog OS=Homo sapiens GN=MAGOH PE=1 SV=1;>sp|Q96A72|MGN2_HUMAN Protein mago nashi homolog 2 OS=Homo sapiens GN=MAGOHB PE=1 SV=1	MGN																							sp|P61326|MGN_HUMAN;sp|Q96A72|MGN2_HUMAN	sp|P61326|MGN_HUMAN;sp|Q96A72|MGN2_HUMAN	2;2	2;2	2;2	2	2	2	2	2	1	1	0	1	1	0	0	0	0	0	0	2	1	1	0	1
>sp|P10620|MGST1_HUMAN Microsomal glutathione S-transferase 1 OS=Homo sapiens GN=MGST1 PE=1 SV=1	MGST1																							sp|P10620|MGST1_HUMAN	sp|P10620|MGST1_HUMAN	2	2	2	1	2	2	2	0	1	0	0	0	0	0	2	0	0	2	0	0	1	0	0	0
>sp|O14880|MGST3_HUMAN Microsomal glutathione S-transferase 3 OS=Homo sapiens GN=MGST3 PE=1 SV=1	MGST3																							sp|O14880|MGST3_HUMAN	sp|O14880|MGST3_HUMAN	2	2	2	1	2	2	2	0	0	0	0	0	0	0	2	0	0	1	0	0	0	0	0	0
>sp|Q86YT6|MIB1_HUMAN E3 ubiquitin-protein ligase MIB1 OS=Homo sapiens GN=MIB1 PE=1 SV=1	MIB1																							sp|Q86YT6|MIB1_HUMAN	sp|Q86YT6|MIB1_HUMAN	2	2	2	1	2	2	2	1	0	0	1	2	2	0	0	0	0	0	0	1	0	0	1	2
>sp|Q9BRQ6|MIC25_HUMAN MICOS complex subunit MIC25 OS=Homo sapiens GN=CHCHD6 PE=1 SV=1	MIC25																							sp|Q9BRQ6|MIC25_HUMAN	sp|Q9BRQ6|MIC25_HUMAN	3	3	3	1	3	3	3	0	0	0	0	0	0	0	3	1	0	1	0	0	0	0	0	0
>sp|Q9BUR5|MIC26_HUMAN MICOS complex subunit MIC26 OS=Homo sapiens GN=APOO PE=1 SV=1	MIC26																							sp|Q9BUR5|MIC26_HUMAN	sp|Q9BUR5|MIC26_HUMAN	2	2	2	1	2	2	2	0	0	0	0	0	0	0	2	0	0	1	0	0	0	0	0	0
>sp|P14174|MIF_HUMAN Macrophage migration inhibitory factor OS=Homo sapiens GN=MIF PE=1 SV=4	MIF																							sp|P14174|MIF_HUMAN	sp|P14174|MIF_HUMAN	2	2	2	1	2	2	2	2	1	1	0	1	1	0	0	1	0	2	1	2	1	1	0	1
>sp|Q8IXI1|MIRO2_HUMAN Mitochondrial Rho GTPase 2 OS=Homo sapiens GN=RHOT2 PE=1 SV=2	MIRO2																							sp|Q8IXI1|MIRO2_HUMAN	sp|Q8IXI1|MIRO2_HUMAN	4	4	3	1	4	4	3	0	0	0	0	0	0	0	4	1	0	2	0	0	0	0	0	0
>sp|Q8IVT2|MISP_HUMAN Mitotic interactor and substrate of PLK1 OS=Homo sapiens GN=MISP PE=1 SV=1	MISP																							sp|Q8IVT2|MISP_HUMAN	sp|Q8IVT2|MISP_HUMAN	6	6	6	1	6	6	6	0	1	1	0	0	1	0	4	0	0	5	0	0	1	1	0	0
>sp|P19105|ML12A_HUMAN Myosin regulatory light chain 12A OS=Homo sapiens GN=MYL12A PE=1 SV=2;>sp|O14950|ML12B_HUMAN Myosin regulatory light chain 12B OS=Homo sapiens GN=MYL12B PE=1 SV=2	ML12A												27.42438;False;0	26.54888;False;0	25.67936;False;0	27.14618;False;0	25.48118;False;0	25.82702;False;0		0.217408	0.83705	-0.399417	-0.558697	sp|P19105|ML12A_HUMAN;sp|O14950|ML12B_HUMAN	sp|P19105|ML12A_HUMAN;sp|O14950|ML12B_HUMAN	7;7	7;7	2;2	2	7	7	2	7	5	5	6	3	5	3	6	2	0	4	0	7	5	5	6	3
>sp|P26038|MOES_HUMAN Moesin OS=Homo sapiens GN=MSN PE=1 SV=3	MOES												29.90167;False;0	30.36014;False;0	29.29103;False;0	27.0531;False;0	29.49848;False;0	29.42888;False;0		0.621588	0.474442	-1.19079	-1.38245	sp|P26038|MOES_HUMAN	sp|P26038|MOES_HUMAN	35	35	23	1	35	35	23	34	28	20	14	25	17	3	4	4	0	4	2	34	28	20	14	25
>sp|Q13724|MOGS_HUMAN Mannosyl-oligosaccharide glucosidase OS=Homo sapiens GN=MOGS PE=1 SV=5	MOGS																							sp|Q13724|MOGS_HUMAN	sp|Q13724|MOGS_HUMAN	2	2	2	1	2	2	2	2	0	0	0	0	0	0	0	0	0	0	0	2	0	0	0	0
>sp|O15427|MOT4_HUMAN Monocarboxylate transporter 4 OS=Homo sapiens GN=SLC16A3 PE=1 SV=1	MOT4																							sp|O15427|MOT4_HUMAN	sp|O15427|MOT4_HUMAN	2	2	2	1	2	2	2	2	1	0	0	1	0	0	0	0	0	0	0	2	1	0	0	1
>sp|Q6WCQ1|MPRIP_HUMAN Myosin phosphatase Rho-interacting protein OS=Homo sapiens GN=MPRIP PE=1 SV=3	MPRIP																							sp|Q6WCQ1|MPRIP_HUMAN	sp|Q6WCQ1|MPRIP_HUMAN	38	38	38	1	38	38	38	32	2	0	35	1	1	0	15	0	0	8	0	32	2	0	35	1
>sp|P80297|MT1X_HUMAN Metallothionein-1X OS=Homo sapiens GN=MT1X PE=1 SV=1;>sp|P02795|MT2_HUMAN Metallothionein-2 OS=Homo sapiens GN=MT2A PE=1 SV=1;>sp|P13640|MT1G_HUMAN Metallothionein-1G OS=Homo sapiens GN=MT1G PE=1 SV=2;>sp|P80294|MT1H_HUMAN Metallothio	MT1X																							sp|P80297|MT1X_HUMAN;sp|P02795|MT2_HUMAN;sp|P13640|MT1G_HUMAN;sp|P80294|MT1H_HUMAN;sp|P04731|MT1A_HUMAN;sp|Q8N339|MT1M_HUMAN;sp|P04732|MT1E_HUMAN;CON__P67983	sp|P80297|MT1X_HUMAN;sp|P02795|MT2_HUMAN;sp|P13640|MT1G_HUMAN;sp|P80294|MT1H_HUMAN;sp|P04731|MT1A_HUMAN;sp|Q8N339|MT1M_HUMAN;sp|P04732|MT1E_HUMAN;CON__P67983	2;2;2;1;1;1;1;1	2;2;2;1;1;1;1;1	2;2;2;1;1;1;1;1	8	2	2	2	2	1	0	0	0	0	0	0	0	0	0	0	2	1	0	0	0
>sp|Q9Y6C9|MTCH2_HUMAN Mitochondrial carrier homolog 2 OS=Homo sapiens GN=MTCH2 PE=1 SV=1	MTCH2																							sp|Q9Y6C9|MTCH2_HUMAN	sp|Q9Y6C9|MTCH2_HUMAN	8	8	8	1	8	8	8	0	0	0	0	0	0	0	7	0	0	6	0	0	0	0	0	0
>sp|P58546|MTPN_HUMAN Myotrophin OS=Homo sapiens GN=MTPN PE=1 SV=2	MTPN																							sp|P58546|MTPN_HUMAN	sp|P58546|MTPN_HUMAN	1	1	1	1	1	1	1	1	1	0	0	0	0	0	0	0	0	0	0	1	1	0	0	0
>sp|O75431|MTX2_HUMAN Metaxin-2 OS=Homo sapiens GN=MTX2 PE=1 SV=1	MTX2																							sp|O75431|MTX2_HUMAN	sp|O75431|MTX2_HUMAN	3	3	3	1	3	3	3	0	0	0	0	0	0	0	3	2	0	2	0	0	0	0	0	0
>sp|Q5HYI7|MTX3_HUMAN Metaxin-3 OS=Homo sapiens GN=MTX3 PE=1 SV=2	MTX3																							sp|Q5HYI7|MTX3_HUMAN	sp|Q5HYI7|MTX3_HUMAN	3	3	3	1	3	3	3	0	0	0	0	0	0	0	3	0	1	1	0	0	0	0	0	0
>sp|P15941|MUC1_HUMAN Mucin-1 OS=Homo sapiens GN=MUC1 PE=1 SV=3	MUC1																							sp|P15941|MUC1_HUMAN	sp|P15941|MUC1_HUMAN	3	3	3	1	3	3	3	0	0	0	0	0	0	0	3	1	0	2	0	0	0	0	0	0
>sp|P43121|MUC18_HUMAN Cell surface glycoprotein MUC18 OS=Homo sapiens GN=MCAM PE=1 SV=2	MUC18																							sp|P43121|MUC18_HUMAN	sp|P43121|MUC18_HUMAN	5	5	5	1	5	5	5	5	4	1	0	0	3	0	0	0	0	0	0	5	4	1	0	0
>sp|Q14764|MVP_HUMAN Major vault protein OS=Homo sapiens GN=MVP PE=1 SV=4	MVP																							sp|Q14764|MVP_HUMAN	sp|Q14764|MVP_HUMAN	5	5	5	1	5	5	5	5	2	1	1	1	0	0	0	0	0	0	0	5	2	1	1	1
>sp|Q96S97|MYADM_HUMAN Myeloid-associated differentiation marker OS=Homo sapiens GN=MYADM PE=1 SV=2	MYADM																							sp|Q96S97|MYADM_HUMAN	sp|Q96S97|MYADM_HUMAN	3	3	3	1	3	3	3	1	1	1	1	1	0	1	3	1	0	1	1	1	1	1	1	1
>sp|Q969H8|MYDGF_HUMAN Myeloid-derived growth factor OS=Homo sapiens GN=MYDGF PE=1 SV=1	MYDGF																							sp|Q969H8|MYDGF_HUMAN	sp|Q969H8|MYDGF_HUMAN	2	2	2	1	2	2	2	2	2	0	0	0	0	0	0	0	0	0	0	2	2	0	0	0
>sp|P35580|MYH10_HUMAN Myosin-10 OS=Homo sapiens GN=MYH10 PE=1 SV=3	MYH10												29.96017;False;0	25.6424;False;0	22.01866;False;0	31.13406;False;0	22.79778;False;0	24.03532;False;0		0.010971	0.998478	0.115313	0.0332679	sp|P35580|MYH10_HUMAN;REV__sp|Q8IYT3|CC170_HUMAN	sp|P35580|MYH10_HUMAN	96;1	79;1	73;1	2	96	79	73	91	34	12	83	11	14	9	66	10	3	44	6	75	23	3	68	4
>sp|Q7Z406|MYH14_HUMAN Myosin-14 OS=Homo sapiens GN=MYH14 PE=1 SV=2	MYH14																							sp|Q7Z406|MYH14_HUMAN	sp|Q7Z406|MYH14_HUMAN	22	11	11	1	22	11	11	11	7	5	12	5	7	4	19	3	2	13	3	1	1	1	1	0
>sp|Q96H55|MYO19_HUMAN Unconventional myosin-XIX OS=Homo sapiens GN=MYO19 PE=1 SV=2	MYO19																							sp|Q96H55|MYO19_HUMAN	sp|Q96H55|MYO19_HUMAN	8	8	8	1	8	8	8	0	0	0	0	0	0	0	8	2	0	4	1	0	0	0	0	0
>sp|O43795|MYO1B_HUMAN Unconventional myosin-Ib OS=Homo sapiens GN=MYO1B PE=1 SV=3	MYO1B																							sp|O43795|MYO1B_HUMAN;sp|Q8N1T3|MYO1H_HUMAN	sp|O43795|MYO1B_HUMAN	37;1	37;1	33;1	2	37	37	33	34	3	0	37	4	1	2	19	1	1	4	1	34	3	0	37	4
>sp|Q12965|MYO1E_HUMAN Unconventional myosin-Ie OS=Homo sapiens GN=MYO1E PE=1 SV=2	MYO1E																							sp|Q12965|MYO1E_HUMAN;sp|O00160|MYO1F_HUMAN	sp|Q12965|MYO1E_HUMAN	13;1	13;1	13;1	2	13	13	13	10	1	0	12	0	0	0	3	0	0	1	0	10	1	0	12	0
>sp|Q9Y4I1|MYO5A_HUMAN Unconventional myosin-Va OS=Homo sapiens GN=MYO5A PE=1 SV=2	MYO5A																							sp|Q9Y4I1|MYO5A_HUMAN	sp|Q9Y4I1|MYO5A_HUMAN	24	20	19	1	24	20	19	13	0	0	18	0	0	3	14	3	0	9	1	11	0	0	16	0
>sp|Q9ULV0|MYO5B_HUMAN Unconventional myosin-Vb OS=Homo sapiens GN=MYO5B PE=1 SV=3	MYO5B																							sp|Q9ULV0|MYO5B_HUMAN;tr|K7EPI3|K7EPI3_HUMAN	sp|Q9ULV0|MYO5B_HUMAN	8;1	4;1	4;1	2	8	4	4	2	0	0	3	0	0	2	7	2	0	2	1	0	0	0	0	0
>sp|Q9NZM1|MYOF_HUMAN Myoferlin OS=Homo sapiens GN=MYOF PE=1 SV=1	MYOF												27.19451;False;0	27.01659;False;0	26.31299;False;0	25.88481;False;0	26.76383;False;0	26.25323;False;0		0.660837	0.450751	-0.540742	-1.45889	sp|Q9NZM1|MYOF_HUMAN	sp|Q9NZM1|MYOF_HUMAN	33	33	33	1	33	33	33	31	23	8	11	13	7	1	1	2	0	2	0	31	23	8	11	13
>sp|O14974|MYPT1_HUMAN Protein phosphatase 1 regulatory subunit 12A OS=Homo sapiens GN=PPP1R12A PE=1 SV=1	MYPT1																							sp|O14974|MYPT1_HUMAN	sp|O14974|MYPT1_HUMAN	7	7	7	1	7	7	7	7	6	1	5	1	2	0	1	0	0	2	1	7	6	1	5	1
>sp|E9PAV3|NACAM_HUMAN Nascent polypeptide-associated complex subunit alpha, muscle-specific form OS=Homo sapiens GN=NACA PE=1 SV=1	NACAM												25.69991;False;0	26.05922;False;0	25.25281;False;0	21.68779;True;0	25.15646;False;0	25.64386;False;0		0.523146	0.547404	-1.50794	-1.19009	sp|E9PAV3|NACAM_HUMAN	sp|E9PAV3|NACAM_HUMAN	3	3	3	1	3	3	3	3	3	2	0	3	3	1	1	1	0	1	1	3	3	2	0	3
>sp|P43490|NAMPT_HUMAN Nicotinamide phosphoribosyltransferase OS=Homo sapiens GN=NAMPT PE=1 SV=1	NAMPT												27.34308;False;0	27.35909;False;0	25.491;False;0	24.41248;False;0	26.56838;False;0	27.30783;False;0		0.233635	0.820154	-0.634827	-0.59489	sp|P43490|NAMPT_HUMAN	sp|P43490|NAMPT_HUMAN	16	16	16	1	16	16	16	16	12	7	8	7	9	1	0	0	0	1	0	16	12	7	8	7
>sp|P49321|NASP_HUMAN Nuclear autoantigenic sperm protein OS=Homo sapiens GN=NASP PE=1 SV=2	NASP												25.82112;False;0	26.26928;False;0	25.03192;False;0	22.33765;True;0	25.15128;False;0	25.38199;False;0		0.609202	0.479234	-1.41713	-1.35832	sp|P49321|NASP_HUMAN	sp|P49321|NASP_HUMAN	12	12	12	1	12	12	12	8	9	2	0	3	4	0	0	0	1	0	0	8	9	2	0	3
>sp|P00387|NB5R3_HUMAN NADH-cytochrome b5 reductase 3 OS=Homo sapiens GN=CYB5R3 PE=1 SV=3	NB5R3																							sp|P00387|NB5R3_HUMAN	sp|P00387|NB5R3_HUMAN	2	2	2	1	2	2	2	2	2	2	1	2	2	2	1	1	0	1	2	2	2	2	1	2
>sp|Q6PIU2|NCEH1_HUMAN Neutral cholesterol ester hydrolase 1 OS=Homo sapiens GN=NCEH1 PE=1 SV=3	NCEH1																							sp|Q6PIU2|NCEH1_HUMAN	sp|Q6PIU2|NCEH1_HUMAN	5	5	5	1	5	5	5	5	2	1	0	1	1	0	0	0	0	0	0	5	2	1	0	1
>sp|P15531|NDKA_HUMAN Nucleoside diphosphate kinase A OS=Homo sapiens GN=NME1 PE=1 SV=1	NDKA																							sp|P15531|NDKA_HUMAN	sp|P15531|NDKA_HUMAN	7	2	2	1	7	2	2	6	7	5	3	6	7	4	2	3	0	3	5	2	2	1	0	1
>sp|P22392|NDKB_HUMAN Nucleoside diphosphate kinase B OS=Homo sapiens GN=NME2 PE=1 SV=1;>sp|O60361|NDK8_HUMAN Putative nucleoside diphosphate kinase OS=Homo sapiens GN=NME2P1 PE=5 SV=1	NDKB												28.32513;False;0	28.55428;False;0	27.51788;False;0	25.04389;False;0	27.93854;False;0	27.85941;False;0		0.519118	0.548093	-1.18515	-1.18218	sp|P22392|NDKB_HUMAN;sp|O60361|NDK8_HUMAN	sp|P22392|NDKB_HUMAN;sp|O60361|NDK8_HUMAN	9;7	9;7	4;4	2	9	9	4	8	9	6	6	9	7	4	2	4	1	2	5	8	9	6	6	9
>sp|O95299|NDUAA_HUMAN NADH dehydrogenase [ubiquinone] 1 alpha subcomplex subunit 10, mitochondrial OS=Homo sapiens GN=NDUFA10 PE=1 SV=1	NDUAA																							sp|O95299|NDUAA_HUMAN	sp|O95299|NDUAA_HUMAN	1	1	1	1	1	1	1	0	0	0	0	0	0	0	1	0	0	0	0	0	0	0	0	0
>sp|O75306|NDUS2_HUMAN NADH dehydrogenase [ubiquinone] iron-sulfur protein 2, mitochondrial OS=Homo sapiens GN=NDUFS2 PE=1 SV=2	NDUS2																							sp|O75306|NDUS2_HUMAN	sp|O75306|NDUS2_HUMAN	2	2	2	1	2	2	2	0	0	0	0	0	0	0	2	0	0	1	0	0	0	0	0	0
>sp|O75489|NDUS3_HUMAN NADH dehydrogenase [ubiquinone] iron-sulfur protein 3, mitochondrial OS=Homo sapiens GN=NDUFS3 PE=1 SV=1	NDUS3																							sp|O75489|NDUS3_HUMAN	sp|O75489|NDUS3_HUMAN	2	2	2	1	2	2	2	0	0	0	0	0	0	0	2	0	0	0	0	0	0	0	0	0
>sp|Q9ULJ8|NEB1_HUMAN Neurabin-1 OS=Homo sapiens GN=PPP1R9A PE=1 SV=2	NEB1																							sp|Q9ULJ8|NEB1_HUMAN	sp|Q9ULJ8|NEB1_HUMAN	20	18	18	1	20	18	18	15	0	0	19	0	0	0	1	0	0	0	0	14	0	0	17	0
>sp|Q96SB3|NEB2_HUMAN Neurabin-2 OS=Homo sapiens GN=PPP1R9B PE=1 SV=2	NEB2																							sp|Q96SB3|NEB2_HUMAN	sp|Q96SB3|NEB2_HUMAN	26	26	24	1	26	26	24	23	2	1	24	0	3	0	8	0	0	5	0	23	2	1	24	0
>sp|Q96PU5|NED4L_HUMAN E3 ubiquitin-protein ligase NEDD4-like OS=Homo sapiens GN=NEDD4L PE=1 SV=2	NED4L																							sp|Q96PU5|NED4L_HUMAN	sp|Q96PU5|NED4L_HUMAN	6	6	6	1	6	6	6	4	1	0	5	0	0	0	0	0	0	0	0	4	1	0	5	0
>sp|P48681|NEST_HUMAN Nestin OS=Homo sapiens GN=NES PE=1 SV=2	NEST																							sp|P48681|NEST_HUMAN	sp|P48681|NEST_HUMAN	12	12	12	1	12	12	12	11	1	1	11	1	1	1	0	0	1	1	1	11	1	1	11	1
>sp|Q0ZGT2|NEXN_HUMAN Nexilin OS=Homo sapiens GN=NEXN PE=1 SV=1	NEXN																							sp|Q0ZGT2|NEXN_HUMAN	sp|Q0ZGT2|NEXN_HUMAN	13	13	13	1	13	13	13	10	3	0	12	3	0	0	0	0	0	0	0	10	3	0	12	3
>sp|O94916|NFAT5_HUMAN Nuclear factor of activated T-cells 5 OS=Homo sapiens GN=NFAT5 PE=1 SV=1	NFAT5																							sp|O94916|NFAT5_HUMAN	sp|O94916|NFAT5_HUMAN	3	3	3	1	3	3	3	0	0	0	1	3	1	0	0	0	0	0	0	0	0	0	1	3
>sp|O14745|NHRF1_HUMAN Na(+)/H(+) exchange regulatory cofactor NHE-RF1 OS=Homo sapiens GN=SLC9A3R1 PE=1 SV=4	NHRF1																							sp|O14745|NHRF1_HUMAN	sp|O14745|NHRF1_HUMAN	3	3	3	1	3	3	3	1	2	0	0	0	0	3	1	3	0	3	1	1	2	0	0	0
>sp|Q96TA1|NIBL1_HUMAN Niban-like protein 1 OS=Homo sapiens GN=FAM129B PE=1 SV=3	NIBL1																							sp|Q96TA1|NIBL1_HUMAN	sp|Q96TA1|NIBL1_HUMAN	3	3	3	1	3	3	3	1	2	1	0	0	0	0	0	0	0	0	0	1	2	1	0	0
>sp|Q9NQR4|NIT2_HUMAN Omega-amidase NIT2 OS=Homo sapiens GN=NIT2 PE=1 SV=1	NIT2																							sp|Q9NQR4|NIT2_HUMAN	sp|Q9NQR4|NIT2_HUMAN	2	2	2	1	2	2	2	2	1	0	0	0	0	0	0	0	0	0	0	2	1	0	0	0
>sp|Q13423|NNTM_HUMAN NAD(P) transhydrogenase, mitochondrial OS=Homo sapiens GN=NNT PE=1 SV=3	NNTM																							sp|Q13423|NNTM_HUMAN	sp|Q13423|NNTM_HUMAN	8	8	8	1	8	8	8	2	0	0	0	0	0	0	8	0	0	5	0	2	0	0	0	0
>sp|Q9NP64|NO40_HUMAN Nucleolar protein of 40 kDa OS=Homo sapiens GN=ZCCHC17 PE=1 SV=1	NO40												24.18563;False;0	25.64463;False;0	26.80759;False;0	24.07733;False;0	26.16957;False;0	26.1149;False;0		0.0302397	0.994054	-0.0920207	-0.0898315	sp|Q9NP64|NO40_HUMAN	sp|Q9NP64|NO40_HUMAN	6	6	6	1	6	6	6	4	4	4	5	6	6	2	2	4	2	1	2	4	4	4	5	6
>sp|Q14978|NOLC1_HUMAN Nucleolar and coiled-body phosphoprotein 1 OS=Homo sapiens GN=NOLC1 PE=1 SV=2	NOLC1												26.16699;False;0	26.96213;False;0	26.26069;False;0	21.30278;True;0	26.44081;False;0	25.49927;False;0		0.569733	0.503948	-2.04898	-1.28132	sp|Q14978|NOLC1_HUMAN	sp|Q14978|NOLC1_HUMAN	7	7	7	1	7	7	7	6	6	4	0	4	3	0	0	2	0	1	0	6	6	4	0	4
>sp|Q15233|NONO_HUMAN Non-POU domain-containing octamer-binding protein OS=Homo sapiens GN=NONO PE=1 SV=4	NONO												25.46186;False;0	25.077;False;0	24.76501;False;0	22.56737;True;0	24.77977;False;0	24.90853;False;0		0.575476	0.509876	-1.01607	-1.29254	sp|Q15233|NONO_HUMAN	sp|Q15233|NONO_HUMAN	10	10	10	1	10	10	10	10	3	2	1	3	3	0	1	1	0	1	0	10	3	2	1	3
>sp|P55209|NP1L1_HUMAN Nucleosome assembly protein 1-like 1 OS=Homo sapiens GN=NAP1L1 PE=1 SV=1	NP1L1												25.80509;False;0	23.79104;False;0	24.21475;False;0	23.12785;False;0	23.4159;True;0	22.75721;True;0		1.10103	0.230811	-1.50331	-2.34155	sp|P55209|NP1L1_HUMAN	sp|P55209|NP1L1_HUMAN	6	6	5	1	6	6	5	5	2	2	2	2	1	0	2	1	0	3	0	5	2	2	2	2
>sp|Q99733|NP1L4_HUMAN Nucleosome assembly protein 1-like 4 OS=Homo sapiens GN=NAP1L4 PE=1 SV=1	NP1L4																							sp|Q99733|NP1L4_HUMAN	sp|Q99733|NP1L4_HUMAN	3	2	2	1	3	2	2	3	2	0	1	1	2	0	0	1	0	1	0	2	2	0	0	1
>sp|P06748|NPM_HUMAN Nucleophosmin OS=Homo sapiens GN=NPM1 PE=1 SV=2	NPM												29.89235;False;0	30.70182;False;0	29.91528;False;0	27.67647;False;0	30.13748;False;0	30.32109;False;0		0.371003	0.645891	-0.791468	-0.886158	sp|P06748|NPM_HUMAN	sp|P06748|NPM_HUMAN	10	10	10	1	10	10	10	10	7	7	5	7	7	4	4	6	5	5	5	10	7	7	5	7
>sp|O43847|NRDC_HUMAN Nardilysin OS=Homo sapiens GN=NRDC PE=1 SV=2	NRDC																							sp|O43847|NRDC_HUMAN	sp|O43847|NRDC_HUMAN	2	2	2	1	2	2	2	1	1	0	0	0	0	0	0	0	0	0	0	1	1	0	0	0
>sp|P46459|NSF_HUMAN Vesicle-fusing ATPase OS=Homo sapiens GN=NSF PE=1 SV=3	NSF																							sp|P46459|NSF_HUMAN	sp|P46459|NSF_HUMAN	4	4	4	1	4	4	4	4	3	1	0	1	0	0	0	0	0	0	0	4	3	1	0	1
>sp|Q9UNZ2|NSF1C_HUMAN NSFL1 cofactor p47 OS=Homo sapiens GN=NSFL1C PE=1 SV=2	NSF1C																							sp|Q9UNZ2|NSF1C_HUMAN	sp|Q9UNZ2|NSF1C_HUMAN	6	6	6	1	6	6	6	6	4	1	0	1	1	0	0	0	0	0	0	6	4	1	0	1
>sp|Q08J23|NSUN2_HUMAN tRNA (cytosine(34)-C(5))-methyltransferase OS=Homo sapiens GN=NSUN2 PE=1 SV=2	NSUN2																							sp|Q08J23|NSUN2_HUMAN	sp|Q08J23|NSUN2_HUMAN	7	7	7	1	7	7	7	6	3	0	0	1	1	0	0	0	0	0	0	6	3	0	0	1
>sp|O75694|NU155_HUMAN Nuclear pore complex protein Nup155 OS=Homo sapiens GN=NUP155 PE=1 SV=1	NU155																							sp|O75694|NU155_HUMAN	sp|O75694|NU155_HUMAN	2	2	2	1	2	2	2	1	1	0	0	1	1	0	0	0	0	0	0	1	1	0	0	1
>sp|P35658|NU214_HUMAN Nuclear pore complex protein Nup214 OS=Homo sapiens GN=NUP214 PE=1 SV=2	NU214																							sp|P35658|NU214_HUMAN	sp|P35658|NU214_HUMAN	3	3	3	1	3	3	3	1	1	0	0	1	0	1	1	0	0	3	0	1	1	0	0	1
>sp|Q9Y266|NUDC_HUMAN Nuclear migration protein nudC OS=Homo sapiens GN=NUDC PE=1 SV=1	NUDC												26.34379;False;0	27.14948;False;0	25.95846;False;0	24.59725;False;0	26.36328;False;0	26.61203;False;0		0.360299	0.663589	-0.62639	-0.864215	sp|Q9Y266|NUDC_HUMAN	sp|Q9Y266|NUDC_HUMAN	11	11	11	1	11	11	11	8	10	6	3	5	8	1	1	0	1	1	1	8	10	6	3	5
>sp|Q96RS6|NUDC1_HUMAN NudC domain-containing protein 1 OS=Homo sapiens GN=NUDCD1 PE=1 SV=2	NUDC1																							sp|Q96RS6|NUDC1_HUMAN	sp|Q96RS6|NUDC1_HUMAN	4	4	4	1	4	4	4	4	3	2	1	3	4	0	0	0	0	0	0	4	3	2	1	3
>sp|Q9UKK9|NUDT5_HUMAN ADP-sugar pyrophosphatase OS=Homo sapiens GN=NUDT5 PE=1 SV=1	NUDT5																							sp|Q9UKK9|NUDT5_HUMAN	sp|Q9UKK9|NUDT5_HUMAN	4	4	4	1	4	4	4	4	4	0	1	2	3	0	0	0	1	0	0	4	4	0	1	2
>sp|Q8N1F7|NUP93_HUMAN Nuclear pore complex protein Nup93 OS=Homo sapiens GN=NUP93 PE=1 SV=2	NUP93																							sp|Q8N1F7|NUP93_HUMAN	sp|Q8N1F7|NUP93_HUMAN	3	3	3	1	3	3	3	3	0	0	0	0	0	0	0	0	0	1	0	3	0	0	0	0
>sp|P04181|OAT_HUMAN Ornithine aminotransferase, mitochondrial OS=Homo sapiens GN=OAT PE=1 SV=1	OAT																							sp|P04181|OAT_HUMAN	sp|P04181|OAT_HUMAN	3	3	3	1	3	3	3	3	3	0	0	1	1	0	0	0	0	0	0	3	3	0	0	1
>sp|P10515|ODP2_HUMAN Dihydrolipoyllysine-residue acetyltransferase component of pyruvate dehydrogenase complex, mitochondrial OS=Homo sapiens GN=DLAT PE=1 SV=3	ODP2												22.7355;False;0	23.05638;False;0	23.75318;False;0	21.33808;True;0	22.90754;True;0	23.34713;True;0		0.406054	0.606264	-0.650764	-0.957368	sp|P10515|ODP2_HUMAN	sp|P10515|ODP2_HUMAN	4	4	4	1	4	4	4	4	2	2	1	0	0	0	1	1	0	2	1	4	2	2	1	0
>sp|Q9NTK5|OLA1_HUMAN Obg-like ATPase 1 OS=Homo sapiens GN=OLA1 PE=1 SV=2	OLA1																							sp|Q9NTK5|OLA1_HUMAN	sp|Q9NTK5|OLA1_HUMAN	3	3	3	1	3	3	3	3	3	0	0	2	0	0	0	0	0	1	0	3	3	0	0	2
>sp|Q96FW1|OTUB1_HUMAN Ubiquitin thioesterase OTUB1 OS=Homo sapiens GN=OTUB1 PE=1 SV=2	OTUB1																							sp|Q96FW1|OTUB1_HUMAN	sp|Q96FW1|OTUB1_HUMAN	3	3	3	1	3	3	3	3	2	0	0	1	0	1	0	0	0	0	0	3	2	0	0	1
>sp|O95747|OXSR1_HUMAN Serine/threonine-protein kinase OSR1 OS=Homo sapiens GN=OXSR1 PE=1 SV=1	OXSR1																							sp|O95747|OXSR1_HUMAN;sp|Q9UEW8|STK39_HUMAN	sp|O95747|OXSR1_HUMAN	7;1	7;1	7;1	2	7	7	7	7	3	1	0	2	2	0	0	0	0	0	0	7	3	1	0	2
>sp|Q32P28|P3H1_HUMAN Prolyl 3-hydroxylase 1 OS=Homo sapiens GN=P3H1 PE=1 SV=2	P3H1																							sp|Q32P28|P3H1_HUMAN	sp|Q32P28|P3H1_HUMAN	4	4	4	1	4	4	4	3	3	0	0	1	0	0	0	0	0	0	0	3	3	0	0	1
>sp|P68402|PA1B2_HUMAN Platelet-activating factor acetylhydrolase IB subunit beta OS=Homo sapiens GN=PAFAH1B2 PE=1 SV=1	PA1B2																							sp|P68402|PA1B2_HUMAN	sp|P68402|PA1B2_HUMAN	2	2	2	1	2	2	2	2	2	0	0	0	0	0	0	0	0	0	0	2	2	0	0	0
>sp|Q9UQ80|PA2G4_HUMAN Proliferation-associated protein 2G4 OS=Homo sapiens GN=PA2G4 PE=1 SV=3	PA2G4												26.60315;False;0	27.76078;False;0	25.84874;False;0	23.63212;False;0	27.26598;False;0	27.18423;False;0		0.208094	0.841893	-0.710112	-0.537697	sp|Q9UQ80|PA2G4_HUMAN;tr|H0YIN7|H0YIN7_HUMAN	sp|Q9UQ80|PA2G4_HUMAN	13;4	13;4	13;4	2	13	13	13	11	13	8	4	10	8	0	1	2	0	2	3	11	13	8	4	10
>sp|Q8NC51|PAIRB_HUMAN Plasminogen activator inhibitor 1 RNA-binding protein OS=Homo sapiens GN=SERBP1 PE=1 SV=2	PAIRB												25.50337;False;0	26.21301;False;0	24.48671;False;0	23.08489;False;0	25.00937;False;0	25.34513;False;0		0.460321	0.56365	-0.921233	-1.06603	sp|Q8NC51|PAIRB_HUMAN	sp|Q8NC51|PAIRB_HUMAN	11	11	11	1	11	11	11	10	9	3	3	4	4	0	2	1	1	2	0	10	9	3	3	4
>sp|Q13177|PAK2_HUMAN Serine/threonine-protein kinase PAK 2 OS=Homo sapiens GN=PAK2 PE=1 SV=3	PAK2												24.6725;False;0	25.19152;False;0	24.45701;False;0	21.60624;True;0	24.60139;False;0	25.08521;False;0		0.382519	0.634478	-1.0094	-0.909656	sp|Q13177|PAK2_HUMAN;sp|O75914|PAK3_HUMAN;sp|Q13153|PAK1_HUMAN	sp|Q13177|PAK2_HUMAN	5;2;1	5;2;1	5;2;1	3	5	5	5	3	4	2	0	4	3	0	0	1	0	1	1	3	4	2	0	4
>sp|Q8WX93|PALLD_HUMAN Palladin OS=Homo sapiens GN=PALLD PE=1 SV=3	PALLD																							sp|Q8WX93|PALLD_HUMAN;sp|Q86TC9|MYPN_HUMAN	sp|Q8WX93|PALLD_HUMAN	3;1	3;1	3;1	2	3	3	3	3	3	1	1	1	1	0	0	0	0	1	0	3	3	1	1	1
>sp|O95340|PAPS2_HUMAN Bifunctional 3-phosphoadenosine 5-phosphosulfate synthase 2 OS=Homo sapiens GN=PAPSS2 PE=1 SV=2;>sp|O43252|PAPS1_HUMAN Bifunctional 3-phosphoadenosine 5-phosphosulfate synthase 1 OS=Homo sapiens GN=PAPSS1 PE=1 SV=2	PAPS2																							sp|O95340|PAPS2_HUMAN;sp|O43252|PAPS1_HUMAN	sp|O95340|PAPS2_HUMAN;sp|O43252|PAPS1_HUMAN	2;1	2;1	2;1	2	2	2	2	1	1	0	0	1	0	0	0	0	0	0	0	1	1	0	0	1
>sp|Q99497|PARK7_HUMAN Protein deglycase DJ-1 OS=Homo sapiens GN=PARK7 PE=1 SV=2	PARK7												26.25286;False;0	27.33458;False;0	25.75027;False;0	24.47469;False;0	25.72018;False;0	26.58978;False;0		0.478999	0.579691	-0.85102	-1.10307	sp|Q99497|PARK7_HUMAN	sp|Q99497|PARK7_HUMAN	8	8	8	1	8	8	8	8	6	4	3	5	6	3	0	2	1	3	4	8	6	4	3	5
>sp|P09874|PARP1_HUMAN Poly [ADP-ribose] polymerase 1 OS=Homo sapiens GN=PARP1 PE=1 SV=4	PARP1												25.78574;False;0	26.17493;False;0	25.5057;False;0	21.02137;True;0	25.68995;False;0	25.41516;False;0		0.511544	0.543101	-1.77996	-1.16729	sp|P09874|PARP1_HUMAN	sp|P09874|PARP1_HUMAN	12	12	12	1	12	12	12	11	10	6	1	6	4	0	1	0	0	1	0	11	10	6	1	6
>sp|Q96IZ0|PAWR_HUMAN PRKC apoptosis WT1 regulator protein OS=Homo sapiens GN=PAWR PE=1 SV=1	PAWR																							sp|Q96IZ0|PAWR_HUMAN	sp|Q96IZ0|PAWR_HUMAN	6	6	6	1	6	6	6	6	3	1	3	1	2	0	0	0	0	0	0	6	3	1	3	1
>sp|P49023|PAXI_HUMAN Paxillin OS=Homo sapiens GN=PXN PE=1 SV=3	PAXI																							sp|P49023|PAXI_HUMAN	sp|P49023|PAXI_HUMAN	2	2	2	1	2	2	2	1	2	0	0	1	0	0	0	0	0	0	1	1	2	0	0	1
>sp|Q15366|PCBP2_HUMAN Poly(rC)-binding protein 2 OS=Homo sapiens GN=PCBP2 PE=1 SV=1;>sp|P57721|PCBP3_HUMAN Poly(rC)-binding protein 3 OS=Homo sapiens GN=PCBP3 PE=2 SV=2	PCBP2												23.98963;False;0	24.09877;False;0	24.00445;False;0	20.78335;True;0	22.69277;True;0	23.99524;False;0		0.759012	0.42366	-1.54049	-1.65055	sp|Q15366|PCBP2_HUMAN;sp|P57721|PCBP3_HUMAN	sp|Q15366|PCBP2_HUMAN;sp|P57721|PCBP3_HUMAN	7;4	4;1	4;1	2	7	4	4	6	6	4	3	5	4	2	2	1	2	2	2	3	3	2	0	2
>sp|Q9BSM1|PCGF1_HUMAN Polycomb group RING finger protein 1 OS=Homo sapiens GN=PCGF1 PE=1 SV=2	PCGF1												22.51485;True;0	22.36864;True;0	22.44517;True;0	24.65103;False;0	25.61689;False;0	26.06702;False;0	+	2.69385	0	3.00209	7.15072	sp|Q9BSM1|PCGF1_HUMAN	sp|Q9BSM1|PCGF1_HUMAN	3	3	3	1	3	3	3	0	0	0	3	3	3	0	0	0	1	1	3	0	0	0	3	3
>sp|Q3KNV8|PCGF3_HUMAN Polycomb group RING finger protein 3 OS=Homo sapiens GN=PCGF3 PE=1 SV=1	PCGF3																							sp|Q3KNV8|PCGF3_HUMAN	sp|Q3KNV8|PCGF3_HUMAN	4	4	4	1	4	4	4	0	0	0	2	2	2	0	0	0	3	2	1	0	0	0	2	2
>sp|Q9BYE7|PCGF6_HUMAN Polycomb group RING finger protein 6 OS=Homo sapiens GN=PCGF6 PE=1 SV=2	PCGF6												22.25302;True;0	23.56345;True;0	22.67573;True;0	24.93202;False;0	26.861;False;0	27.28286;False;0		1.89848	0.0724138	3.5279	4.30122	sp|Q9BYE7|PCGF6_HUMAN	sp|Q9BYE7|PCGF6_HUMAN	5	5	5	1	5	5	5	1	0	0	4	5	5	0	0	0	4	0	3	1	0	0	4	5
>sp|P12004|PCNA_HUMAN Proliferating cell nuclear antigen OS=Homo sapiens GN=PCNA PE=1 SV=1	PCNA												25.62678;False;0	26.55888;False;0	25.3305;False;0	23.99084;False;0	25.42883;False;0	25.23834;False;0		0.750111	0.430179	-0.95272	-1.63312	sp|P12004|PCNA_HUMAN	sp|P12004|PCNA_HUMAN	7	7	7	1	7	7	7	7	7	5	2	5	5	3	1	1	0	2	2	7	7	5	2	5
>sp|Q8WUM4|PDC6I_HUMAN Programmed cell death 6-interacting protein OS=Homo sapiens GN=PDCD6IP PE=1 SV=1	PDC6I												25.91725;False;0	26.20139;False;0	26.85804;False;0	25.85621;False;0	26.77316;False;0	27.06034;False;0		0.200011	0.850926	0.237679	0.519331	sp|Q8WUM4|PDC6I_HUMAN	sp|Q8WUM4|PDC6I_HUMAN	21	21	21	1	21	21	21	19	15	11	11	11	12	0	2	4	3	3	3	19	15	11	11	11
>sp|O14737|PDCD5_HUMAN Programmed cell death protein 5 OS=Homo sapiens GN=PDCD5 PE=1 SV=3	PDCD5																							sp|O14737|PDCD5_HUMAN	sp|O14737|PDCD5_HUMAN	4	4	4	1	4	4	4	2	3	0	0	0	1	0	0	0	0	0	0	2	3	0	0	0
>sp|O75340|PDCD6_HUMAN Programmed cell death protein 6 OS=Homo sapiens GN=PDCD6 PE=1 SV=1	PDCD6																							sp|O75340|PDCD6_HUMAN	sp|O75340|PDCD6_HUMAN	2	2	2	1	2	2	2	0	0	0	0	0	0	0	2	0	0	1	0	0	0	0	0	0
>sp|P30101|PDIA3_HUMAN Protein disulfide-isomerase A3 OS=Homo sapiens GN=PDIA3 PE=1 SV=4	PDIA3												27.70345;False;0	28.25665;False;0	27.12908;False;0	24.06258;False;0	27.48031;False;0	27.05579;False;0		0.595743	0.490374	-1.49683	-1.33208	sp|P30101|PDIA3_HUMAN	sp|P30101|PDIA3_HUMAN	18	18	18	1	18	18	18	18	16	12	4	13	11	5	6	8	1	11	7	18	16	12	4	13
>sp|P13667|PDIA4_HUMAN Protein disulfide-isomerase A4 OS=Homo sapiens GN=PDIA4 PE=1 SV=2	PDIA4												26.72025;False;0	27.25124;False;0	26.03586;False;0	20.63074;True;0	26.6811;False;0	26.73467;False;0		0.410517	0.601618	-1.98695	-0.966373	sp|P13667|PDIA4_HUMAN	sp|P13667|PDIA4_HUMAN	20	20	20	1	20	20	20	17	15	8	1	8	9	0	1	0	0	4	1	17	15	8	1	8
>sp|Q15084|PDIA6_HUMAN Protein disulfide-isomerase A6 OS=Homo sapiens GN=PDIA6 PE=1 SV=1	PDIA6																							sp|Q15084|PDIA6_HUMAN	sp|Q15084|PDIA6_HUMAN	6	6	6	1	6	6	6	6	4	2	0	1	2	0	0	0	0	0	0	6	4	2	0	1
>sp|Q9BY77|PDIP3_HUMAN Polymerase delta-interacting protein 3 OS=Homo sapiens GN=POLDIP3 PE=1 SV=2	PDIP3																							sp|Q9BY77|PDIP3_HUMAN	sp|Q9BY77|PDIP3_HUMAN	2	2	2	1	2	2	2	2	1	0	0	0	0	0	0	0	0	0	0	2	1	0	0	0
>sp|O00151|PDLI1_HUMAN PDZ and LIM domain protein 1 OS=Homo sapiens GN=PDLIM1 PE=1 SV=4	PDLI1																							sp|O00151|PDLI1_HUMAN	sp|O00151|PDLI1_HUMAN	4	4	4	1	4	4	4	3	2	2	0	1	0	0	0	0	0	0	0	3	2	2	0	1
>sp|Q96HC4|PDLI5_HUMAN PDZ and LIM domain protein 5 OS=Homo sapiens GN=PDLIM5 PE=1 SV=5	PDLI5												24.79169;False;0	25.09188;False;0	24.73428;False;0	23.8919;False;0	24.88082;False;0	24.73774;False;0		0.490487	0.5689	-0.369132	-1.12578	sp|Q96HC4|PDLI5_HUMAN	sp|Q96HC4|PDLI5_HUMAN	6	6	6	1	6	6	6	6	5	2	3	4	2	0	0	0	0	0	0	6	5	2	3	4
>sp|P30086|PEBP1_HUMAN Phosphatidylethanolamine-binding protein 1 OS=Homo sapiens GN=PEBP1 PE=1 SV=3	PEBP1												25.34777;False;0	26.08379;False;0	24.95682;False;0	20.39503;True;0	24.28058;False;0	24.83731;False;0		0.731253	0.433154	-2.29182	-1.59623	sp|P30086|PEBP1_HUMAN	sp|P30086|PEBP1_HUMAN	6	6	6	1	6	6	6	5	5	5	2	3	4	0	0	2	0	4	3	5	5	5	2	3
>sp|P12955|PEPD_HUMAN Xaa-Pro dipeptidase OS=Homo sapiens GN=PEPD PE=1 SV=3	PEPD																							sp|P12955|PEPD_HUMAN	sp|P12955|PEPD_HUMAN	2	2	2	1	2	2	2	2	2	0	0	1	1	0	0	0	0	0	0	2	2	0	0	1
>sp|Q9UHV9|PFD2_HUMAN Prefoldin subunit 2 OS=Homo sapiens GN=PFDN2 PE=1 SV=1	PFD2																							sp|Q9UHV9|PFD2_HUMAN	sp|Q9UHV9|PFD2_HUMAN	2	2	2	1	2	2	2	2	1	0	0	0	0	0	0	0	0	0	0	2	1	0	0	0
>sp|P61758|PFD3_HUMAN Prefoldin subunit 3 OS=Homo sapiens GN=VBP1 PE=1 SV=3	PFD3																							sp|P61758|PFD3_HUMAN	sp|P61758|PFD3_HUMAN	3	3	3	1	3	3	3	2	3	1	0	1	2	0	0	0	0	0	0	2	3	1	0	1
>sp|P17858|PFKAL_HUMAN ATP-dependent 6-phosphofructokinase, liver type OS=Homo sapiens GN=PFKL PE=1 SV=6	PFKAL																							sp|P17858|PFKAL_HUMAN;sp|P08237|PFKAM_HUMAN	sp|P17858|PFKAL_HUMAN	3;1	2;1	2;1	2	3	2	2	2	2	1	1	1	1	0	0	1	0	1	0	1	1	0	0	0
>sp|Q01813|PFKAP_HUMAN ATP-dependent 6-phosphofructokinase, platelet type OS=Homo sapiens GN=PFKP PE=1 SV=2	PFKAP												27.02136;False;0	26.73957;False;0	26.70609;False;0	25.64642;False;0	26.30407;False;0	25.84292;False;0		1.81696	0.0752258	-0.891205	-4.06849	sp|Q01813|PFKAP_HUMAN	sp|Q01813|PFKAP_HUMAN	16	16	15	1	16	16	15	15	10	9	5	9	6	2	1	5	0	1	0	15	10	9	5	9
>sp|P18669|PGAM1_HUMAN Phosphoglycerate mutase 1 OS=Homo sapiens GN=PGAM1 PE=1 SV=2;>sp|P15259|PGAM2_HUMAN Phosphoglycerate mutase 2 OS=Homo sapiens GN=PGAM2 PE=1 SV=3	PGAM1												26.70925;False;0	27.4993;False;0	25.98852;False;0	21.64045;True;0	26.32041;False;0	26.75085;False;0		0.467164	0.567667	-1.82845	-1.07962	sp|P18669|PGAM1_HUMAN;sp|P15259|PGAM2_HUMAN;sp|Q8N0Y7|PGAM4_HUMAN	sp|P18669|PGAM1_HUMAN;sp|P15259|PGAM2_HUMAN	10;5;3	10;5;3	10;5;3	3	10	10	10	9	5	4	2	3	4	0	0	2	0	5	1	9	5	4	2	3
>sp|P00558|PGK1_HUMAN Phosphoglycerate kinase 1 OS=Homo sapiens GN=PGK1 PE=1 SV=3	PGK1												28.71424;False;0	28.92145;False;0	27.41643;False;0	25.31703;False;0	27.65574;False;0	27.40592;False;0		0.821539	0.379311	-1.55781	-1.77351	sp|P00558|PGK1_HUMAN;sp|P07205|PGK2_HUMAN	sp|P00558|PGK1_HUMAN	23;3	23;3	23;3	2	23	23	23	21	19	12	5	14	10	3	4	5	2	7	5	21	19	12	5	14
>sp|P36871|PGM1_HUMAN Phosphoglucomutase-1 OS=Homo sapiens GN=PGM1 PE=1 SV=3	PGM1												25.65455;False;0	26.35929;False;0	25.12199;False;0	21.43076;True;0	24.85167;False;0	25.58196;False;0		0.59079	0.493514	-1.75715	-1.32242	sp|P36871|PGM1_HUMAN	sp|P36871|PGM1_HUMAN	11	11	11	1	11	11	11	10	11	4	1	6	5	0	0	0	0	0	0	10	11	4	1	6
>sp|Q96G03|PGM2_HUMAN Phosphoglucomutase-2 OS=Homo sapiens GN=PGM2 PE=1 SV=4	PGM2												25.07565;False;0	25.92875;False;0	24.79956;False;0	20.54725;True;0	24.76491;False;0	25.11553;False;0		0.522821	0.543144	-1.79209	-1.18945	sp|Q96G03|PGM2_HUMAN	sp|Q96G03|PGM2_HUMAN	9	9	9	1	9	9	9	7	8	2	1	5	3	0	0	0	0	0	0	7	8	2	1	5
>sp|O15173|PGRC2_HUMAN Membrane-associated progesterone receptor component 2 OS=Homo sapiens GN=PGRMC2 PE=1 SV=1	PGRC2																							sp|O15173|PGRC2_HUMAN	sp|O15173|PGRC2_HUMAN	2	2	2	1	2	2	2	2	2	1	0	1	1	0	0	0	0	0	0	2	2	1	0	1
>sp|P35232|PHB_HUMAN Prohibitin OS=Homo sapiens GN=PHB PE=1 SV=1	PHB												24.08699;False;0	23.97027;False;0	23.21426;False;0	21.46049;True;0	23.10088;False;0	23.67949;False;0		0.633523	0.460371	-1.01022	-1.4057	sp|P35232|PHB_HUMAN	sp|P35232|PHB_HUMAN	6	6	6	1	6	6	6	5	4	3	0	2	3	0	3	0	0	0	0	5	4	3	0	2
>sp|Q99623|PHB2_HUMAN Prohibitin-2 OS=Homo sapiens GN=PHB2 PE=1 SV=2	PHB2																							sp|Q99623|PHB2_HUMAN	sp|Q99623|PHB2_HUMAN	5	5	5	1	5	5	5	3	3	2	1	2	2	0	3	0	0	1	1	3	3	2	1	2
>sp|Q86SQ0|PHLB2_HUMAN Pleckstrin homology-like domain family B member 2 OS=Homo sapiens GN=PHLDB2 PE=1 SV=2	PHLB2																							sp|Q86SQ0|PHLB2_HUMAN	sp|Q86SQ0|PHLB2_HUMAN	15	15	15	1	15	15	15	12	3	0	14	0	1	0	0	0	0	0	0	12	3	0	14	0
>sp|Q13492|PICAL_HUMAN Phosphatidylinositol-binding clathrin assembly protein OS=Homo sapiens GN=PICALM PE=1 SV=2	PICAL																							sp|Q13492|PICAL_HUMAN	sp|Q13492|PICAL_HUMAN	2	2	2	1	2	2	2	0	1	1	2	1	1	0	0	0	0	0	0	0	1	1	2	1
>sp|P01833|PIGR_HUMAN Polymeric immunoglobulin receptor OS=Homo sapiens GN=PIGR PE=1 SV=4	PIGR																							sp|P01833|PIGR_HUMAN	sp|P01833|PIGR_HUMAN	4	4	4	1	4	4	4	0	0	0	1	0	0	0	4	0	0	0	0	0	0	0	1	0
>sp|P22061|PIMT_HUMAN Protein-L-isoaspartate(D-aspartate) O-methyltransferase OS=Homo sapiens GN=PCMT1 PE=1 SV=4	PIMT												24.33715;False;0	24.75251;False;0	25.77879;False;0	24.57092;False;0	26.13671;False;0	26.45855;False;0		0.456581	0.5657	0.765905	1.05859	sp|P22061|PIMT_HUMAN	sp|P22061|PIMT_HUMAN	6	6	6	1	6	6	6	5	3	2	4	3	3	0	1	1	2	1	1	5	3	2	4	3
>sp|P12273|PIP_HUMAN Prolactin-inducible protein OS=Homo sapiens GN=PIP PE=1 SV=1	PIP																							sp|P12273|PIP_HUMAN	sp|P12273|PIP_HUMAN	4	4	4	1	4	4	4	0	1	0	1	1	1	0	4	2	0	2	2	0	1	0	1	1
>sp|Q9Y2H5|PKHA6_HUMAN Pleckstrin homology domain-containing family A member 6 OS=Homo sapiens GN=PLEKHA6 PE=1 SV=4	PKHA6																							sp|Q9Y2H5|PKHA6_HUMAN	sp|Q9Y2H5|PKHA6_HUMAN	8	8	8	1	8	8	8	1	1	1	1	1	0	0	5	1	0	5	0	1	1	1	1	1
>sp|Q13835|PKP1_HUMAN Plakophilin-1 OS=Homo sapiens GN=PKP1 PE=1 SV=2	PKP1																							sp|Q13835|PKP1_HUMAN	sp|Q13835|PKP1_HUMAN	5	5	5	1	5	5	5	0	1	2	2	2	1	0	0	0	5	0	3	0	1	2	2	2
>sp|Q9Y263|PLAP_HUMAN Phospholipase A-2-activating protein OS=Homo sapiens GN=PLAA PE=1 SV=2	PLAP																							sp|Q9Y263|PLAP_HUMAN	sp|Q9Y263|PLAP_HUMAN	3	3	3	1	3	3	3	3	1	1	0	1	0	0	0	0	0	0	0	3	1	1	0	1
>sp|Q01970|PLCB3_HUMAN 1-phosphatidylinositol 4,5-bisphosphate phosphodiesterase beta-3 OS=Homo sapiens GN=PLCB3 PE=1 SV=2	PLCB3																							sp|Q01970|PLCB3_HUMAN	sp|Q01970|PLCB3_HUMAN	2	2	2	1	2	2	2	2	0	0	0	0	0	0	0	0	0	0	0	2	0	0	0	0
>sp|O60664|PLIN3_HUMAN Perilipin-3 OS=Homo sapiens GN=PLIN3 PE=1 SV=3	PLIN3												25.57632;False;0	25.62617;False;0	24.72874;False;0	21.78452;True;0	25.0299;False;0	25.13038;False;0		0.512342	0.545872	-1.32881	-1.16886	sp|O60664|PLIN3_HUMAN	sp|O60664|PLIN3_HUMAN	9	9	9	1	9	9	9	9	7	3	0	5	5	0	0	0	0	1	0	9	7	3	0	5
>sp|O60568|PLOD3_HUMAN Procollagen-lysine,2-oxoglutarate 5-dioxygenase 3 OS=Homo sapiens GN=PLOD3 PE=1 SV=1	PLOD3																							sp|O60568|PLOD3_HUMAN	sp|O60568|PLOD3_HUMAN	3	3	3	1	3	3	3	3	3	1	0	1	1	0	0	0	0	0	0	3	3	1	0	1
>sp|Q04941|PLP2_HUMAN Proteolipid protein 2 OS=Homo sapiens GN=PLP2 PE=1 SV=1	PLP2																							sp|Q04941|PLP2_HUMAN	sp|Q04941|PLP2_HUMAN	1	1	1	1	1	1	1	0	1	0	1	1	1	0	0	0	0	0	0	0	1	0	1	1
>sp|P13797|PLST_HUMAN Plastin-3 OS=Homo sapiens GN=PLS3 PE=1 SV=4	PLST												27.13075;False;0	27.75583;False;0	26.03679;False;0	23.69179;False;0	26.50956;False;0	26.23962;False;0		0.657554	0.452505	-1.49413	-1.4525	sp|P13797|PLST_HUMAN;sp|P13796|PLSL_HUMAN;sp|Q14651|PLSI_HUMAN	sp|P13797|PLST_HUMAN	17;5;2	17;5;2	17;5;2	3	17	17	17	16	16	9	6	10	9	0	0	0	0	1	0	16	16	9	6	10
>sp|P00491|PNPH_HUMAN Purine nucleoside phosphorylase OS=Homo sapiens GN=PNP PE=1 SV=2	PNPH																							sp|P00491|PNPH_HUMAN	sp|P00491|PNPH_HUMAN	4	4	4	1	4	4	4	3	3	2	0	2	2	0	0	0	0	0	1	3	3	2	0	2
>sp|Q8TCS8|PNPT1_HUMAN Polyribonucleotide nucleotidyltransferase 1, mitochondrial OS=Homo sapiens GN=PNPT1 PE=1 SV=2	PNPT1																							sp|Q8TCS8|PNPT1_HUMAN	sp|Q8TCS8|PNPT1_HUMAN	3	3	3	1	3	3	3	1	2	0	1	0	0	0	0	0	0	0	0	1	2	0	1	0
>sp|O00592|PODXL_HUMAN Podocalyxin OS=Homo sapiens GN=PODXL PE=1 SV=2	PODXL																							sp|O00592|PODXL_HUMAN	sp|O00592|PODXL_HUMAN	3	3	3	1	3	3	3	2	3	1	1	1	1	0	0	0	0	0	0	2	3	1	1	1
>sp|Q8WVV4|POF1B_HUMAN Protein POF1B OS=Homo sapiens GN=POF1B PE=1 SV=3	POF1B																							sp|Q8WVV4|POF1B_HUMAN	sp|Q8WVV4|POF1B_HUMAN	4	4	4	1	4	4	4	0	0	0	1	1	0	1	4	2	1	1	1	0	0	0	1	1
>sp|Q6S8J3|POTEE_HUMAN POTE ankyrin domain family member E OS=Homo sapiens GN=POTEE PE=1 SV=3;>sp|P0CG38|POTEI_HUMAN POTE ankyrin domain family member I OS=Homo sapiens GN=POTEI PE=3 SV=1;>sp|P0CG39|POTEJ_HUMAN POTE ankyrin domain family member J OS=Homo s	POTEE																							sp|Q6S8J3|POTEE_HUMAN;sp|P0CG38|POTEI_HUMAN;sp|P0CG39|POTEJ_HUMAN;sp|Q9BYX7|ACTBM_HUMAN	sp|Q6S8J3|POTEE_HUMAN;sp|P0CG38|POTEI_HUMAN;sp|P0CG39|POTEJ_HUMAN	9;7;5;4	1;1;1;1	1;1;1;1	4	9	1	1	9	7	6	7	7	6	7	8	6	7	8	7	1	1	1	1	1
>sp|P62136|PP1A_HUMAN Serine/threonine-protein phosphatase PP1-alpha catalytic subunit OS=Homo sapiens GN=PPP1CA PE=1 SV=1	PP1A												25.91175;False;0	25.9805;False;0	25.97904;False;0	26.52138;False;0	26.06868;False;0	26.33153;False;0		1.23451	0.196276	0.350096	2.62852	sp|P62136|PP1A_HUMAN	sp|P62136|PP1A_HUMAN	12	12	4	1	12	12	4	10	6	3	9	4	3	0	5	1	0	7	2	10	6	3	9	4
>sp|P62140|PP1B_HUMAN Serine/threonine-protein phosphatase PP1-beta catalytic subunit OS=Homo sapiens GN=PPP1CB PE=1 SV=3	PP1B																							sp|P62140|PP1B_HUMAN	sp|P62140|PP1B_HUMAN	10	3	3	1	10	3	3	9	4	1	7	2	3	0	4	0	0	5	2	2	1	0	1	0
>sp|P36873|PP1G_HUMAN Serine/threonine-protein phosphatase PP1-gamma catalytic subunit OS=Homo sapiens GN=PPP1CC PE=1 SV=1	PP1G																							sp|P36873|PP1G_HUMAN	sp|P36873|PP1G_HUMAN	10	2	2	1	10	2	2	9	4	1	8	2	2	0	6	0	0	6	2	2	1	0	2	0
>sp|P67775|PP2AA_HUMAN Serine/threonine-protein phosphatase 2A catalytic subunit alpha isoform OS=Homo sapiens GN=PPP2CA PE=1 SV=1;>sp|P62714|PP2AB_HUMAN Serine/threonine-protein phosphatase 2A catalytic subunit beta isoform OS=Homo sapiens GN=PPP2CB PE=1	PP2AA																							sp|P67775|PP2AA_HUMAN;sp|P62714|PP2AB_HUMAN;tr|E5RI56|E5RI56_HUMAN	sp|P67775|PP2AA_HUMAN;sp|P62714|PP2AB_HUMAN	5;4;1	5;4;1	5;4;1	3	5	5	5	3	5	1	2	2	2	0	1	1	0	1	1	3	5	1	2	2
>sp|Q08209|PP2BA_HUMAN Serine/threonine-protein phosphatase 2B catalytic subunit alpha isoform OS=Homo sapiens GN=PPP3CA PE=1 SV=1;>sp|P16298|PP2BB_HUMAN Serine/threonine-protein phosphatase 2B catalytic subunit beta isoform OS=Homo sapiens GN=PPP3CB PE=1	PP2BA																							sp|Q08209|PP2BA_HUMAN;sp|P16298|PP2BB_HUMAN	sp|Q08209|PP2BA_HUMAN;sp|P16298|PP2BB_HUMAN	2;1	2;1	2;1	2	2	2	2	2	2	1	0	1	1	0	0	0	0	0	0	2	2	1	0	1
>sp|Q5H9R7|PP6R3_HUMAN Serine/threonine-protein phosphatase 6 regulatory subunit 3 OS=Homo sapiens GN=PPP6R3 PE=1 SV=2	PP6R3																							sp|Q5H9R7|PP6R3_HUMAN	sp|Q5H9R7|PP6R3_HUMAN	3	3	3	1	3	3	3	1	1	0	0	0	0	0	2	1	0	2	0	1	1	0	0	0
>sp|P10619|PPGB_HUMAN Lysosomal protective protein OS=Homo sapiens GN=CTSA PE=1 SV=2	PPGB																							sp|P10619|PPGB_HUMAN	sp|P10619|PPGB_HUMAN	3	3	3	1	3	3	3	2	1	0	3	1	1	0	0	0	1	1	1	2	1	0	3	1
>sp|P62937|PPIA_HUMAN Peptidyl-prolyl cis-trans isomerase A OS=Homo sapiens GN=PPIA PE=1 SV=2	PPIA												27.5343;False;0	27.35926;False;0	27.17493;False;0	21.42309;True;0	26.66126;False;0	26.53563;False;0		0.649246	0.454359	-2.48284	-1.43632	sp|P62937|PPIA_HUMAN;tr|A0A075B767|A0A075B767_HUMAN;sp|Q9Y536|PAL4A_HUMAN;sp|P0DN26|PAL4F_HUMAN;sp|F5H284|PAL4D_HUMAN;sp|A0A0B4J2A2|PAL4C_HUMAN;sp|A0A075B759|PAL4E_HUMAN;sp|P0DN37|PAL4G_HUMAN	sp|P62937|PPIA_HUMAN	6;2;2;2;2;2;2;1	6;2;2;2;2;2;2;1	6;2;2;2;2;2;2;1	8	6	6	6	6	6	6	1	6	6	2	4	4	0	6	5	6	6	6	1	6
>sp|P23284|PPIB_HUMAN Peptidyl-prolyl cis-trans isomerase B OS=Homo sapiens GN=PPIB PE=1 SV=2	PPIB												24.8347;False;0	25.44512;False;0	24.19189;False;0	23.45626;False;0	24.34015;False;0	24.51629;False;0		0.668467	0.451391	-0.719675	-1.47376	sp|P23284|PPIB_HUMAN	sp|P23284|PPIB_HUMAN	6	6	6	1	6	6	6	5	6	2	2	4	3	2	2	2	1	3	1	5	6	2	2	4
>sp|O15355|PPM1G_HUMAN Protein phosphatase 1G OS=Homo sapiens GN=PPM1G PE=1 SV=1	PPM1G																							sp|O15355|PPM1G_HUMAN	sp|O15355|PPM1G_HUMAN	6	6	6	1	6	6	6	6	4	1	0	1	3	0	0	0	0	0	0	6	4	1	0	1
>sp|Q6NYC8|PPR18_HUMAN Phostensin OS=Homo sapiens GN=PPP1R18 PE=1 SV=1	PPR18																							sp|Q6NYC8|PPR18_HUMAN	sp|Q6NYC8|PPR18_HUMAN	3	3	3	1	3	3	3	2	0	0	2	0	0	0	0	0	0	0	0	2	0	0	2	0
>sp|P50897|PPT1_HUMAN Palmitoyl-protein thioesterase 1 OS=Homo sapiens GN=PPT1 PE=1 SV=1	PPT1																							sp|P50897|PPT1_HUMAN	sp|P50897|PPT1_HUMAN	2	2	2	1	2	2	2	0	0	0	0	0	0	0	2	1	0	1	1	0	0	0	0	0
>sp|P32119|PRDX2_HUMAN Peroxiredoxin-2 OS=Homo sapiens GN=PRDX2 PE=1 SV=5	PRDX2												26.2573;False;0	27.33492;False;0	26.77643;False;0	25.40438;False;0	27.00153;False;0	27.19854;False;0		0.146199	0.893556	-0.254733	-0.393286	sp|P32119|PRDX2_HUMAN	sp|P32119|PRDX2_HUMAN	8	7	7	1	8	7	7	5	5	5	4	5	4	3	4	4	4	4	4	4	4	4	3	4
>sp|P30048|PRDX3_HUMAN Thioredoxin-dependent peroxide reductase, mitochondrial OS=Homo sapiens GN=PRDX3 PE=1 SV=3	PRDX3																							sp|P30048|PRDX3_HUMAN	sp|P30048|PRDX3_HUMAN	5	5	5	1	5	5	5	4	4	1	0	1	0	0	1	0	0	2	0	4	4	1	0	1
>sp|P30041|PRDX6_HUMAN Peroxiredoxin-6 OS=Homo sapiens GN=PRDX6 PE=1 SV=3	PRDX6												26.79402;False;0	26.69591;False;0	25.40976;False;0	23.54699;False;0	25.3106;False;0	25.96104;False;0		0.735416	0.437526	-1.36035	-1.60437	sp|P30041|PRDX6_HUMAN	sp|P30041|PRDX6_HUMAN	9	9	9	1	9	9	9	9	9	6	3	8	8	4	3	2	0	2	4	9	9	6	3	8
>sp|Q5JRX3|PREP_HUMAN Presequence protease, mitochondrial OS=Homo sapiens GN=PITRM1 PE=1 SV=3	PREP																							sp|Q5JRX3|PREP_HUMAN	sp|Q5JRX3|PREP_HUMAN	4	4	4	1	4	4	4	4	2	0	0	0	0	0	0	0	0	0	0	4	2	0	0	0
>sp|P04156|PRIO_HUMAN Major prion protein OS=Homo sapiens GN=PRNP PE=1 SV=1	PRIO																							sp|P04156|PRIO_HUMAN	sp|P04156|PRIO_HUMAN	2	2	2	1	2	2	2	2	0	0	0	0	0	0	0	0	0	0	0	2	0	0	0	0
>sp|P07737|PROF1_HUMAN Profilin-1 OS=Homo sapiens GN=PFN1 PE=1 SV=2	PROF1												28.50161;False;0	28.62537;False;0	28.08385;False;0	24.41306;False;0	27.60851;False;0	27.30774;False;0		0.885287	0.348748	-1.96051	-1.90006	sp|P07737|PROF1_HUMAN	sp|P07737|PROF1_HUMAN	8	8	5	1	8	8	5	8	8	6	4	7	5	2	2	2	0	2	2	8	8	6	4	7
>sp|Q9UMS4|PRP19_HUMAN Pre-mRNA-processing factor 19 OS=Homo sapiens GN=PRPF19 PE=1 SV=1	PRP19												25.15271;False;0	26.21921;False;0	26.16615;False;0	24.48922;False;0	25.10629;False;0	26.40269;False;0		0.317441	0.704276	-0.513286	-0.775275	sp|Q9UMS4|PRP19_HUMAN	sp|Q9UMS4|PRP19_HUMAN	5	5	5	1	5	5	5	5	4	5	4	4	4	0	1	2	1	2	0	5	4	5	4	4
>sp|O43172|PRP4_HUMAN U4/U6 small nuclear ribonucleoprotein Prp4 OS=Homo sapiens GN=PRPF4 PE=1 SV=2	PRP4																							sp|O43172|PRP4_HUMAN	sp|O43172|PRP4_HUMAN	2	2	2	1	2	2	2	2	1	1	0	0	0	0	0	0	0	0	0	2	1	1	0	0
>sp|O94906|PRP6_HUMAN Pre-mRNA-processing factor 6 OS=Homo sapiens GN=PRPF6 PE=1 SV=1	PRP6												23.33783;False;0	23.68902;False;0	25.4759;False;0	24.19137;False;0	25.58606;False;0	25.26739;False;0		0.467069	0.566047	0.847356	1.07943	sp|O94906|PRP6_HUMAN	sp|O94906|PRP6_HUMAN	6	6	6	1	6	6	6	5	4	6	3	6	4	0	0	0	3	0	2	5	4	6	3	6
>sp|Q6P2Q9|PRP8_HUMAN Pre-mRNA-processing-splicing factor 8 OS=Homo sapiens GN=PRPF8 PE=1 SV=2	PRP8												26.24779;False;0	27.33943;False;0	27.91599;False;0	26.57672;False;0	27.68859;False;0	27.94184;False;0		0.134229	0.904546	0.234651	0.364226	sp|Q6P2Q9|PRP8_HUMAN	sp|Q6P2Q9|PRP8_HUMAN	30	30	30	1	30	30	30	20	25	20	16	22	20	4	2	2	9	0	2	20	25	20	16	22
>sp|P60891|PRPS1_HUMAN Ribose-phosphate pyrophosphokinase 1 OS=Homo sapiens GN=PRPS1 PE=1 SV=2;>sp|P21108|PRPS3_HUMAN Ribose-phosphate pyrophosphokinase 3 OS=Homo sapiens GN=PRPS1L1 PE=1 SV=2	PRPS1																							sp|P60891|PRPS1_HUMAN;sp|P21108|PRPS3_HUMAN	sp|P60891|PRPS1_HUMAN;sp|P21108|PRPS3_HUMAN	2;1	2;1	2;1	2	2	2	2	2	1	0	0	1	0	0	0	0	0	0	0	2	1	0	0	1
>sp|P62191|PRS4_HUMAN 26S protease regulatory subunit 4 OS=Homo sapiens GN=PSMC1 PE=1 SV=1	PRS4												25.47649;False;0	25.84033;False;0	25.58958;False;0	22.30535;True;0	25.36786;False;0	25.29116;False;0		0.577173	0.509707	-1.31401	-1.29585	sp|P62191|PRS4_HUMAN	sp|P62191|PRS4_HUMAN	7	7	7	1	7	7	7	6	6	4	2	5	3	1	1	1	0	1	1	6	6	4	2	5
>sp|P17980|PRS6A_HUMAN 26S protease regulatory subunit 6A OS=Homo sapiens GN=PSMC3 PE=1 SV=3	PRS6A																							sp|P17980|PRS6A_HUMAN	sp|P17980|PRS6A_HUMAN	2	2	2	1	2	2	2	2	1	1	0	0	1	0	1	1	0	1	0	2	1	1	0	0
>sp|P43686|PRS6B_HUMAN 26S protease regulatory subunit 6B OS=Homo sapiens GN=PSMC4 PE=1 SV=2	PRS6B																							sp|P43686|PRS6B_HUMAN	sp|P43686|PRS6B_HUMAN	3	3	3	1	3	3	3	3	0	0	0	0	0	0	0	0	0	0	0	3	0	0	0	0
>sp|P35998|PRS7_HUMAN 26S protease regulatory subunit 7 OS=Homo sapiens GN=PSMC2 PE=1 SV=3	PRS7												23.72297;False;0	24.15352;False;0	24.18442;False;0	20.53765;True;0	23.07208;True;0	23.95544;False;0		0.65515	0.453927	-1.49858	-1.44782	sp|P35998|PRS7_HUMAN	sp|P35998|PRS7_HUMAN	5	5	5	1	5	5	5	4	4	3	0	3	3	0	0	0	0	0	0	4	4	3	0	3
>sp|P62195|PRS8_HUMAN 26S protease regulatory subunit 8 OS=Homo sapiens GN=PSMC5 PE=1 SV=1	PRS8												24.51839;False;0	24.9771;False;0	24.7961;False;0	22.87467;True;0	24.34313;False;0	21.66493;True;0		1.07866	0.2266	-1.80295	-2.2946	sp|P62195|PRS8_HUMAN;sp|Q8NB90|SPAT5_HUMAN	sp|P62195|PRS8_HUMAN	5;1	5;1	5;1	2	5	5	5	5	4	3	0	3	2	0	1	2	0	1	0	5	4	3	0	3
>sp|P55786|PSA_HUMAN Puromycin-sensitive aminopeptidase OS=Homo sapiens GN=NPEPPS PE=1 SV=2;>sp|A6NEC2|PSAL_HUMAN Puromycin-sensitive aminopeptidase-like protein OS=Homo sapiens GN=NPEPPSL1 PE=2 SV=3	PSA																							sp|P55786|PSA_HUMAN;sp|A6NEC2|PSAL_HUMAN	sp|P55786|PSA_HUMAN;sp|A6NEC2|PSAL_HUMAN	12;6	12;6	12;6	2	12	12	12	10	6	0	1	0	1	0	0	3	0	5	2	10	6	0	1	0
>sp|P25786|PSA1_HUMAN Proteasome subunit alpha type-1 OS=Homo sapiens GN=PSMA1 PE=1 SV=1;>tr|B4DEV8|B4DEV8_HUMAN Proteasome subunit alpha type OS=Homo sapiens PE=2 SV=1	PSA1												26.04385;False;0	26.70583;False;0	25.89243;False;0	22.62065;True;0	26.31323;False;0	25.97456;False;0		0.4438	0.566724	-1.24455	-1.03312	sp|P25786|PSA1_HUMAN;tr|B4DEV8|B4DEV8_HUMAN	sp|P25786|PSA1_HUMAN;tr|B4DEV8|B4DEV8_HUMAN	7;4	7;4	7;4	2	7	7	7	6	7	4	0	3	4	2	0	0	1	1	1	6	7	4	0	3
>sp|P25788|PSA3_HUMAN Proteasome subunit alpha type-3 OS=Homo sapiens GN=PSMA3 PE=1 SV=2	PSA3																							sp|P25788|PSA3_HUMAN	sp|P25788|PSA3_HUMAN	6	6	6	1	6	6	6	5	6	2	0	5	3	1	0	0	2	0	2	5	6	2	0	5
>sp|P25789|PSA4_HUMAN Proteasome subunit alpha type-4 OS=Homo sapiens GN=PSMA4 PE=1 SV=1	PSA4												24.40529;False;0	25.63959;False;0	24.42573;False;0	23.51099;False;0	24.66514;False;0	24.6646;False;0		0.411743	0.601032	-0.543294	-0.968843	sp|P25789|PSA4_HUMAN	sp|P25789|PSA4_HUMAN	3	3	3	1	3	3	3	3	3	2	2	3	3	0	1	1	1	1	1	3	3	2	2	3
>sp|P60900|PSA6_HUMAN Proteasome subunit alpha type-6 OS=Homo sapiens GN=PSMA6 PE=1 SV=1	PSA6												25.48422;False;0	25.99159;False;0	25.01265;False;0	19.08428;True;0	25.04972;False;0	25.26353;False;0		0.505807	0.549801	-2.36365	-1.156	sp|P60900|PSA6_HUMAN	sp|P60900|PSA6_HUMAN	6	6	6	1	6	6	6	5	3	2	1	4	3	0	1	0	1	2	1	5	3	2	1	4
>sp|O14818|PSA7_HUMAN Proteasome subunit alpha type-7 OS=Homo sapiens GN=PSMA7 PE=1 SV=1	PSA7												24.85476;False;0	25.18786;False;0	24.60761;False;0	20.43218;True;0	24.8042;False;0	25.08481;False;0		0.403438	0.607863	-1.44302	-0.952084	sp|O14818|PSA7_HUMAN;sp|Q8TAA3|PSA7L_HUMAN	sp|O14818|PSA7_HUMAN	5;2	5;2	5;2	2	5	5	5	5	4	3	1	3	3	1	0	0	1	2	1	5	4	3	1	3
>sp|P20618|PSB1_HUMAN Proteasome subunit beta type-1 OS=Homo sapiens GN=PSMB1 PE=1 SV=2	PSB1																							sp|P20618|PSB1_HUMAN	sp|P20618|PSB1_HUMAN	3	3	3	1	3	3	3	3	2	2	1	2	1	0	0	0	0	0	0	3	2	2	1	2
>sp|P49720|PSB3_HUMAN Proteasome subunit beta type-3 OS=Homo sapiens GN=PSMB3 PE=1 SV=2	PSB3																							sp|P49720|PSB3_HUMAN	sp|P49720|PSB3_HUMAN	3	3	3	1	3	3	3	3	2	0	0	0	0	0	0	0	0	1	0	3	2	0	0	0
>sp|P28070|PSB4_HUMAN Proteasome subunit beta type-4 OS=Homo sapiens GN=PSMB4 PE=1 SV=4	PSB4																							sp|P28070|PSB4_HUMAN	sp|P28070|PSB4_HUMAN	2	2	2	1	2	2	2	2	1	1	0	1	1	1	0	0	1	1	1	2	1	1	0	1
>sp|P28074|PSB5_HUMAN Proteasome subunit beta type-5 OS=Homo sapiens GN=PSMB5 PE=1 SV=3	PSB5												25.41741;False;0	26.01759;False;0	25.30487;False;0	24.29432;False;0	25.35521;False;0	25.54822;False;0		0.501193	0.552684	-0.514039	-1.1469	sp|P28074|PSB5_HUMAN	sp|P28074|PSB5_HUMAN	7	7	7	1	7	7	7	5	6	3	3	6	4	1	1	1	1	2	1	5	6	3	3	6
>sp|P28072|PSB6_HUMAN Proteasome subunit beta type-6 OS=Homo sapiens GN=PSMB6 PE=1 SV=4	PSB6												24.99079;False;0	25.83224;False;0	24.59092;False;0	23.84594;False;0	24.9895;False;0	25.46576;False;0		0.242327	0.818316	-0.370921	-0.614087	sp|P28072|PSB6_HUMAN	sp|P28072|PSB6_HUMAN	3	3	3	1	3	3	3	3	3	3	3	3	3	1	0	0	2	1	2	3	3	3	3	3
>sp|Q99436|PSB7_HUMAN Proteasome subunit beta type-7 OS=Homo sapiens GN=PSMB7 PE=1 SV=1	PSB7																							sp|Q99436|PSB7_HUMAN	sp|Q99436|PSB7_HUMAN	3	3	3	1	3	3	3	3	1	1	0	1	1	0	0	0	1	0	0	3	1	1	0	1
>sp|O00231|PSD11_HUMAN 26S proteasome non-ATPase regulatory subunit 11 OS=Homo sapiens GN=PSMD11 PE=1 SV=3	PSD11																							sp|O00231|PSD11_HUMAN	sp|O00231|PSD11_HUMAN	5	5	5	1	5	5	5	4	1	1	0	1	2	0	0	0	0	0	0	4	1	1	0	1
>sp|Q99460|PSMD1_HUMAN 26S proteasome non-ATPase regulatory subunit 1 OS=Homo sapiens GN=PSMD1 PE=1 SV=2	PSMD1																							sp|Q99460|PSMD1_HUMAN	sp|Q99460|PSMD1_HUMAN	6	6	6	1	6	6	6	5	3	1	2	4	2	0	0	0	0	0	0	5	3	1	2	4
>sp|Q13200|PSMD2_HUMAN 26S proteasome non-ATPase regulatory subunit 2 OS=Homo sapiens GN=PSMD2 PE=1 SV=3	PSMD2												27.52597;False;0	28.00758;False;0	27.65935;False;0	25.90339;False;0	27.69803;False;0	27.66905;False;0		0.452035	0.565174	-0.640811	-1.04954	sp|Q13200|PSMD2_HUMAN	sp|Q13200|PSMD2_HUMAN	22	22	22	1	22	22	22	21	18	13	8	13	9	2	2	2	0	3	2	21	18	13	8	13
>sp|O43242|PSMD3_HUMAN 26S proteasome non-ATPase regulatory subunit 3 OS=Homo sapiens GN=PSMD3 PE=1 SV=2	PSMD3												23.59958;False;0	23.37518;False;0	23.86797;False;0	22.05467;True;0	23.85757;False;0	22.11783;True;0		0.703943	0.44577	-0.937553	-1.54291	sp|O43242|PSMD3_HUMAN	sp|O43242|PSMD3_HUMAN	4	4	4	1	4	4	4	4	3	2	0	2	1	0	0	1	0	1	0	4	3	2	0	2
>sp|Q15008|PSMD6_HUMAN 26S proteasome non-ATPase regulatory subunit 6 OS=Homo sapiens GN=PSMD6 PE=1 SV=1	PSMD6																							sp|Q15008|PSMD6_HUMAN	sp|Q15008|PSMD6_HUMAN	3	3	3	1	3	3	3	3	1	0	0	0	0	0	0	0	0	0	0	3	1	0	0	0
>sp|Q06323|PSME1_HUMAN Proteasome activator complex subunit 1 OS=Homo sapiens GN=PSME1 PE=1 SV=1	PSME1												24.36846;False;0	24.13226;False;0	24.04585;False;0	22.2229;True;0	21.39894;True;0	23.09869;True;0		1.74967	0.0869091	-1.94202	-3.88298	sp|Q06323|PSME1_HUMAN	sp|Q06323|PSME1_HUMAN	5	5	5	1	5	5	5	5	3	2	0	1	0	0	0	0	0	0	0	5	3	2	0	1
>sp|Q9UL46|PSME2_HUMAN Proteasome activator complex subunit 2 OS=Homo sapiens GN=PSME2 PE=1 SV=4	PSME2																							sp|Q9UL46|PSME2_HUMAN	sp|Q9UL46|PSME2_HUMAN	3	3	3	1	3	3	3	3	2	2	0	1	1	0	0	0	0	0	0	3	2	2	0	1
>sp|P61289|PSME3_HUMAN Proteasome activator complex subunit 3 OS=Homo sapiens GN=PSME3 PE=1 SV=1	PSME3																							sp|P61289|PSME3_HUMAN	sp|P61289|PSME3_HUMAN	3	3	3	1	3	3	3	2	2	0	0	1	1	0	0	0	0	0	0	2	2	0	0	1
>sp|P26599|PTBP1_HUMAN Polypyrimidine tract-binding protein 1 OS=Homo sapiens GN=PTBP1 PE=1 SV=1	PTBP1												25.33793;False;0	25.60048;False;0	25.23319;False;0	23.7103;False;0	25.56877;False;0	25.22652;False;0		0.404955	0.607415	-0.555337	-0.955149	sp|P26599|PTBP1_HUMAN;sp|O95758|PTBP3_HUMAN	sp|P26599|PTBP1_HUMAN	6;2	6;2	6;2	2	6	6	6	5	6	4	2	3	3	2	2	1	0	2	1	5	6	4	2	3
>sp|P06454|PTMA_HUMAN Prothymosin alpha OS=Homo sapiens GN=PTMA PE=1 SV=2	PTMA																							sp|P06454|PTMA_HUMAN	sp|P06454|PTMA_HUMAN	3	3	3	1	3	3	3	3	2	1	0	1	1	0	1	0	0	0	0	3	2	1	0	1
>sp|P26045|PTN3_HUMAN Tyrosine-protein phosphatase non-receptor type 3 OS=Homo sapiens GN=PTPN3 PE=1 SV=2	PTN3																							sp|P26045|PTN3_HUMAN	sp|P26045|PTN3_HUMAN	8	8	8	1	8	8	8	0	0	0	0	0	0	0	7	3	0	7	0	0	0	0	0	0
>sp|Q6NZI2|PTRF_HUMAN Polymerase I and transcript release factor OS=Homo sapiens GN=PTRF PE=1 SV=1	PTRF												25.75799;False;0	25.32131;False;0	25.49042;False;0	24.54486;False;0	24.79238;False;0	24.76182;False;0		2.2801	0.0267273	-0.823548	-5.52346	sp|Q6NZI2|PTRF_HUMAN	sp|Q6NZI2|PTRF_HUMAN	7	7	7	1	7	7	7	7	5	5	5	2	2	0	0	0	0	0	0	7	5	5	5	2
>sp|P22102|PUR2_HUMAN Trifunctional purine biosynthetic protein adenosine-3 OS=Homo sapiens GN=GART PE=1 SV=1	PUR2												25.37574;False;0	25.82313;False;0	24.52391;False;0	22.30001;True;0	24.50676;False;0	22.69486;True;0		1.24975	0.198327	-2.07371	-2.66211	sp|P22102|PUR2_HUMAN	sp|P22102|PUR2_HUMAN	11	11	11	1	11	11	11	10	9	3	1	2	1	1	0	0	0	1	0	10	9	3	1	2
>sp|P22234|PUR6_HUMAN Multifunctional protein ADE2 OS=Homo sapiens GN=PAICS PE=1 SV=3	PUR6												25.62282;False;0	26.16035;False;0	25.39146;False;0	23.75297;False;0	25.46728;False;0	25.60927;False;0		0.540564	0.531514	-0.781701	-1.22426	sp|P22234|PUR6_HUMAN	sp|P22234|PUR6_HUMAN	9	9	9	1	9	9	9	9	6	5	3	4	3	0	1	1	0	1	2	9	6	5	3	4
>sp|P31939|PUR9_HUMAN Bifunctional purine biosynthesis protein PURH OS=Homo sapiens GN=ATIC PE=1 SV=3	PUR9												24.23571;False;0	24.56337;False;0	23.7237;False;0	21.45931;True;0	23.92778;False;0	21.74446;True;0		1.03289	0.239955	-1.79708	-2.19949	sp|P31939|PUR9_HUMAN	sp|P31939|PUR9_HUMAN	7	7	7	1	7	7	7	7	5	2	0	3	2	1	2	1	0	2	1	7	5	2	0	3
>sp|P30520|PURA2_HUMAN Adenylosuccinate synthetase isozyme 2 OS=Homo sapiens GN=ADSS PE=1 SV=3	PURA2																							sp|P30520|PURA2_HUMAN	sp|P30520|PURA2_HUMAN	1	1	1	1	1	1	1	1	1	0	0	0	0	0	0	0	0	0	0	1	1	0	0	0
>sp|P11498|PYC_HUMAN Pyruvate carboxylase, mitochondrial OS=Homo sapiens GN=PC PE=1 SV=2	PYC																							sp|P11498|PYC_HUMAN	sp|P11498|PYC_HUMAN	3	3	3	1	3	3	3	3	2	0	0	1	0	0	0	0	0	0	0	3	2	0	0	1
>sp|P11216|PYGB_HUMAN Glycogen phosphorylase, brain form OS=Homo sapiens GN=PYGB PE=1 SV=5	PYGB												24.96746;False;0	24.52462;False;0	23.89032;False;0	22.62925;False;0	23.34327;False;0	21.54032;True;0		1.48516	0.1125	-1.95652	-3.20571	sp|P11216|PYGB_HUMAN;sp|P11217|PYGM_HUMAN	sp|P11216|PYGB_HUMAN	9;4	9;4	7;2	2	9	9	7	9	5	2	4	3	1	0	1	0	0	1	0	9	5	2	4	3
>sp|P06737|PYGL_HUMAN Glycogen phosphorylase, liver form OS=Homo sapiens GN=PYGL PE=1 SV=4	PYGL																							sp|P06737|PYGL_HUMAN	sp|P06737|PYGL_HUMAN	8	6	6	1	8	6	6	7	5	4	2	2	1	0	0	0	0	0	0	5	3	2	0	0
>sp|P17812|PYRG1_HUMAN CTP synthase 1 OS=Homo sapiens GN=CTPS1 PE=1 SV=2	PYRG1																							sp|P17812|PYRG1_HUMAN	sp|P17812|PYRG1_HUMAN	6	6	6	1	6	6	6	6	4	3	0	3	3	0	0	0	0	0	0	6	4	3	0	3
>sp|P31930|QCR1_HUMAN Cytochrome b-c1 complex subunit 1, mitochondrial OS=Homo sapiens GN=UQCRC1 PE=1 SV=3	QCR1																							sp|P31930|QCR1_HUMAN	sp|P31930|QCR1_HUMAN	9	9	9	1	9	9	9	1	1	0	0	0	0	0	9	1	0	2	0	1	1	0	0	0
>sp|P22695|QCR2_HUMAN Cytochrome b-c1 complex subunit 2, mitochondrial OS=Homo sapiens GN=UQCRC2 PE=1 SV=3	QCR2																							sp|P22695|QCR2_HUMAN	sp|P22695|QCR2_HUMAN	10	10	10	1	10	10	10	2	0	0	0	0	0	0	10	2	0	6	0	2	0	0	0	0
>sp|P14927|QCR7_HUMAN Cytochrome b-c1 complex subunit 7 OS=Homo sapiens GN=UQCRB PE=1 SV=2	QCR7																							sp|P14927|QCR7_HUMAN	sp|P14927|QCR7_HUMAN	1	1	1	1	1	1	1	0	0	0	0	0	0	0	1	0	0	0	0	0	0	0	0	0
>sp|Q9NP72|RAB18_HUMAN Ras-related protein Rab-18 OS=Homo sapiens GN=RAB18 PE=1 SV=1	RAB18																							sp|Q9NP72|RAB18_HUMAN	sp|Q9NP72|RAB18_HUMAN	5	5	5	1	5	5	5	2	1	0	0	1	1	1	5	2	1	3	3	2	1	0	0	1
>sp|P62820|RAB1A_HUMAN Ras-related protein Rab-1A OS=Homo sapiens GN=RAB1A PE=1 SV=3	RAB1A												26.28051;False;0	26.69059;False;0	26.20557;False;0	22.3577;True;0	26.2893;False;0	26.6381;False;0		0.397252	0.613734	-1.29719	-0.939572	sp|P62820|RAB1A_HUMAN	sp|P62820|RAB1A_HUMAN	8	8	3	1	8	8	3	6	7	4	0	6	4	2	4	1	3	3	2	6	7	4	0	6
>sp|Q9H0U4|RAB1B_HUMAN Ras-related protein Rab-1B OS=Homo sapiens GN=RAB1B PE=1 SV=1	RAB1B																							sp|Q9H0U4|RAB1B_HUMAN;sp|Q92928|RAB1C_HUMAN;sp|P51153|RAB13_HUMAN;sp|Q92930|RAB8B_HUMAN;sp|P59190|RAB15_HUMAN	sp|Q9H0U4|RAB1B_HUMAN	7;3;1;1;1	2;0;0;0;0	2;0;0;0;0	5	7	2	2	6	5	6	0	4	4	4	5	2	4	4	2	2	1	2	0	0
>sp|Q9UL25|RAB21_HUMAN Ras-related protein Rab-21 OS=Homo sapiens GN=RAB21 PE=1 SV=3	RAB21																							sp|Q9UL25|RAB21_HUMAN	sp|Q9UL25|RAB21_HUMAN	1	1	1	1	1	1	1	1	1	1	0	1	1	0	0	0	0	0	0	1	1	1	0	1
>sp|P61019|RAB2A_HUMAN Ras-related protein Rab-2A OS=Homo sapiens GN=RAB2A PE=1 SV=1	RAB2A																							sp|P61019|RAB2A_HUMAN;sp|Q8WUD1|RAB2B_HUMAN	sp|P61019|RAB2A_HUMAN	3;1	3;1	3;1	2	3	3	3	1	1	0	0	0	0	0	1	1	0	2	1	1	1	0	0	0
>sp|P51148|RAB5C_HUMAN Ras-related protein Rab-5C OS=Homo sapiens GN=RAB5C PE=1 SV=2;>tr|K7ERQ8|K7ERQ8_HUMAN Uncharacterized protein (Fragment) OS=Homo sapiens PE=3 SV=1;>sp|P61020|RAB5B_HUMAN Ras-related protein Rab-5B OS=Homo sapiens GN=RAB5B PE=1 SV=1	RAB5C												24.71544;False;0	25.09981;False;0	24.48898;False;0	23.32444;False;0	24.65622;False;0	24.79764;False;0		0.433851	0.575532	-0.508647	-1.01324	sp|P51148|RAB5C_HUMAN;tr|K7ERQ8|K7ERQ8_HUMAN;sp|P61020|RAB5B_HUMAN	sp|P51148|RAB5C_HUMAN;tr|K7ERQ8|K7ERQ8_HUMAN;sp|P61020|RAB5B_HUMAN	5;4;3	5;4;3	2;1;0	3	5	5	2	4	4	2	3	4	2	1	5	2	1	5	3	4	4	2	3	4
>sp|Q9NRW1|RAB6B_HUMAN Ras-related protein Rab-6B OS=Homo sapiens GN=RAB6B PE=1 SV=1;>sp|P20340|RAB6A_HUMAN Ras-related protein Rab-6A OS=Homo sapiens GN=RAB6A PE=1 SV=3;>sp|Q14964|RB39A_HUMAN Ras-related protein Rab-39A OS=Homo sapiens GN=RAB39A PE=1 SV=2	RAB6B																							sp|Q9NRW1|RAB6B_HUMAN;sp|P20340|RAB6A_HUMAN;sp|Q14964|RB39A_HUMAN	sp|Q9NRW1|RAB6B_HUMAN;sp|P20340|RAB6A_HUMAN;sp|Q14964|RB39A_HUMAN	1;1;1	1;1;1	1;1;1	3	1	1	1	1	1	1	1	1	1	1	1	1	1	1	1	1	1	1	1	1
>sp|P51149|RAB7A_HUMAN Ras-related protein Rab-7a OS=Homo sapiens GN=RAB7A PE=1 SV=1	RAB7A												24.43116;False;0	24.9322;False;0	24.54951;False;0	22.11926;True;0	22.19504;True;0	24.89791;False;0		0.779945	0.408588	-1.56689	-1.69161	sp|P51149|RAB7A_HUMAN	sp|P51149|RAB7A_HUMAN	6	6	6	1	6	6	6	5	5	3	0	1	4	0	1	2	1	4	0	5	5	3	0	1
>sp|P63000|RAC1_HUMAN Ras-related C3 botulinum toxin substrate 1 OS=Homo sapiens GN=RAC1 PE=1 SV=1;>sp|P60763|RAC3_HUMAN Ras-related C3 botulinum toxin substrate 3 OS=Homo sapiens GN=RAC3 PE=1 SV=1	RAC1												25.71225;False;0	26.52892;False;0	25.1312;False;0	24.44645;False;0	25.20258;False;0	25.33766;False;0		0.742921	0.431517	-0.795225	-1.61904	sp|P63000|RAC1_HUMAN;sp|P60763|RAC3_HUMAN	sp|P63000|RAC1_HUMAN;sp|P60763|RAC3_HUMAN	5;4	5;4	2;1	2	5	5	2	5	4	3	2	4	3	2	4	2	0	0	1	5	4	3	2	4
>sp|P63244|RACK1_HUMAN Receptor of activated protein C kinase 1 OS=Homo sapiens GN=RACK1 PE=1 SV=3	RACK1												25.8277;False;0	25.77701;False;0	25.42368;False;0	20.50408;True;0	25.71573;False;0	25.61768;False;0		0.428545	0.579774	-1.7303	-1.00261	sp|P63244|RACK1_HUMAN	sp|P63244|RACK1_HUMAN	9	9	9	1	9	9	9	7	7	4	0	4	4	1	3	1	0	5	1	7	7	4	0	4
>sp|P35241|RADI_HUMAN Radixin OS=Homo sapiens GN=RDX PE=1 SV=1	RADI																							sp|P35241|RADI_HUMAN	sp|P35241|RADI_HUMAN	16	3	3	1	16	3	3	13	12	7	5	9	5	2	2	2	0	3	1	1	2	0	0	0
>sp|P04049|RAF1_HUMAN RAF proto-oncogene serine/threonine-protein kinase OS=Homo sapiens GN=RAF1 PE=1 SV=1	RAF1																							sp|P04049|RAF1_HUMAN	sp|P04049|RAF1_HUMAN	3	2	2	1	3	2	2	1	1	0	1	1	1	0	2	0	0	3	2	0	0	0	0	0
>sp|P46060|RAGP1_HUMAN Ran GTPase-activating protein 1 OS=Homo sapiens GN=RANGAP1 PE=1 SV=1	RAGP1												24.94909;False;0	25.07133;False;0	25.1268;False;0	20.45349;True;0	24.95376;False;0	25.06122;False;0		0.440516	0.566361	-1.55958	-1.02656	sp|P46060|RAGP1_HUMAN	sp|P46060|RAGP1_HUMAN	4	4	4	1	4	4	4	4	3	2	0	3	2	0	0	0	0	0	0	4	3	2	0	3
>sp|Q9P0K7|RAI14_HUMAN Ankycorbin OS=Homo sapiens GN=RAI14 PE=1 SV=2	RAI14																							sp|Q9P0K7|RAI14_HUMAN;sp|Q9C0D0|PHAR1_HUMAN	sp|Q9P0K7|RAI14_HUMAN	29;1	29;1	29;1	2	29	29	29	25	5	0	27	1	0	0	5	0	0	1	1	25	5	0	27	1
>sp|Q8NFJ5|RAI3_HUMAN Retinoic acid-induced protein 3 OS=Homo sapiens GN=GPRC5A PE=1 SV=2	RAI3																							sp|Q8NFJ5|RAI3_HUMAN	sp|Q8NFJ5|RAI3_HUMAN	3	3	3	1	3	3	3	3	2	0	2	0	0	0	0	0	0	0	0	3	2	0	2	0
>sp|P11233|RALA_HUMAN Ras-related protein Ral-A OS=Homo sapiens GN=RALA PE=1 SV=1	RALA																							sp|P11233|RALA_HUMAN	sp|P11233|RALA_HUMAN	2	2	2	1	2	2	2	0	0	0	0	0	0	0	2	0	0	0	0	0	0	0	0	0
>sp|P62826|RAN_HUMAN GTP-binding nuclear protein Ran OS=Homo sapiens GN=RAN PE=1 SV=3	RAN												26.13354;False;0	26.38601;False;0	25.55751;False;0	20.03264;True;0	25.69354;False;0	25.94331;False;0		0.476371	0.568177	-2.13585	-1.09787	sp|P62826|RAN_HUMAN	sp|P62826|RAN_HUMAN	6	6	6	1	6	6	6	5	5	4	0	4	4	1	2	2	0	5	2	5	5	4	0	4
>sp|Q15907|RB11B_HUMAN Ras-related protein Rab-11B OS=Homo sapiens GN=RAB11B PE=1 SV=4;>sp|P62491|RB11A_HUMAN Ras-related protein Rab-11A OS=Homo sapiens GN=RAB11A PE=1 SV=3	RB11B												25.71811;False;0	25.66294;False;0	25.48925;False;0	21.05464;True;0	25.05138;False;0	22.51556;True;0		1.10544	0.230959	-2.74957	-2.35083	sp|Q15907|RB11B_HUMAN;sp|P62491|RB11A_HUMAN;sp|P57735|RAB25_HUMAN	sp|Q15907|RB11B_HUMAN;sp|P62491|RB11A_HUMAN	7;6;1	7;6;1	7;6;1	3	7	7	7	7	6	4	1	3	3	2	3	0	0	4	2	7	6	4	1	3
>sp|Q09028|RBBP4_HUMAN Histone-binding protein RBBP4 OS=Homo sapiens GN=RBBP4 PE=1 SV=3	RBBP4																							sp|Q09028|RBBP4_HUMAN	sp|Q09028|RBBP4_HUMAN	2	2	1	1	2	2	1	0	1	0	1	0	1	0	1	1	0	0	1	0	1	0	1	0
>sp|P49756|RBM25_HUMAN RNA-binding protein 25 OS=Homo sapiens GN=RBM25 PE=1 SV=3	RBM25												24.36746;False;0	25.52139;False;0	26.0781;False;0	24.67379;False;0	25.5948;False;0	25.38564;False;0		0.0629207	0.964372	-0.104242	-0.181058	sp|P49756|RBM25_HUMAN	sp|P49756|RBM25_HUMAN	5	5	5	1	5	5	5	4	4	5	3	3	4	2	0	1	0	0	0	4	4	5	3	3
>sp|Q14498|RBM39_HUMAN RNA-binding protein 39 OS=Homo sapiens GN=RBM39 PE=1 SV=2	RBM39												23.83827;False;0	23.79481;False;0	24.33415;False;0	22.9965;False;0	21.38201;True;0	22.72784;True;0		1.42647	0.13248	-1.6203	-3.0655	sp|Q14498|RBM39_HUMAN	sp|Q14498|RBM39_HUMAN	5	5	5	1	5	5	5	4	4	5	2	2	1	0	2	1	1	0	1	4	4	5	2	2
>sp|P38159|RBMX_HUMAN RNA-binding motif protein, X chromosome OS=Homo sapiens GN=RBMX PE=1 SV=3;>sp|Q96E39|RMXL1_HUMAN RNA binding motif protein, X-linked-like-1 OS=Homo sapiens GN=RBMXL1 PE=1 SV=1	RBMX												24.38067;False;0	25.0739;False;0	25.29162;False;0	21.77056;True;0	25.19562;False;0	25.35276;False;0		0.269774	0.77841	-0.809084	-0.673902	sp|P38159|RBMX_HUMAN;sp|Q96E39|RMXL1_HUMAN;sp|O75526|RMXL2_HUMAN	sp|P38159|RBMX_HUMAN;sp|Q96E39|RMXL1_HUMAN	5;4;1	5;4;1	5;4;1	3	5	5	5	5	5	3	3	5	5	1	2	2	1	3	5	5	5	3	3	5
>sp|P18754|RCC1_HUMAN Regulator of chromosome condensation OS=Homo sapiens GN=RCC1 PE=1 SV=1	RCC1																							sp|P18754|RCC1_HUMAN	sp|P18754|RCC1_HUMAN	3	3	3	1	3	3	3	3	2	1	0	1	1	0	0	0	0	0	0	3	2	1	0	1
>sp|Q9P258|RCC2_HUMAN Protein RCC2 OS=Homo sapiens GN=RCC2 PE=1 SV=2	RCC2																							sp|Q9P258|RCC2_HUMAN	sp|Q9P258|RCC2_HUMAN	4	4	4	1	4	4	4	2	4	0	0	0	1	0	0	0	0	0	0	2	4	0	0	0
>sp|Q15293|RCN1_HUMAN Reticulocalbin-1 OS=Homo sapiens GN=RCN1 PE=1 SV=1	RCN1																							sp|Q15293|RCN1_HUMAN	sp|Q15293|RCN1_HUMAN	3	3	3	1	3	3	3	2	3	0	1	1	2	1	1	1	0	1	0	2	3	0	1	1
>sp|P54725|RD23A_HUMAN UV excision repair protein RAD23 homolog A OS=Homo sapiens GN=RAD23A PE=1 SV=1	RD23A																							sp|P54725|RD23A_HUMAN	sp|P54725|RD23A_HUMAN	5	3	3	1	5	3	3	4	3	3	0	2	3	1	0	0	0	0	0	3	1	1	0	1
>sp|P54727|RD23B_HUMAN UV excision repair protein RAD23 homolog B OS=Homo sapiens GN=RAD23B PE=1 SV=1	RD23B												25.55745;False;0	26.13845;False;0	25.22081;False;0	21.70644;True;0	21.6344;True;0	25.50267;False;0		0.965498	0.289263	-2.69107	-2.0615	sp|P54727|RD23B_HUMAN	sp|P54727|RD23B_HUMAN	6	6	4	1	6	6	4	5	5	3	1	2	4	2	1	1	0	3	0	5	5	3	1	2
>sp|Q92900|RENT1_HUMAN Regulator of nonsense transcripts 1 OS=Homo sapiens GN=UPF1 PE=1 SV=2	RENT1												22.99058;False;0	23.76638;False;0	23.65818;False;0	21.84249;True;0	24.10717;False;0	23.50845;False;0		0.167185	0.886624	-0.319009	-0.443286	sp|Q92900|RENT1_HUMAN	sp|Q92900|RENT1_HUMAN	5	5	5	1	5	5	5	4	4	2	1	3	3	0	0	1	0	0	0	4	4	2	1	3
>sp|Q96D71|REPS1_HUMAN RalBP1-associated Eps domain-containing protein 1 OS=Homo sapiens GN=REPS1 PE=1 SV=3;>sp|Q8NFH8|REPS2_HUMAN RalBP1-associated Eps domain-containing protein 2 OS=Homo sapiens GN=REPS2 PE=1 SV=2	REPS1																							sp|Q96D71|REPS1_HUMAN;sp|Q8NFH8|REPS2_HUMAN	sp|Q96D71|REPS1_HUMAN;sp|Q8NFH8|REPS2_HUMAN	2;1	2;1	2;1	2	2	2	2	2	0	0	2	0	0	0	1	1	0	1	0	2	0	0	2	0
>sp|P27694|RFA1_HUMAN Replication protein A 70 kDa DNA-binding subunit OS=Homo sapiens GN=RPA1 PE=1 SV=2	RFA1												24.52349;False;0	25.78379;False;0	24.81866;False;0	23.73242;False;0	24.93939;False;0	25.84589;False;0		0.101027	0.927236	-0.202744	-0.281271	sp|P27694|RFA1_HUMAN	sp|P27694|RFA1_HUMAN	9	9	9	1	9	9	9	7	8	4	2	5	6	0	1	0	0	0	0	7	8	4	2	5
>sp|Q14699|RFTN1_HUMAN Raftlin OS=Homo sapiens GN=RFTN1 PE=1 SV=4	RFTN1																							sp|Q14699|RFTN1_HUMAN	sp|Q14699|RFTN1_HUMAN	2	2	2	1	2	2	2	2	1	0	2	0	0	0	0	0	0	0	0	2	1	0	2	0
>sp|A7KAX9|RHG32_HUMAN Rho GTPase-activating protein 32 OS=Homo sapiens GN=ARHGAP32 PE=1 SV=1	RHG32																							sp|A7KAX9|RHG32_HUMAN	sp|A7KAX9|RHG32_HUMAN	6	6	6	1	6	6	6	0	0	0	0	0	0	0	6	0	0	3	0	0	0	0	0	0
>sp|P61586|RHOA_HUMAN Transforming protein RhoA OS=Homo sapiens GN=RHOA PE=1 SV=1	RHOA												25.71343;False;0	26.69126;False;0	24.67028;False;0	23.22878;False;0	24.68966;False;0	24.79526;False;0		0.876783	0.353174	-1.45376	-1.88309	sp|P61586|RHOA_HUMAN;tr|U3KQV3|U3KQV3_HUMAN	sp|P61586|RHOA_HUMAN	4;1	4;1	2;0	2	4	4	2	4	4	2	2	3	3	1	2	1	0	0	1	4	4	2	2	3
>sp|Q06587|RING1_HUMAN E3 ubiquitin-protein ligase RING1 OS=Homo sapiens GN=RING1 PE=1 SV=2	RING1												22.41915;True;0	23.02945;True;0	21.59983;True;0	24.90545;False;0	25.28394;False;0	26.52962;False;0		2.1318	0.03712	3.22353	5.02056	sp|Q06587|RING1_HUMAN	sp|Q06587|RING1_HUMAN	6	4	4	1	6	4	4	1	0	0	5	3	5	0	0	0	5	2	5	1	0	0	4	2
>sp|P13489|RINI_HUMAN Ribonuclease inhibitor OS=Homo sapiens GN=RNH1 PE=1 SV=2	RINI												25.80514;False;0	25.75565;False;0	25.28411;False;0	24.23863;False;0	25.28422;False;0	25.50718;False;0		0.642939	0.45801	-0.604954	-1.42404	sp|P13489|RINI_HUMAN	sp|P13489|RINI_HUMAN	8	8	8	1	8	8	8	8	7	6	4	5	6	0	0	1	0	0	0	8	7	6	4	5
>sp|P27635|RL10_HUMAN 60S ribosomal protein L10 OS=Homo sapiens GN=RPL10 PE=1 SV=4;>sp|Q96L21|RL10L_HUMAN 60S ribosomal protein L10-like OS=Homo sapiens GN=RPL10L PE=1 SV=3	RL10																							sp|P27635|RL10_HUMAN;sp|Q96L21|RL10L_HUMAN	sp|P27635|RL10_HUMAN;sp|Q96L21|RL10L_HUMAN	5;3	5;3	5;3	2	5	5	5	4	4	1	2	2	1	2	3	3	1	2	2	4	4	1	2	2
>sp|P62906|RL10A_HUMAN 60S ribosomal protein L10a OS=Homo sapiens GN=RPL10A PE=1 SV=2	RL10A																							sp|P62906|RL10A_HUMAN	sp|P62906|RL10A_HUMAN	5	5	5	1	5	5	5	4	2	1	2	2	1	1	3	1	0	2	1	4	2	1	2	2
>sp|P62913|RL11_HUMAN 60S ribosomal protein L11 OS=Homo sapiens GN=RPL11 PE=1 SV=2	RL11												26.1033;False;0	26.69152;False;0	26.87044;False;0	25.70274;False;0	27.05517;False;0	26.92524;False;0		0.00399006	0.99752	0.00596492	0.0121942	sp|P62913|RL11_HUMAN	sp|P62913|RL11_HUMAN	5	5	5	1	5	5	5	5	5	4	5	5	5	2	2	4	2	3	3	5	5	4	5	5
>sp|P30050|RL12_HUMAN 60S ribosomal protein L12 OS=Homo sapiens GN=RPL12 PE=1 SV=1	RL12												24.75481;False;0	24.52331;False;0	24.57265;False;0	24.30034;False;0	24.88479;False;0	25.17855;False;0		0.253716	0.802245	0.170967	0.639049	sp|P30050|RL12_HUMAN	sp|P30050|RL12_HUMAN	4	4	4	1	4	4	4	4	3	3	2	2	2	0	1	0	0	1	0	4	3	3	2	2
>sp|P26373|RL13_HUMAN 60S ribosomal protein L13 OS=Homo sapiens GN=RPL13 PE=1 SV=4	RL13												25.22232;False;0	25.08748;False;0	25.64757;False;0	21.17988;True;0	24.85386;False;0	23.87187;True;0		0.842786	0.362723	-2.01726	-1.81554	sp|P26373|RL13_HUMAN	sp|P26373|RL13_HUMAN	5	5	5	1	5	5	5	4	5	3	2	3	1	1	1	2	0	0	2	4	5	3	2	3
>sp|P40429|RL13A_HUMAN 60S ribosomal protein L13a OS=Homo sapiens GN=RPL13A PE=1 SV=2;>sp|Q6NVV1|R13P3_HUMAN Putative 60S ribosomal protein L13a protein RPL13AP3 OS=Homo sapiens GN=RPL13AP3 PE=5 SV=1	RL13A												23.9376;False;0	23.92198;False;0	24.64636;False;0	21.19829;True;0	22.95095;True;0	22.4564;True;0		1.5752	0.0928372	-1.96677	-3.42757	sp|P40429|RL13A_HUMAN;sp|Q6NVV1|R13P3_HUMAN	sp|P40429|RL13A_HUMAN;sp|Q6NVV1|R13P3_HUMAN	3;2	3;2	3;2	2	3	3	3	3	3	3	0	1	1	2	1	2	0	0	0	3	3	3	0	1
>sp|P50914|RL14_HUMAN 60S ribosomal protein L14 OS=Homo sapiens GN=RPL14 PE=1 SV=4	RL14												25.0966;False;0	24.24162;False;0	24.3672;False;0	22.35568;True;0	24.32828;False;0	23.47639;True;0		0.872582	0.352291	-1.18169	-1.87472	sp|P50914|RL14_HUMAN	sp|P50914|RL14_HUMAN	2	2	2	1	2	2	2	2	2	2	0	2	1	0	0	0	0	0	0	2	2	2	0	2
>sp|P61313|RL15_HUMAN 60S ribosomal protein L15 OS=Homo sapiens GN=RPL15 PE=1 SV=2	RL15																							sp|P61313|RL15_HUMAN	sp|P61313|RL15_HUMAN	3	3	3	1	3	3	3	3	3	0	0	1	0	0	0	0	0	0	0	3	3	0	0	1
>sp|P18621|RL17_HUMAN 60S ribosomal protein L17 OS=Homo sapiens GN=RPL17 PE=1 SV=3;>tr|A0A0A6YYL6|A0A0A6YYL6_HUMAN Protein RPL17-C18orf32 OS=Homo sapiens GN=RPL17-C18orf32 PE=3 SV=1	RL17												24.97421;False;0	25.40711;False;0	25.7754;False;0	25.00385;False;0	26.32459;False;0	25.95209;False;0		0.339371	0.680871	0.374602	0.821014	sp|P18621|RL17_HUMAN;tr|A0A0A6YYL6|A0A0A6YYL6_HUMAN	sp|P18621|RL17_HUMAN;tr|A0A0A6YYL6|A0A0A6YYL6_HUMAN	4;4	4;4	4;4	2	4	4	4	3	3	3	3	2	3	1	3	1	0	2	3	3	3	3	3	2
>sp|Q07020|RL18_HUMAN 60S ribosomal protein L18 OS=Homo sapiens GN=RPL18 PE=1 SV=2	RL18												23.80193;False;0	24.17211;False;0	24.44063;False;0	20.57943;True;0	23.87483;False;0	22.89238;True;0		0.783813	0.404741	-1.68934	-1.69921	sp|Q07020|RL18_HUMAN	sp|Q07020|RL18_HUMAN	4	4	4	1	4	4	4	3	3	3	0	2	1	0	1	2	0	0	0	3	3	3	0	2
>sp|Q02543|RL18A_HUMAN 60S ribosomal protein L18a OS=Homo sapiens GN=RPL18A PE=1 SV=2	RL18A												24.02098;False;0	24.55614;False;0	23.87089;False;0	22.55274;False;0	23.59206;False;0	22.3166;True;0		1.39685	0.145412	-1.32887	-2.99599	sp|Q02543|RL18A_HUMAN	sp|Q02543|RL18A_HUMAN	3	3	3	1	3	3	3	3	2	2	2	2	0	1	2	1	0	1	1	3	2	2	2	2
>sp|P84098|RL19_HUMAN 60S ribosomal protein L19 OS=Homo sapiens GN=RPL19 PE=1 SV=1	RL19																							sp|P84098|RL19_HUMAN	sp|P84098|RL19_HUMAN	3	3	3	1	3	3	3	3	3	2	0	0	1	2	2	2	0	0	1	3	3	2	0	0
>sp|P35268|RL22_HUMAN 60S ribosomal protein L22 OS=Homo sapiens GN=RPL22 PE=1 SV=2	RL22												22.0162;True;0	21.98743;True;0	22.0687;True;0	24.86117;False;0	26.47206;False;0	26.28937;False;0	+	2.78324	0	3.85009	7.55203	sp|P35268|RL22_HUMAN	sp|P35268|RL22_HUMAN	2	2	2	1	2	2	2	2	2	2	2	2	2	1	1	1	2	1	2	2	2	2	2	2
>sp|P62750|RL23A_HUMAN 60S ribosomal protein L23a OS=Homo sapiens GN=RPL23A PE=1 SV=1	RL23A												26.74842;False;0	27.1947;False;0	26.97345;False;0	26.07997;False;0	26.92366;False;0	26.90357;False;0		0.47658	0.572082	-0.336455	-1.09828	sp|P62750|RL23A_HUMAN	sp|P62750|RL23A_HUMAN	6	6	6	1	6	6	6	6	5	5	4	4	4	3	2	1	0	2	1	6	5	5	4	4
>sp|P83731|RL24_HUMAN 60S ribosomal protein L24 OS=Homo sapiens GN=RPL24 PE=1 SV=1	RL24																							sp|P83731|RL24_HUMAN	sp|P83731|RL24_HUMAN	2	2	2	1	2	2	2	2	1	2	0	0	0	2	1	1	0	0	1	2	1	2	0	0
>sp|P61254|RL26_HUMAN 60S ribosomal protein L26 OS=Homo sapiens GN=RPL26 PE=1 SV=1;>tr|J3QQQ9|J3QQQ9_HUMAN Uncharacterized protein OS=Homo sapiens PE=4 SV=1;>sp|Q9UNX3|RL26L_HUMAN 60S ribosomal protein L26-like 1 OS=Homo sapiens GN=RPL26L1 PE=1 SV=1	RL26																							sp|P61254|RL26_HUMAN;tr|J3QQQ9|J3QQQ9_HUMAN;sp|Q9UNX3|RL26L_HUMAN	sp|P61254|RL26_HUMAN;tr|J3QQQ9|J3QQQ9_HUMAN;sp|Q9UNX3|RL26L_HUMAN	3;2;2	3;2;2	3;2;2	3	3	3	3	3	0	1	0	1	0	0	0	0	0	0	0	3	0	1	0	1
>sp|P61353|RL27_HUMAN 60S ribosomal protein L27 OS=Homo sapiens GN=RPL27 PE=1 SV=2	RL27												25.73995;False;0	25.30689;False;0	25.06102;False;0	23.42432;False;0	24.48953;False;0	24.00325;False;0		1.72393	0.0828889	-1.39692	-3.81352	sp|P61353|RL27_HUMAN	sp|P61353|RL27_HUMAN	4	4	4	1	4	4	4	4	3	3	2	2	2	1	2	1	0	0	1	4	3	3	2	2
>sp|P46776|RL27A_HUMAN 60S ribosomal protein L27a OS=Homo sapiens GN=RPL27A PE=1 SV=2	RL27A												25.22589;False;0	25.50069;False;0	26.06054;False;0	18.81105;True;0	25.81485;False;0	25.21089;False;0		0.441127	0.568665	-2.31678	-1.02778	sp|P46776|RL27A_HUMAN	sp|P46776|RL27A_HUMAN	5	5	5	1	5	5	5	5	4	3	1	5	3	1	1	2	0	1	1	5	4	3	1	5
>sp|P46779|RL28_HUMAN 60S ribosomal protein L28 OS=Homo sapiens GN=RPL28 PE=1 SV=3	RL28																							sp|P46779|RL28_HUMAN	sp|P46779|RL28_HUMAN	2	2	2	1	2	2	2	2	1	1	0	0	0	0	0	1	0	0	1	2	1	1	0	0
>sp|P39023|RL3_HUMAN 60S ribosomal protein L3 OS=Homo sapiens GN=RPL3 PE=1 SV=2	RL3												26.3672;False;0	25.55856;False;0	25.18741;False;0	19.71928;True;0	24.69482;False;0	22.83549;True;0		1.0344	0.241364	-3.28786	-2.20261	sp|P39023|RL3_HUMAN	sp|P39023|RL3_HUMAN	9	9	9	1	9	9	9	9	5	2	2	2	1	1	1	1	1	1	1	9	5	2	2	2
>sp|P62888|RL30_HUMAN 60S ribosomal protein L30 OS=Homo sapiens GN=RPL30 PE=1 SV=2	RL30												24.84235;False;0	24.60654;False;0	24.64345;False;0	23.32649;False;0	24.29151;False;0	22.13485;True;0		1.08283	0.225231	-1.44649	-2.30332	sp|P62888|RL30_HUMAN	sp|P62888|RL30_HUMAN	3	3	3	1	3	3	3	2	3	3	2	2	2	0	1	1	0	2	1	2	3	3	2	2
>sp|P62899|RL31_HUMAN 60S ribosomal protein L31 OS=Homo sapiens GN=RPL31 PE=1 SV=1	RL31																							sp|P62899|RL31_HUMAN	sp|P62899|RL31_HUMAN	3	3	3	1	3	3	3	3	2	1	0	2	1	1	2	0	0	1	1	3	2	1	0	2
>sp|P36578|RL4_HUMAN 60S ribosomal protein L4 OS=Homo sapiens GN=RPL4 PE=1 SV=5	RL4												25.6084;False;0	25.74748;False;0	25.5087;False;0	23.27711;False;0	24.91027;False;0	24.03196;False;0		1.50195	0.112681	-1.54841	-3.24646	sp|P36578|RL4_HUMAN	sp|P36578|RL4_HUMAN	7	7	7	1	7	7	7	6	5	5	2	4	2	2	2	4	0	0	1	6	5	5	2	4
>sp|P46777|RL5_HUMAN 60S ribosomal protein L5 OS=Homo sapiens GN=RPL5 PE=1 SV=3	RL5																							sp|P46777|RL5_HUMAN	sp|P46777|RL5_HUMAN	3	3	3	1	3	3	3	3	1	1	0	1	1	0	1	0	0	0	0	3	1	1	0	1
>sp|Q02878|RL6_HUMAN 60S ribosomal protein L6 OS=Homo sapiens GN=RPL6 PE=1 SV=3	RL6												25.96739;False;0	25.53804;False;0	25.26649;False;0	21.83379;True;0	24.96018;False;0	24.50306;False;0		0.851202	0.361103	-1.82496	-1.83222	sp|Q02878|RL6_HUMAN	sp|Q02878|RL6_HUMAN	4	4	4	1	4	4	4	4	4	3	2	4	2	2	0	3	0	0	0	4	4	3	2	4
>sp|P18124|RL7_HUMAN 60S ribosomal protein L7 OS=Homo sapiens GN=RPL7 PE=1 SV=1	RL7												22.78697;True;0	24.52415;False;0	24.60671;False;0	23.51328;False;0	24.55649;False;0	24.15908;False;0		0.0535757	0.971715	0.103676	0.155521	sp|P18124|RL7_HUMAN	sp|P18124|RL7_HUMAN	6	6	6	1	6	6	6	5	2	2	2	2	2	2	2	3	0	2	1	5	2	2	2	2
>sp|P62424|RL7A_HUMAN 60S ribosomal protein L7a OS=Homo sapiens GN=RPL7A PE=1 SV=2	RL7A												24.64504;False;0	24.36673;False;0	24.45538;False;0	19.86889;True;0	23.17874;True;0	23.43243;True;0		0.94688	0.297673	-2.32903	-2.02378	sp|P62424|RL7A_HUMAN	sp|P62424|RL7A_HUMAN	4	4	4	1	4	4	4	4	4	2	1	1	1	0	1	0	0	0	0	4	4	2	1	1
>sp|P62917|RL8_HUMAN 60S ribosomal protein L8 OS=Homo sapiens GN=RPL8 PE=1 SV=2	RL8												26.0108;False;0	26.12552;False;0	25.74643;False;0	21.33427;True;0	25.05867;False;0	22.92057;True;0		1.2365	0.201214	-2.85641	-2.63291	sp|P62917|RL8_HUMAN	sp|P62917|RL8_HUMAN	4	4	4	1	4	4	4	4	4	3	0	3	1	0	1	1	0	0	4	4	4	3	0	3
>sp|P05388|RLA0_HUMAN 60S acidic ribosomal protein P0 OS=Homo sapiens GN=RPLP0 PE=1 SV=1;>sp|Q8NHW5|RLA0L_HUMAN 60S acidic ribosomal protein P0-like OS=Homo sapiens GN=RPLP0P6 PE=5 SV=1	RLA0												26.09291;False;0	25.70941;False;0	25.80943;False;0	24.58915;False;0	25.73993;False;0	26.35278;False;0		0.229331	0.82518	-0.309968	-0.585338	sp|P05388|RLA0_HUMAN;sp|Q8NHW5|RLA0L_HUMAN	sp|P05388|RLA0_HUMAN;sp|Q8NHW5|RLA0L_HUMAN	6;4	6;4	6;4	2	6	6	6	6	5	5	4	4	4	2	5	2	0	5	3	6	5	5	4	4
>sp|P05387|RLA2_HUMAN 60S acidic ribosomal protein P2 OS=Homo sapiens GN=RPLP2 PE=1 SV=1	RLA2												23.43936;False;0	23.54922;False;0	24.31112;False;0	23.02587;False;0	24.03162;False;0	23.82474;False;0		0.12371	0.913214	-0.139158	-0.338334	sp|P05387|RLA2_HUMAN	sp|P05387|RLA2_HUMAN	3	3	3	1	3	3	3	3	3	2	2	2	3	0	0	0	0	1	1	3	3	2	2	2
>sp|Q96TC7|RMD3_HUMAN Regulator of microtubule dynamics protein 3 OS=Homo sapiens GN=RMDN3 PE=1 SV=2	RMD3																							sp|Q96TC7|RMD3_HUMAN	sp|Q96TC7|RMD3_HUMAN	3	3	3	1	3	3	3	0	0	0	0	0	0	0	3	0	0	2	0	0	0	0	0	0
>sp|P51991|ROA3_HUMAN Heterogeneous nuclear ribonucleoprotein A3 OS=Homo sapiens GN=HNRNPA3 PE=1 SV=2	ROA3												23.78985;False;0	24.22133;False;0	23.79134;False;0	20.7731;True;0	23.70535;False;0	24.11617;False;0		0.430513	0.577779	-1.0693	-1.00655	sp|P51991|ROA3_HUMAN	sp|P51991|ROA3_HUMAN	3	3	3	1	3	3	3	3	3	3	0	2	3	0	0	0	0	0	1	3	3	3	0	2
>sp|Q99729|ROAA_HUMAN Heterogeneous nuclear ribonucleoprotein A/B OS=Homo sapiens GN=HNRNPAB PE=1 SV=2	ROAA																							sp|Q99729|ROAA_HUMAN	sp|Q99729|ROAA_HUMAN	1	1	1	1	1	1	1	1	1	1	0	1	1	0	0	0	0	1	0	1	1	1	0	1
>sp|Q8TA86|RP9_HUMAN Retinitis pigmentosa 9 protein OS=Homo sapiens GN=RP9 PE=1 SV=2	RP9																							sp|Q8TA86|RP9_HUMAN	sp|Q8TA86|RP9_HUMAN	3	3	3	1	3	3	3	0	3	1	0	3	2	1	0	0	0	0	0	0	3	1	0	3
>sp|P04843|RPN1_HUMAN Dolichyl-diphosphooligosaccharide--protein glycosyltransferase subunit 1 OS=Homo sapiens GN=RPN1 PE=1 SV=1	RPN1												24.97758;False;0	24.31665;False;0	24.58434;False;0	23.22342;False;0	23.98911;False;0	24.5764;False;0		0.731573	0.435948	-0.696547	-1.59685	sp|P04843|RPN1_HUMAN	sp|P04843|RPN1_HUMAN	7	7	7	1	7	7	7	6	6	5	2	3	3	1	5	3	0	4	2	6	6	5	2	3
>sp|P04844|RPN2_HUMAN Dolichyl-diphosphooligosaccharide--protein glycosyltransferase subunit 2 OS=Homo sapiens GN=RPN2 PE=1 SV=3	RPN2																							sp|P04844|RPN2_HUMAN	sp|P04844|RPN2_HUMAN	4	4	4	1	4	4	4	4	2	1	0	1	1	0	3	1	0	1	0	4	2	1	0	1
>sp|P62070|RRAS2_HUMAN Ras-related protein R-Ras2 OS=Homo sapiens GN=RRAS2 PE=1 SV=1	RRAS2																							sp|P62070|RRAS2_HUMAN	sp|P62070|RRAS2_HUMAN	2	2	1	1	2	2	1	2	1	0	0	0	0	0	0	0	0	0	0	2	1	0	0	0
>sp|Q9P2E9|RRBP1_HUMAN Ribosome-binding protein 1 OS=Homo sapiens GN=RRBP1 PE=1 SV=4	RRBP1												26.15437;False;0	26.4681;False;0	25.49454;False;0	20.07615;True;0	25.8666;False;0	26.1241;False;0		0.432626	0.57509	-2.01672	-1.01079	sp|Q9P2E9|RRBP1_HUMAN;sp|Q8N4C6|NIN_HUMAN	sp|Q9P2E9|RRBP1_HUMAN	21;1	21;1	21;1	2	21	21	21	20	15	7	0	9	7	0	0	0	0	0	0	20	15	7	0	9
>sp|P46783|RS10_HUMAN 40S ribosomal protein S10 OS=Homo sapiens GN=RPS10 PE=1 SV=1;>tr|S4R435|S4R435_HUMAN Protein RPS10-NUDT3 (Fragment) OS=Homo sapiens GN=RPS10-NUDT3 PE=4 SV=1;>sp|Q9NQ39|RS10L_HUMAN Putative 40S ribosomal protein S10-like OS=Homo sapien	RS10																							sp|P46783|RS10_HUMAN;tr|S4R435|S4R435_HUMAN;sp|Q9NQ39|RS10L_HUMAN	sp|P46783|RS10_HUMAN;tr|S4R435|S4R435_HUMAN;sp|Q9NQ39|RS10L_HUMAN	5;4;3	4;3;2	4;3;2	3	5	4	4	3	3	2	1	4	2	0	1	1	0	1	1	2	2	2	0	3
>sp|P62280|RS11_HUMAN 40S ribosomal protein S11 OS=Homo sapiens GN=RPS11 PE=1 SV=3	RS11												27.00335;False;0	27.10699;False;0	28.09245;False;0	27.21002;False;0	27.72761;False;0	26.71083;False;0		0.151706	0.888125	-0.18478	-0.406521	sp|P62280|RS11_HUMAN	sp|P62280|RS11_HUMAN	10	10	10	1	10	10	10	10	6	6	9	6	6	3	7	8	3	5	6	10	6	6	9	6
>sp|P25398|RS12_HUMAN 40S ribosomal protein S12 OS=Homo sapiens GN=RPS12 PE=1 SV=3	RS12																							sp|P25398|RS12_HUMAN	sp|P25398|RS12_HUMAN	4	4	4	1	4	4	4	2	2	1	1	2	2	2	2	2	0	1	2	2	2	1	1	2
>sp|P62277|RS13_HUMAN 40S ribosomal protein S13 OS=Homo sapiens GN=RPS13 PE=1 SV=2	RS13												25.32886;False;0	26.13528;False;0	26.33717;False;0	23.81685;False;0	24.49173;False;0	24.7496;False;0		1.72259	0.0806486	-1.58104	-3.80992	sp|P62277|RS13_HUMAN	sp|P62277|RS13_HUMAN	4	4	4	1	4	4	4	2	2	3	2	2	1	2	3	3	0	3	3	2	2	3	2	2
>sp|P62244|RS15A_HUMAN 40S ribosomal protein S15a OS=Homo sapiens GN=RPS15A PE=1 SV=2;>tr|H3BN98|H3BN98_HUMAN Uncharacterized protein (Fragment) OS=Homo sapiens PE=4 SV=2	RS15A																							sp|P62244|RS15A_HUMAN;tr|H3BN98|H3BN98_HUMAN	sp|P62244|RS15A_HUMAN;tr|H3BN98|H3BN98_HUMAN	3;2	3;2	3;2	2	3	3	3	3	2	1	2	1	1	1	0	1	0	0	0	3	2	1	2	1
>sp|P62249|RS16_HUMAN 40S ribosomal protein S16 OS=Homo sapiens GN=RPS16 PE=1 SV=2	RS16																							sp|P62249|RS16_HUMAN	sp|P62249|RS16_HUMAN	4	4	4	1	4	4	4	4	3	2	1	2	2	2	2	2	0	3	1	4	3	2	1	2
>sp|P08708|RS17_HUMAN 40S ribosomal protein S17 OS=Homo sapiens GN=RPS17 PE=1 SV=2	RS17																							sp|P08708|RS17_HUMAN	sp|P08708|RS17_HUMAN	3	3	3	1	3	3	3	3	2	1	1	2	1	0	1	0	0	1	0	3	2	1	1	2
>sp|P62269|RS18_HUMAN 40S ribosomal protein S18 OS=Homo sapiens GN=RPS18 PE=1 SV=3	RS18												26.30868;False;0	26.56699;False;0	25.83082;False;0	23.64361;False;0	25.43368;False;0	22.15478;True;0		1.20455	0.2162	-2.49147	-2.56302	sp|P62269|RS18_HUMAN	sp|P62269|RS18_HUMAN	8	8	8	1	8	8	8	7	2	4	3	3	1	3	5	2	0	4	1	7	2	4	3	3
>sp|P39019|RS19_HUMAN 40S ribosomal protein S19 OS=Homo sapiens GN=RPS19 PE=1 SV=2	RS19												24.80533;False;0	25.61944;False;0	25.50631;False;0	23.3948;False;0	25.65652;False;0	25.88858;False;0		0.14716	0.894031	-0.330395	-0.395603	sp|P39019|RS19_HUMAN	sp|P39019|RS19_HUMAN	5	5	5	1	5	5	5	5	5	4	2	4	4	1	2	1	0	4	2	5	5	4	2	4
>sp|P15880|RS2_HUMAN 40S ribosomal protein S2 OS=Homo sapiens GN=RPS2 PE=1 SV=2	RS2												25.61479;False;0	25.02867;False;0	25.48683;False;0	23.87895;False;0	24.71508;False;0	22.01521;True;0		1.05774	0.228952	-1.84035	-2.25098	sp|P15880|RS2_HUMAN	sp|P15880|RS2_HUMAN	7	7	7	1	7	7	7	6	3	2	2	2	1	2	3	3	0	0	2	6	3	2	2	2
>sp|P60866|RS20_HUMAN 40S ribosomal protein S20 OS=Homo sapiens GN=RPS20 PE=1 SV=1	RS20																							sp|P60866|RS20_HUMAN	sp|P60866|RS20_HUMAN	3	3	3	1	3	3	3	3	3	2	3	0	1	0	1	1	0	3	0	3	3	2	3	0
>sp|P63220|RS21_HUMAN 40S ribosomal protein S21 OS=Homo sapiens GN=RPS21 PE=1 SV=1	RS21																							sp|P63220|RS21_HUMAN	sp|P63220|RS21_HUMAN	2	2	2	1	2	2	2	2	1	2	0	1	1	1	0	0	0	1	0	2	1	2	0	1
>sp|P62266|RS23_HUMAN 40S ribosomal protein S23 OS=Homo sapiens GN=RPS23 PE=1 SV=3	RS23																							sp|P62266|RS23_HUMAN	sp|P62266|RS23_HUMAN	4	4	4	1	4	4	4	3	2	2	0	2	2	1	1	0	0	1	1	3	2	2	0	2
>sp|P62851|RS25_HUMAN 40S ribosomal protein S25 OS=Homo sapiens GN=RPS25 PE=1 SV=1	RS25												25.78112;False;0	25.77243;False;0	25.14899;False;0	23.30313;False;0	25.97218;False;0	24.71869;False;0		0.492711	0.563986	-0.902852	-1.13017	sp|P62851|RS25_HUMAN	sp|P62851|RS25_HUMAN	4	4	4	1	4	4	4	4	3	3	3	3	3	0	4	2	0	3	2	4	3	3	3	3
>sp|P62854|RS26_HUMAN 40S ribosomal protein S26 OS=Homo sapiens GN=RPS26 PE=1 SV=3;>sp|Q5JNZ5|RS26L_HUMAN Putative 40S ribosomal protein S26-like 1 OS=Homo sapiens GN=RPS26P11 PE=5 SV=1	RS26																							sp|P62854|RS26_HUMAN;sp|Q5JNZ5|RS26L_HUMAN	sp|P62854|RS26_HUMAN;sp|Q5JNZ5|RS26L_HUMAN	3;2	3;2	3;2	2	3	3	3	2	2	2	1	2	1	1	2	1	0	0	1	2	2	2	1	2
>sp|P42677|RS27_HUMAN 40S ribosomal protein S27 OS=Homo sapiens GN=RPS27 PE=1 SV=3;>sp|Q71UM5|RS27L_HUMAN 40S ribosomal protein S27-like OS=Homo sapiens GN=RPS27L PE=1 SV=3	RS27																							sp|P42677|RS27_HUMAN;sp|Q71UM5|RS27L_HUMAN	sp|P42677|RS27_HUMAN;sp|Q71UM5|RS27L_HUMAN	3;2	3;2	3;2	2	3	3	3	2	2	1	1	2	2	0	2	1	0	1	1	2	2	1	1	2
>sp|P62857|RS28_HUMAN 40S ribosomal protein S28 OS=Homo sapiens GN=RPS28 PE=1 SV=1	RS28												23.17679;False;0	23.77595;False;0	23.54345;False;0	21.6262;True;0	21.97716;True;0	23.78467;False;0		0.681515	0.447551	-1.03606	-1.49918	sp|P62857|RS28_HUMAN	sp|P62857|RS28_HUMAN	3	3	3	1	3	3	3	3	2	2	0	1	2	0	2	1	0	2	0	3	2	2	0	1
>sp|P61247|RS3A_HUMAN 40S ribosomal protein S3a OS=Homo sapiens GN=RPS3A PE=1 SV=2	RS3A												26.28106;False;0	27.0026;False;0	26.97836;False;0	25.54501;False;0	27.00828;False;0	26.52552;False;0		0.330674	0.692115	-0.394405	-0.802936	sp|P61247|RS3A_HUMAN	sp|P61247|RS3A_HUMAN	10	10	10	1	10	10	10	9	7	6	5	9	6	1	5	1	0	7	2	9	7	6	5	9
>sp|P46782|RS5_HUMAN 40S ribosomal protein S5 OS=Homo sapiens GN=RPS5 PE=1 SV=4	RS5												24.26105;False;0	25.32371;False;0	25.39021;False;0	25.4646;False;0	25.86785;False;0	25.47618;False;0		0.718312	0.439304	0.611218	1.57095	sp|P46782|RS5_HUMAN	sp|P46782|RS5_HUMAN	6	6	6	1	6	6	6	5	4	2	3	3	3	2	5	3	1	3	3	5	4	2	3	3
>sp|P62081|RS7_HUMAN 40S ribosomal protein S7 OS=Homo sapiens GN=RPS7 PE=1 SV=1	RS7												25.12463;False;0	25.88145;False;0	25.79759;False;0	22.13085;True;0	26.02549;False;0	25.51878;False;0		0.347141	0.677085	-1.04285	-0.837101	sp|P62081|RS7_HUMAN	sp|P62081|RS7_HUMAN	3	3	3	1	3	3	3	2	3	3	1	2	3	0	0	1	0	1	2	2	3	3	1	2
>sp|P62241|RS8_HUMAN 40S ribosomal protein S8 OS=Homo sapiens GN=RPS8 PE=1 SV=2	RS8												24.60857;False;0	23.9486;False;0	24.52606;False;0	22.12619;True;0	23.86363;False;0	23.3337;True;0		1.06223	0.226361	-1.25324	-2.26032	sp|P62241|RS8_HUMAN	sp|P62241|RS8_HUMAN	7	7	7	1	7	7	7	7	3	3	0	2	0	0	4	0	0	1	2	7	3	3	0	2
>sp|P46781|RS9_HUMAN 40S ribosomal protein S9 OS=Homo sapiens GN=RPS9 PE=1 SV=3	RS9												25.1206;False;0	25.15619;False;0	25.46828;False;0	24.32024;False;0	24.93553;False;0	24.89703;False;0		1.09656	0.229387	-0.530755	-2.33214	sp|P46781|RS9_HUMAN	sp|P46781|RS9_HUMAN	7	7	7	1	7	7	7	6	5	5	3	3	3	3	4	3	0	1	3	6	5	5	3	3
>sp|P08865|RSSA_HUMAN 40S ribosomal protein SA OS=Homo sapiens GN=RPSA PE=1 SV=4	RSSA												26.45856;False;0	26.55812;False;0	26.43562;False;0	23.27085;False;0	26.40251;False;0	25.62522;False;0		0.666272	0.44957	-1.38457	-1.46948	sp|P08865|RSSA_HUMAN	sp|P08865|RSSA_HUMAN	9	9	9	1	9	9	9	7	5	5	3	4	4	2	2	2	0	2	3	7	5	5	3	4
>sp|Q9Y3I0|RTCB_HUMAN tRNA-splicing ligase RtcB homolog OS=Homo sapiens GN=RTCB PE=1 SV=1	RTCB												24.32409;False;0	24.29992;False;0	24.50294;False;0	20.57129;True;0	24.29824;False;0	24.54628;False;0		0.407855	0.605568	-1.23705	-0.961004	sp|Q9Y3I0|RTCB_HUMAN	sp|Q9Y3I0|RTCB_HUMAN	6	6	6	1	6	6	6	6	4	2	1	4	4	0	0	0	0	0	0	6	4	2	1	4
>sp|Q9NQC3|RTN4_HUMAN Reticulon-4 OS=Homo sapiens GN=RTN4 PE=1 SV=2	RTN4												25.843;False;0	26.08008;False;0	24.90486;False;0	23.59286;False;0	25.85222;False;0	26.13171;False;0		0.180229	0.873683	-0.417046	-0.4738	sp|Q9NQC3|RTN4_HUMAN	sp|Q9NQC3|RTN4_HUMAN	6	6	6	1	6	6	6	5	4	3	2	3	3	0	0	0	0	0	0	5	4	3	2	3
>sp|Q9Y265|RUVB1_HUMAN RuvB-like 1 OS=Homo sapiens GN=RUVBL1 PE=1 SV=1	RUVB1												24.81577;False;0	25.34969;False;0	25.37322;False;0	20.76841;True;0	25.36041;False;0	25.67992;False;0		0.318991	0.701841	-1.24331	-0.778526	sp|Q9Y265|RUVB1_HUMAN	sp|Q9Y265|RUVB1_HUMAN	9	9	9	1	9	9	9	7	6	3	1	4	3	1	1	2	0	1	1	7	6	3	1	4
>sp|Q9Y230|RUVB2_HUMAN RuvB-like 2 OS=Homo sapiens GN=RUVBL2 PE=1 SV=3	RUVB2												25.14977;False;0	25.36553;False;0	24.96992;False;0	20.28939;True;0	25.19854;False;0	25.28718;False;0		0.401656	0.607511	-1.57003	-0.948483	sp|Q9Y230|RUVB2_HUMAN	sp|Q9Y230|RUVB2_HUMAN	8	8	8	1	8	8	8	8	4	3	1	3	2	1	0	2	0	3	0	8	4	3	1	3
>sp|P62304|RUXE_HUMAN Small nuclear ribonucleoprotein E OS=Homo sapiens GN=SNRPE PE=1 SV=1	RUXE																							sp|P62304|RUXE_HUMAN	sp|P62304|RUXE_HUMAN	3	3	3	1	3	3	3	2	2	1	2	1	1	0	1	1	0	1	1	2	2	1	2	1
>sp|P62306|RUXF_HUMAN Small nuclear ribonucleoprotein F OS=Homo sapiens GN=SNRPF PE=1 SV=1	RUXF																							sp|P62306|RUXF_HUMAN	sp|P62306|RUXF_HUMAN	1	1	1	1	1	1	1	1	1	0	0	0	0	0	0	0	0	0	0	1	1	0	0	0
>sp|Q8N488|RYBP_HUMAN RING1 and YY1-binding protein OS=Homo sapiens GN=RYBP PE=1 SV=2	RYBP												22.13865;True;0	22.59047;True;0	22.03108;True;0	24.64262;False;0	24.97771;False;0	26.26524;False;0		2.36016	0.0248421	3.04179	5.81131	sp|Q8N488|RYBP_HUMAN	sp|Q8N488|RYBP_HUMAN	5	5	5	1	5	5	5	0	0	0	3	4	5	0	0	0	0	0	0	0	0	0	3	4
>sp|P05109|S10A8_HUMAN Protein S100-A8 OS=Homo sapiens GN=S100A8 PE=1 SV=1	S10A8																							sp|P05109|S10A8_HUMAN	sp|P05109|S10A8_HUMAN	3	3	3	1	3	3	3	2	1	0	1	1	0	2	1	1	3	0	2	2	1	0	1	1
>sp|P60903|S10AA_HUMAN Protein S100-A10 OS=Homo sapiens GN=S100A10 PE=1 SV=2	S10AA																							sp|P60903|S10AA_HUMAN	sp|P60903|S10AA_HUMAN	2	2	2	1	2	2	2	1	2	1	0	0	1	1	0	0	1	0	0	1	2	1	0	0
>sp|P31949|S10AB_HUMAN Protein S100-A11 OS=Homo sapiens GN=S100A11 PE=1 SV=2	S10AB												25.4561;False;0	26.58635;False;0	25.20646;False;0	23.9566;False;0	26.23909;False;0	25.60201;False;0		0.237502	0.818988	-0.483739	-0.603447	sp|P31949|S10AB_HUMAN	sp|P31949|S10AB_HUMAN	3	3	3	1	3	3	3	3	3	3	2	3	3	1	0	2	1	1	0	3	3	3	2	3
>sp|Q15424|SAFB1_HUMAN Scaffold attachment factor B1 OS=Homo sapiens GN=SAFB PE=1 SV=4	SAFB1																							sp|Q15424|SAFB1_HUMAN	sp|Q15424|SAFB1_HUMAN	3	3	2	1	3	3	2	3	0	1	0	0	0	0	0	0	0	0	0	3	0	1	0	0
>sp|P23526|SAHH_HUMAN Adenosylhomocysteinase OS=Homo sapiens GN=AHCY PE=1 SV=4	SAHH												27.2553;False;0	27.95399;False;0	27.18367;False;0	24.63528;False;0	26.83521;False;0	26.24666;False;0		1.04299	0.244612	-1.5586	-2.22037	sp|P23526|SAHH_HUMAN	sp|P23526|SAHH_HUMAN	14	14	14	1	14	14	14	13	10	6	5	7	6	2	1	2	2	2	2	13	10	6	5	7
>sp|Q9Y3Z3|SAMH1_HUMAN Deoxynucleoside triphosphate triphosphohydrolase SAMHD1 OS=Homo sapiens GN=SAMHD1 PE=1 SV=2	SAMH1												22.9789;False;0	23.78217;False;0	23.25393;False;0	21.28882;True;0	22.2796;True;0	22.21575;True;0		1.62244	0.092	-1.41028	-3.54741	sp|Q9Y3Z3|SAMH1_HUMAN	sp|Q9Y3Z3|SAMH1_HUMAN	3	3	3	1	3	3	3	3	3	2	0	1	1	1	1	1	0	0	0	3	3	2	0	1
>sp|P82979|SARNP_HUMAN SAP domain-containing ribonucleoprotein OS=Homo sapiens GN=SARNP PE=1 SV=3;>tr|H0YHG0|H0YHG0_HUMAN Uncharacterized protein (Fragment) OS=Homo sapiens PE=1 SV=1	SARNP																							sp|P82979|SARNP_HUMAN;tr|H0YHG0|H0YHG0_HUMAN	sp|P82979|SARNP_HUMAN;tr|H0YHG0|H0YHG0_HUMAN	4;3	4;3	4;3	2	4	4	4	4	4	1	0	2	1	0	0	0	0	0	0	4	4	1	0	2
>sp|Q15020|SART3_HUMAN Squamous cell carcinoma antigen recognized by T-cells 3 OS=Homo sapiens GN=SART3 PE=1 SV=1	SART3																							sp|Q15020|SART3_HUMAN	sp|Q15020|SART3_HUMAN	2	2	2	1	2	2	2	1	1	0	0	0	0	0	0	0	0	0	0	1	1	0	0	0
>sp|O75396|SC22B_HUMAN Vesicle-trafficking protein SEC22b OS=Homo sapiens GN=SEC22B PE=1 SV=4	SC22B												23.54781;False;0	24.4592;False;0	23.20802;False;0	21.81248;True;0	21.48052;True;0	22.68174;True;0		1.55437	0.0991818	-1.74677	-3.37548	sp|O75396|SC22B_HUMAN	sp|O75396|SC22B_HUMAN	3	3	3	1	3	3	3	3	3	2	0	1	1	0	0	0	0	0	0	3	3	2	0	1
>sp|Q15436|SC23A_HUMAN Protein transport protein Sec23A OS=Homo sapiens GN=SEC23A PE=1 SV=2	SC23A																							sp|Q15436|SC23A_HUMAN	sp|Q15436|SC23A_HUMAN	4	4	3	1	4	4	3	4	2	1	1	1	0	0	1	1	0	2	1	4	2	1	1	1
>sp|Q15437|SC23B_HUMAN Protein transport protein Sec23B OS=Homo sapiens GN=SEC23B PE=1 SV=2	SC23B																							sp|Q15437|SC23B_HUMAN	sp|Q15437|SC23B_HUMAN	4	3	3	1	4	3	3	3	2	1	2	2	1	1	1	2	0	3	2	2	1	0	1	1
>sp|P53992|SC24C_HUMAN Protein transport protein Sec24C OS=Homo sapiens GN=SEC24C PE=1 SV=3	SC24C																							sp|P53992|SC24C_HUMAN	sp|P53992|SC24C_HUMAN	8	8	8	1	8	8	8	4	2	0	0	0	1	0	6	3	0	7	0	4	2	0	0	0
>sp|Q8WVM8|SCFD1_HUMAN Sec1 family domain-containing protein 1 OS=Homo sapiens GN=SCFD1 PE=1 SV=4	SCFD1																							sp|Q8WVM8|SCFD1_HUMAN	sp|Q8WVM8|SCFD1_HUMAN	2	2	2	1	2	2	2	2	2	1	0	0	0	0	0	0	0	0	0	2	2	1	0	0
>sp|Q6NUK1|SCMC1_HUMAN Calcium-binding mitochondrial carrier protein SCaMC-1 OS=Homo sapiens GN=SLC25A24 PE=1 SV=2	SCMC1																							sp|Q6NUK1|SCMC1_HUMAN	sp|Q6NUK1|SCMC1_HUMAN	3	3	3	1	3	3	3	3	0	0	0	0	0	0	3	0	0	0	0	3	0	0	0	0
>sp|Q96GD3|SCMH1_HUMAN Polycomb protein SCMH1 OS=Homo sapiens GN=SCMH1 PE=1 SV=1	SCMH1																							sp|Q96GD3|SCMH1_HUMAN	sp|Q96GD3|SCMH1_HUMAN	4	4	4	1	4	4	4	0	0	0	2	3	2	0	0	0	0	0	0	0	0	0	2	3
>sp|Q14160|SCRIB_HUMAN Protein scribble homolog OS=Homo sapiens GN=SCRIB PE=1 SV=4	SCRIB																							sp|Q14160|SCRIB_HUMAN;sp|Q9BTT6|LRRC1_HUMAN	sp|Q14160|SCRIB_HUMAN	4;1	4;1	4;1	2	4	4	4	3	1	1	2	0	0	0	3	0	0	2	1	3	1	1	2	0
>sp|Q12765|SCRN1_HUMAN Secernin-1 OS=Homo sapiens GN=SCRN1 PE=1 SV=2	SCRN1																							sp|Q12765|SCRN1_HUMAN	sp|Q12765|SCRN1_HUMAN	3	3	3	1	3	3	3	3	3	1	0	1	1	0	0	0	0	0	0	3	3	1	0	1
>sp|P31040|SDHA_HUMAN Succinate dehydrogenase [ubiquinone] flavoprotein subunit, mitochondrial OS=Homo sapiens GN=SDHA PE=1 SV=2	SDHA												24.3686;False;0	24.70023;False;0	24.45048;False;0	21.31182;True;0	24.4813;False;0	21.70078;True;0		0.936353	0.300848	-2.00847	-2.00251	sp|P31040|SDHA_HUMAN	sp|P31040|SDHA_HUMAN	5	5	5	1	5	5	5	3	4	3	1	2	1	1	3	1	0	2	1	3	4	3	1	2
>sp|O95810|SDPR_HUMAN Serum deprivation-response protein OS=Homo sapiens GN=SDPR PE=1 SV=3	SDPR																							sp|O95810|SDPR_HUMAN	sp|O95810|SDPR_HUMAN	4	4	4	1	4	4	4	4	3	1	0	1	1	0	0	0	0	0	0	4	3	1	0	1
>sp|Q9NVA2|SEP11_HUMAN Septin-11 OS=Homo sapiens GN=SEPT11 PE=1 SV=3;>sp|Q14141|SEPT6_HUMAN Septin-6 OS=Homo sapiens GN=SEPT6 PE=1 SV=4	SEP11																							sp|Q9NVA2|SEP11_HUMAN;sp|Q14141|SEPT6_HUMAN	sp|Q9NVA2|SEP11_HUMAN;sp|Q14141|SEPT6_HUMAN	4;2	4;2	4;2	2	4	4	4	3	2	0	0	1	1	0	0	0	0	0	0	3	2	0	0	1
>sp|Q15019|SEPT2_HUMAN Septin-2 OS=Homo sapiens GN=SEPT2 PE=1 SV=1	SEPT2																							sp|Q15019|SEPT2_HUMAN	sp|Q15019|SEPT2_HUMAN	3	3	3	1	3	3	3	2	3	1	0	0	0	0	1	0	0	0	0	2	3	1	0	0
>sp|Q16181|SEPT7_HUMAN Septin-7 OS=Homo sapiens GN=SEPT7 PE=1 SV=2	SEPT7												23.24951;False;0	23.48247;False;0	23.28517;False;0	20.99978;True;0	22.79227;False;0	22.99459;False;0		0.777969	0.410161	-1.07684	-1.68773	sp|Q16181|SEPT7_HUMAN;sp|Q6ZU15|SEP14_HUMAN	sp|Q16181|SEPT7_HUMAN	4;1	4;1	4;1	2	4	4	4	2	3	2	0	3	3	1	1	1	0	1	1	2	3	2	0	3
>sp|Q9UHD8|SEPT9_HUMAN Septin-9 OS=Homo sapiens GN=SEPT9 PE=1 SV=2	SEPT9																							sp|Q9UHD8|SEPT9_HUMAN	sp|Q9UHD8|SEPT9_HUMAN	4	4	4	1	4	4	4	4	3	2	1	3	2	1	1	0	0	1	0	4	3	2	1	3
>sp|O43175|SERA_HUMAN D-3-phosphoglycerate dehydrogenase OS=Homo sapiens GN=PHGDH PE=1 SV=4	SERA																							sp|O43175|SERA_HUMAN	sp|O43175|SERA_HUMAN	5	5	5	1	5	5	5	5	3	0	2	0	0	4	2	1	0	3	3	5	3	0	2	0
>sp|Q9Y617|SERC_HUMAN Phosphoserine aminotransferase OS=Homo sapiens GN=PSAT1 PE=1 SV=2	SERC																							sp|Q9Y617|SERC_HUMAN	sp|Q9Y617|SERC_HUMAN	2	2	2	1	2	2	2	2	2	0	0	0	0	0	0	0	0	0	0	2	2	0	0	0
>sp|P50454|SERPH_HUMAN Serpin H1 OS=Homo sapiens GN=SERPINH1 PE=1 SV=2	SERPH												25.14145;False;0	25.52438;False;0	24.65758;False;0	20.73297;True;0	24.76045;False;0	25.13997;False;0		0.473213	0.564458	-1.56334	-1.09161	sp|P50454|SERPH_HUMAN	sp|P50454|SERPH_HUMAN	6	6	6	1	6	6	6	5	5	2	1	4	3	0	2	1	0	3	2	5	5	2	1	4
>sp|Q01105|SET_HUMAN Protein SET OS=Homo sapiens GN=SET PE=1 SV=3;>sp|P0DME0|SETLP_HUMAN Protein SETSIP OS=Homo sapiens GN=SETSIP PE=1 SV=1	SET												25.84561;False;0	26.81458;False;0	21.50929;True;0	22.92873;False;0	25.77533;False;0	26.47723;False;0		0.0596501	0.967857	0.337271	0.172168	sp|Q01105|SET_HUMAN;sp|P0DME0|SETLP_HUMAN	sp|Q01105|SET_HUMAN;sp|P0DME0|SETLP_HUMAN	4;3	4;3	4;3	2	4	4	4	4	2	1	3	3	3	2	1	1	0	2	3	4	2	1	3	3
>sp|Q15637|SF01_HUMAN Splicing factor 1 OS=Homo sapiens GN=SF1 PE=1 SV=4	SF01												25.14907;False;0	26.09585;False;0	27.0203;False;0	25.38851;False;0	27.24218;False;0	27.08932;False;0		0.237725	0.820966	0.484927	0.603941	sp|Q15637|SF01_HUMAN	sp|Q15637|SF01_HUMAN	9	9	9	1	9	9	9	6	7	4	3	7	7	2	1	2	3	2	3	6	7	4	3	7
>sp|Q15459|SF3A1_HUMAN Splicing factor 3A subunit 1 OS=Homo sapiens GN=SF3A1 PE=1 SV=1	SF3A1																							sp|Q15459|SF3A1_HUMAN	sp|Q15459|SF3A1_HUMAN	4	4	4	1	4	4	4	4	2	2	0	2	1	0	0	0	0	0	0	4	2	2	0	2
>sp|O75533|SF3B1_HUMAN Splicing factor 3B subunit 1 OS=Homo sapiens GN=SF3B1 PE=1 SV=3	SF3B1												23.49936;False;0	23.67055;False;0	24.11815;False;0	23.15683;False;0	22.42918;True;0	22.81957;True;0		1.57824	0.0950476	-0.960829	-3.43521	sp|O75533|SF3B1_HUMAN	sp|O75533|SF3B1_HUMAN	5	5	5	1	5	5	5	4	5	4	2	1	1	1	1	0	0	1	1	4	5	4	2	1
>sp|Q13435|SF3B2_HUMAN Splicing factor 3B subunit 2 OS=Homo sapiens GN=SF3B2 PE=1 SV=2	SF3B2												23.93867;False;0	23.74929;False;0	22.24649;True;0	23.08466;False;0	23.59081;False;0	23.84182;False;0		0.122404	0.912871	0.194276	0.335095	sp|Q13435|SF3B2_HUMAN	sp|Q13435|SF3B2_HUMAN	4	4	4	1	4	4	4	4	2	2	2	3	2	0	0	0	0	0	0	4	2	2	2	3
>sp|Q15393|SF3B3_HUMAN Splicing factor 3B subunit 3 OS=Homo sapiens GN=SF3B3 PE=1 SV=4	SF3B3												25.0008;False;0	25.47026;False;0	24.77881;False;0	24.1106;False;0	25.36312;False;0	25.43924;False;0		0.0834055	0.946929	-0.112304	-0.235665	sp|Q15393|SF3B3_HUMAN	sp|Q15393|SF3B3_HUMAN	8	8	8	1	8	8	8	8	6	4	6	5	3	1	1	1	0	1	1	8	6	4	6	5
>sp|P23246|SFPQ_HUMAN Splicing factor, proline- and glutamine-rich OS=Homo sapiens GN=SFPQ PE=1 SV=2	SFPQ												26.47519;False;0	26.96774;False;0	26.63298;False;0	24.54203;False;0	26.87455;False;0	26.35931;False;0		0.458087	0.566315	-0.766672	-1.06159	sp|P23246|SFPQ_HUMAN	sp|P23246|SFPQ_HUMAN	11	11	11	1	11	11	11	11	8	5	4	3	6	3	1	3	1	4	3	11	8	5	4	3
>sp|O95968|SG1D1_HUMAN Secretoglobin family 1D member 1 OS=Homo sapiens GN=SCGB1D1 PE=1 SV=1	SG1D1																							sp|O95968|SG1D1_HUMAN	sp|O95968|SG1D1_HUMAN	3	3	3	1	3	3	3	0	0	0	0	1	0	0	3	0	0	0	0	0	0	0	0	1
>sp|Q9H299|SH3L3_HUMAN SH3 domain-binding glutamic acid-rich-like protein 3 OS=Homo sapiens GN=SH3BGRL3 PE=1 SV=1	SH3L3																							sp|Q9H299|SH3L3_HUMAN	sp|Q9H299|SH3L3_HUMAN	2	2	2	1	2	2	2	1	1	1	0	1	1	0	0	0	0	0	1	1	1	1	0	1
>sp|O43166|SI1L1_HUMAN Signal-induced proliferation-associated 1-like protein 1 OS=Homo sapiens GN=SIPA1L1 PE=1 SV=4	SI1L1																							sp|O43166|SI1L1_HUMAN;sp|Q9P2F8|SI1L2_HUMAN	sp|O43166|SI1L1_HUMAN	36;2	35;1	35;1	2	36	35	35	31	2	0	32	0	1	0	2	2	0	2	0	30	1	0	31	0
>sp|O60292|SI1L3_HUMAN Signal-induced proliferation-associated 1-like protein 3 OS=Homo sapiens GN=SIPA1L3 PE=1 SV=3	SI1L3																							sp|O60292|SI1L3_HUMAN	sp|O60292|SI1L3_HUMAN	43	43	42	1	43	43	42	36	3	0	40	0	2	0	1	2	0	1	0	36	3	0	40	0
>sp|Q9NR45|SIAS_HUMAN Sialic acid synthase OS=Homo sapiens GN=NANS PE=1 SV=2	SIAS																							sp|Q9NR45|SIAS_HUMAN	sp|Q9NR45|SIAS_HUMAN	1	1	1	1	1	1	1	1	1	0	0	1	1	0	0	0	0	0	0	1	1	0	0	1
>sp|Q96FS4|SIPA1_HUMAN Signal-induced proliferation-associated protein 1 OS=Homo sapiens GN=SIPA1 PE=1 SV=1	SIPA1																							sp|Q96FS4|SIPA1_HUMAN	sp|Q96FS4|SIPA1_HUMAN	6	6	6	1	6	6	6	0	0	0	0	1	1	1	5	2	1	4	1	0	0	0	0	1
>sp|Q5T5P2|SKT_HUMAN Sickle tail protein homolog OS=Homo sapiens GN=KIAA1217 PE=1 SV=2	SKT																							sp|Q5T5P2|SKT_HUMAN	sp|Q5T5P2|SKT_HUMAN	9	9	9	1	9	9	9	0	0	0	0	0	0	0	8	2	0	6	1	0	0	0	0	0
>sp|Q9NWH9|SLTM_HUMAN SAFB-like transcription modulator OS=Homo sapiens GN=SLTM PE=1 SV=2	SLTM																							sp|Q9NWH9|SLTM_HUMAN	sp|Q9NWH9|SLTM_HUMAN	1	1	1	1	1	1	1	1	1	0	1	0	0	0	0	0	0	1	0	1	1	0	1	0
>sp|O95347|SMC2_HUMAN Structural maintenance of chromosomes protein 2 OS=Homo sapiens GN=SMC2 PE=1 SV=2	SMC2																							sp|O95347|SMC2_HUMAN	sp|O95347|SMC2_HUMAN	5	5	5	1	5	5	5	3	3	1	0	1	2	0	0	0	0	1	1	3	3	1	0	1
>sp|Q9UQE7|SMC3_HUMAN Structural maintenance of chromosomes protein 3 OS=Homo sapiens GN=SMC3 PE=1 SV=2	SMC3																							sp|Q9UQE7|SMC3_HUMAN	sp|Q9UQE7|SMC3_HUMAN	6	6	6	1	6	6	6	6	6	1	0	3	0	0	0	0	0	0	0	6	6	1	0	3
>sp|Q9NTJ3|SMC4_HUMAN Structural maintenance of chromosomes protein 4 OS=Homo sapiens GN=SMC4 PE=1 SV=2	SMC4												24.15182;False;0	24.50761;False;0	24.53878;False;0	21.84378;True;0	22.21095;True;0	22.42147;True;0	+	3.3634	0	-2.24067	-10.6945	sp|Q9NTJ3|SMC4_HUMAN	sp|Q9NTJ3|SMC4_HUMAN	9	9	9	1	9	9	9	6	6	4	1	1	1	0	0	1	0	0	0	6	6	4	1	1
>sp|P62316|SMD2_HUMAN Small nuclear ribonucleoprotein Sm D2 OS=Homo sapiens GN=SNRPD2 PE=1 SV=1	SMD2												24.79521;False;0	25.69949;False;0	25.41661;False;0	21.02451;True;0	25.3979;False;0	25.30117;False;0		0.403338	0.606427	-1.39591	-0.951882	sp|P62316|SMD2_HUMAN	sp|P62316|SMD2_HUMAN	5	5	5	1	5	5	5	4	3	2	1	3	2	2	0	1	0	0	0	4	3	2	1	3
>sp|P62318|SMD3_HUMAN Small nuclear ribonucleoprotein Sm D3 OS=Homo sapiens GN=SNRPD3 PE=1 SV=1	SMD3																							sp|P62318|SMD3_HUMAN	sp|P62318|SMD3_HUMAN	3	3	3	1	3	3	3	3	2	2	1	2	3	1	1	1	0	2	1	3	2	2	1	2
>sp|Q92540|SMG7_HUMAN Protein SMG7 OS=Homo sapiens GN=SMG7 PE=1 SV=2	SMG7																							sp|Q92540|SMG7_HUMAN	sp|Q92540|SMG7_HUMAN	3	3	3	1	3	3	3	0	0	0	0	0	0	1	3	2	0	3	0	0	0	0	0	0
>sp|Q92922|SMRC1_HUMAN SWI/SNF complex subunit SMARCC1 OS=Homo sapiens GN=SMARCC1 PE=1 SV=3	SMRC1																							sp|Q92922|SMRC1_HUMAN	sp|Q92922|SMRC1_HUMAN	2	2	2	1	2	2	2	1	0	0	0	0	0	1	0	0	0	0	0	1	0	0	0	0
>sp|P53814|SMTN_HUMAN Smoothelin OS=Homo sapiens GN=SMTN PE=1 SV=7	SMTN																							sp|P53814|SMTN_HUMAN	sp|P53814|SMTN_HUMAN	5	5	5	1	5	5	5	5	2	0	3	0	0	0	0	0	0	0	0	5	2	0	3	0
>sp|Q2TAY7|SMU1_HUMAN WD40 repeat-containing protein SMU1 OS=Homo sapiens GN=SMU1 PE=1 SV=2	SMU1																							sp|Q2TAY7|SMU1_HUMAN	sp|Q2TAY7|SMU1_HUMAN	2	2	2	1	2	2	2	2	1	0	0	0	0	0	0	0	0	0	0	2	1	0	0	0
>sp|Q7KZF4|SND1_HUMAN Staphylococcal nuclease domain-containing protein 1 OS=Homo sapiens GN=SND1 PE=1 SV=1	SND1																							sp|Q7KZF4|SND1_HUMAN	sp|Q7KZF4|SND1_HUMAN	12	12	12	1	12	12	12	11	8	0	0	1	1	0	0	0	0	0	0	11	8	0	0	1
>sp|O00161|SNP23_HUMAN Synaptosomal-associated protein 23 OS=Homo sapiens GN=SNAP23 PE=1 SV=1	SNP23																							sp|O00161|SNP23_HUMAN	sp|O00161|SNP23_HUMAN	3	3	3	1	3	3	3	1	0	0	0	0	0	2	3	0	0	0	0	1	0	0	0	0
>sp|P09012|SNRPA_HUMAN U1 small nuclear ribonucleoprotein A OS=Homo sapiens GN=SNRPA PE=1 SV=3	SNRPA												23.90159;False;0	23.86353;False;0	23.84537;False;0	20.38728;True;0	23.73603;False;0	23.7494;False;0		0.484432	0.57258	-1.24593	-1.11382	sp|P09012|SNRPA_HUMAN	sp|P09012|SNRPA_HUMAN	3	3	2	1	3	3	2	2	3	2	1	2	2	0	0	1	0	1	1	2	3	2	1	2
>sp|O43290|SNUT1_HUMAN U4/U6.U5 tri-snRNP-associated protein 1 OS=Homo sapiens GN=SART1 PE=1 SV=1	SNUT1																							sp|O43290|SNUT1_HUMAN	sp|O43290|SNUT1_HUMAN	4	4	4	1	4	4	4	2	3	1	0	2	2	0	0	0	0	0	0	2	3	1	0	2
>sp|Q13573|SNW1_HUMAN SNW domain-containing protein 1 OS=Homo sapiens GN=SNW1 PE=1 SV=1	SNW1												23.38377;False;0	24.91146;False;0	25.31717;False;0	23.60851;False;0	24.43377;False;0	25.55219;False;0		0.00239605	0.997363	-0.00597636	-0.00733596	sp|Q13573|SNW1_HUMAN	sp|Q13573|SNW1_HUMAN	6	6	6	1	6	6	6	4	4	4	3	3	5	0	1	0	0	0	0	4	4	4	3	3
>sp|P18583|SON_HUMAN Protein SON OS=Homo sapiens GN=SON PE=1 SV=4	SON																							sp|P18583|SON_HUMAN	sp|P18583|SON_HUMAN	4	4	4	1	4	4	4	2	0	1	0	0	1	1	2	3	0	3	0	2	0	1	0	0
>sp|Q9Y5B9|SP16H_HUMAN FACT complex subunit SPT16 OS=Homo sapiens GN=SUPT16H PE=1 SV=1	SP16H																							sp|Q9Y5B9|SP16H_HUMAN	sp|Q9Y5B9|SP16H_HUMAN	4	4	4	1	4	4	4	3	1	1	0	2	0	0	0	0	0	0	0	3	1	1	0	2
>sp|Q96P63|SPB12_HUMAN Serpin B12 OS=Homo sapiens GN=SERPINB12 PE=1 SV=1	SPB12												21.77049;True;0	22.51988;True;0	25.39496;False;0	25.6181;False;0	24.94074;False;0	24.67277;False;0		0.744358	0.427351	1.84875	1.62186	sp|Q96P63|SPB12_HUMAN	sp|Q96P63|SPB12_HUMAN	5	5	5	1	5	5	5	2	2	4	2	4	3	1	0	1	5	2	4	2	2	4	2	4
>sp|P35237|SPB6_HUMAN Serpin B6 OS=Homo sapiens GN=SERPINB6 PE=1 SV=3	SPB6																							sp|P35237|SPB6_HUMAN	sp|P35237|SPB6_HUMAN	2	2	2	1	2	2	2	2	0	0	0	1	0	0	0	0	0	0	0	2	0	0	0	1
>sp|Q8N0Z3|SPICE_HUMAN Spindle and centriole-associated protein 1 OS=Homo sapiens GN=SPICE1 PE=1 SV=1	SPICE																							sp|Q8N0Z3|SPICE_HUMAN	sp|Q8N0Z3|SPICE_HUMAN	4	4	4	1	4	4	4	0	0	0	4	0	0	0	0	0	0	0	0	0	0	0	4	0
>sp|Q9NS25|SPNXB_HUMAN Sperm protein associated with the nucleus on the X chromosome B1 OS=Homo sapiens GN=SPANXB1 PE=2 SV=2;>sp|Q9NS26|SPNXA_HUMAN Sperm protein associated with the nucleus on the X chromosome A OS=Homo sapiens GN=SPANXA1 PE=1 SV=1	SPNXB												25.03128;False;0	25.95795;False;0	25.17919;False;0	25.4751;False;0	22.23997;True;0	21.79509;True;0		0.864005	0.353345	-2.21942	-1.85766	sp|Q9NS25|SPNXB_HUMAN;sp|Q9NS26|SPNXA_HUMAN	sp|Q9NS25|SPNXB_HUMAN;sp|Q9NS26|SPNXA_HUMAN	4;2	4;2	3;1	2	4	4	3	4	3	3	4	1	1	0	0	0	0	0	0	4	3	3	4	1
>sp|Q9Y6N5|SQRD_HUMAN Sulfide:quinone oxidoreductase, mitochondrial OS=Homo sapiens GN=SQRDL PE=1 SV=1;>tr|H3BNX3|H3BNX3_HUMAN Uncharacterized protein (Fragment) OS=Homo sapiens PE=4 SV=1	SQRD																							sp|Q9Y6N5|SQRD_HUMAN;tr|H3BNX3|H3BNX3_HUMAN	sp|Q9Y6N5|SQRD_HUMAN;tr|H3BNX3|H3BNX3_HUMAN	4;2	4;2	4;2	2	4	4	4	2	1	0	0	0	1	1	0	0	0	2	0	2	1	0	0	0
>sp|Q13501|SQSTM_HUMAN Sequestosome-1 OS=Homo sapiens GN=SQSTM1 PE=1 SV=1	SQSTM																							sp|Q13501|SQSTM_HUMAN	sp|Q13501|SQSTM_HUMAN	3	3	3	1	3	3	3	3	1	0	1	0	0	0	0	0	0	0	0	3	1	0	1	0
>sp|P12931|SRC_HUMAN Proto-oncogene tyrosine-protein kinase Src OS=Homo sapiens GN=SRC PE=1 SV=3;>sp|P06239|LCK_HUMAN Tyrosine-protein kinase Lck OS=Homo sapiens GN=LCK PE=1 SV=6;>sp|P06241|FYN_HUMAN Tyrosine-protein kinase Fyn OS=Homo sapiens GN=FYN PE=1	SRC																							sp|P12931|SRC_HUMAN;sp|P06239|LCK_HUMAN;sp|P06241|FYN_HUMAN;sp|P07947|YES_HUMAN	sp|P12931|SRC_HUMAN;sp|P06239|LCK_HUMAN;sp|P06241|FYN_HUMAN;sp|P07947|YES_HUMAN	2;1;1;1	2;1;1;1	2;1;1;1	4	2	2	2	0	0	0	0	0	0	0	2	0	0	0	1	0	0	0	0	0
>sp|P49458|SRP09_HUMAN Signal recognition particle 9 kDa protein OS=Homo sapiens GN=SRP9 PE=1 SV=2	SRP09																							sp|P49458|SRP09_HUMAN	sp|P49458|SRP09_HUMAN	2	2	2	1	2	2	2	2	2	0	0	0	0	0	0	1	0	0	0	2	2	0	0	0
>sp|Q9UHB9|SRP68_HUMAN Signal recognition particle subunit SRP68 OS=Homo sapiens GN=SRP68 PE=1 SV=2	SRP68																							sp|Q9UHB9|SRP68_HUMAN	sp|Q9UHB9|SRP68_HUMAN	3	3	3	1	3	3	3	2	3	1	0	2	1	0	0	0	0	0	0	2	3	1	0	2
>sp|O76094|SRP72_HUMAN Signal recognition particle subunit SRP72 OS=Homo sapiens GN=SRP72 PE=1 SV=3	SRP72																							sp|O76094|SRP72_HUMAN	sp|O76094|SRP72_HUMAN	2	2	2	1	2	2	2	2	2	0	0	1	0	0	0	0	0	0	0	2	2	0	0	1
>sp|Q96SB4|SRPK1_HUMAN SRSF protein kinase 1 OS=Homo sapiens GN=SRPK1 PE=1 SV=2	SRPK1																							sp|Q96SB4|SRPK1_HUMAN	sp|Q96SB4|SRPK1_HUMAN	4	4	4	1	4	4	4	4	4	1	0	2	0	0	0	0	0	0	0	4	4	1	0	2
>sp|P08240|SRPRA_HUMAN Signal recognition particle receptor subunit alpha OS=Homo sapiens GN=SRPRA PE=1 SV=2	SRPRA																							sp|P08240|SRPRA_HUMAN	sp|P08240|SRPRA_HUMAN	3	3	3	1	3	3	3	3	2	0	1	0	0	0	0	0	0	0	0	3	2	0	1	0
>sp|Q9Y5M8|SRPRB_HUMAN Signal recognition particle receptor subunit beta OS=Homo sapiens GN=SRPRB PE=1 SV=3	SRPRB																							sp|Q9Y5M8|SRPRB_HUMAN	sp|Q9Y5M8|SRPRB_HUMAN	2	2	2	1	2	2	2	2	1	0	0	0	0	0	0	0	0	0	0	2	1	0	0	0
>sp|Q9BXP5|SRRT_HUMAN Serrate RNA effector molecule homolog OS=Homo sapiens GN=SRRT PE=1 SV=1	SRRT																							sp|Q9BXP5|SRRT_HUMAN	sp|Q9BXP5|SRRT_HUMAN	3	3	3	1	3	3	3	3	3	2	0	1	0	0	0	1	0	0	1	3	3	2	0	1
>sp|Q07955|SRSF1_HUMAN Serine/arginine-rich splicing factor 1 OS=Homo sapiens GN=SRSF1 PE=1 SV=2	SRSF1												24.66633;False;0	25.0178;False;0	24.5775;False;0	20.0496;True;0	24.80223;False;0	24.58595;False;0		0.444186	0.568484	-1.60795	-1.03389	sp|Q07955|SRSF1_HUMAN	sp|Q07955|SRSF1_HUMAN	6	6	6	1	6	6	6	6	4	4	1	3	4	0	0	1	0	0	1	6	4	4	1	3
>sp|Q01130|SRSF2_HUMAN Serine/arginine-rich splicing factor 2 OS=Homo sapiens GN=SRSF2 PE=1 SV=4;>sp|Q9BRL6|SRSF8_HUMAN Serine/arginine-rich splicing factor 8 OS=Homo sapiens GN=SRSF8 PE=1 SV=1	SRSF2												24.80267;False;0	25.55897;False;0	25.59952;False;0	20.89508;True;0	25.856;False;0	25.56072;False;0		0.304228	0.728557	-1.21645	-0.74746	sp|Q01130|SRSF2_HUMAN;sp|Q9BRL6|SRSF8_HUMAN	sp|Q01130|SRSF2_HUMAN;sp|Q9BRL6|SRSF8_HUMAN	3;2	3;2	3;2	2	3	3	3	3	3	3	0	3	2	1	1	1	1	1	1	3	3	3	0	3
>sp|Q13247|SRSF6_HUMAN Serine/arginine-rich splicing factor 6 OS=Homo sapiens GN=SRSF6 PE=1 SV=2	SRSF6																							sp|Q13247|SRSF6_HUMAN	sp|Q13247|SRSF6_HUMAN	3	3	1	1	3	3	1	2	3	0	0	2	2	0	0	0	0	0	0	2	3	0	0	2
>sp|Q16629|SRSF7_HUMAN Serine/arginine-rich splicing factor 7 OS=Homo sapiens GN=SRSF7 PE=1 SV=1	SRSF7																							sp|Q16629|SRSF7_HUMAN	sp|Q16629|SRSF7_HUMAN	3	3	2	1	3	3	2	3	3	1	1	2	0	0	0	1	0	0	0	3	3	1	1	2
>sp|Q04837|SSBP_HUMAN Single-stranded DNA-binding protein, mitochondrial OS=Homo sapiens GN=SSBP1 PE=1 SV=1	SSBP																							sp|Q04837|SSBP_HUMAN	sp|Q04837|SSBP_HUMAN	3	3	3	1	3	3	3	3	3	1	1	3	2	0	2	0	0	0	1	3	3	1	1	3
>sp|P28290|SSFA2_HUMAN Sperm-specific antigen 2 OS=Homo sapiens GN=SSFA2 PE=1 SV=3	SSFA2																							sp|P28290|SSFA2_HUMAN	sp|P28290|SSFA2_HUMAN	10	10	10	1	10	10	10	6	0	0	9	0	0	0	1	0	0	0	0	6	0	0	9	0
>sp|Q08945|SSRP1_HUMAN FACT complex subunit SSRP1 OS=Homo sapiens GN=SSRP1 PE=1 SV=1	SSRP1																							sp|Q08945|SSRP1_HUMAN	sp|Q08945|SSRP1_HUMAN	3	3	3	1	3	3	3	3	2	0	0	2	0	0	0	0	0	0	0	3	2	0	0	2
>sp|Q8IZP2|ST134_HUMAN Putative protein FAM10A4 OS=Homo sapiens GN=ST13P4 PE=5 SV=1;>sp|P50502|F10A1_HUMAN Hsc70-interacting protein OS=Homo sapiens GN=ST13 PE=1 SV=2;>sp|Q8NFI4|F10A5_HUMAN Putative protein FAM10A5 OS=Homo sapiens GN=ST13P5 PE=5 SV=1	ST134												23.25868;False;0	23.73862;False;0	23.09877;False;0	22.73519;True;0	22.80047;False;0	23.63733;False;0		0.369649	0.647717	-0.307692	-0.883387	sp|Q8IZP2|ST134_HUMAN;sp|P50502|F10A1_HUMAN;sp|Q8NFI4|F10A5_HUMAN	sp|Q8IZP2|ST134_HUMAN;sp|P50502|F10A1_HUMAN;sp|Q8NFI4|F10A5_HUMAN	2;2;1	2;2;1	2;2;1	3	2	2	2	2	2	2	0	2	2	0	0	0	0	1	0	2	2	2	0	2
>sp|P40763|STAT3_HUMAN Signal transducer and activator of transcription 3 OS=Homo sapiens GN=STAT3 PE=1 SV=2	STAT3																							sp|P40763|STAT3_HUMAN	sp|P40763|STAT3_HUMAN	3	3	3	1	3	3	3	1	1	0	0	0	0	0	0	0	0	1	0	1	1	0	0	0
>sp|P31948|STIP1_HUMAN Stress-induced-phosphoprotein 1 OS=Homo sapiens GN=STIP1 PE=1 SV=1	STIP1												26.85341;False;0	27.92082;False;0	26.66804;False;0	24.38482;False;0	26.58949;False;0	26.6064;False;0		0.703576	0.444289	-1.28718	-1.54219	sp|P31948|STIP1_HUMAN	sp|P31948|STIP1_HUMAN	19	19	19	1	19	19	19	17	12	10	2	11	8	0	2	1	0	6	1	17	12	10	2	11
>sp|O94804|STK10_HUMAN Serine/threonine-protein kinase 10 OS=Homo sapiens GN=STK10 PE=1 SV=1	STK10																							sp|O94804|STK10_HUMAN	sp|O94804|STK10_HUMAN	2	2	2	1	2	2	2	2	1	0	0	0	0	0	0	0	0	0	0	2	1	0	0	0
>sp|Q9UJZ1|STML2_HUMAN Stomatin-like protein 2, mitochondrial OS=Homo sapiens GN=STOML2 PE=1 SV=1	STML2																							sp|Q9UJZ1|STML2_HUMAN	sp|Q9UJZ1|STML2_HUMAN	6	6	6	1	6	6	6	1	2	1	0	1	0	2	6	1	0	5	0	1	2	1	0	1
>sp|P16949|STMN1_HUMAN Stathmin OS=Homo sapiens GN=STMN1 PE=1 SV=3	STMN1												26.59192;False;0	26.98153;False;0	25.49515;False;0	21.20635;True;0	25.63912;False;0	25.4303;False;0		0.681157	0.446302	-2.26428	-1.49848	sp|P16949|STMN1_HUMAN;sp|Q9H169|STMN4_HUMAN	sp|P16949|STMN1_HUMAN	8;1	8;1	6;0	2	8	8	6	8	8	4	1	5	4	0	0	0	0	1	0	8	8	4	1	5
>sp|Q9Y3F4|STRAP_HUMAN Serine-threonine kinase receptor-associated protein OS=Homo sapiens GN=STRAP PE=1 SV=1	STRAP																							sp|Q9Y3F4|STRAP_HUMAN	sp|Q9Y3F4|STRAP_HUMAN	3	3	3	1	3	3	3	2	1	1	0	1	1	0	0	0	0	0	0	2	1	1	0	1
>sp|Q96I99|SUCB2_HUMAN Succinyl-CoA ligase [GDP-forming] subunit beta, mitochondrial OS=Homo sapiens GN=SUCLG2 PE=1 SV=2	SUCB2																							sp|Q96I99|SUCB2_HUMAN	sp|Q96I99|SUCB2_HUMAN	3	3	3	1	3	3	3	3	1	0	0	0	0	0	0	0	0	0	0	3	1	0	0	0
>sp|Q8IX01|SUGP2_HUMAN SURP and G-patch domain-containing protein 2 OS=Homo sapiens GN=SUGP2 PE=1 SV=2	SUGP2												22.24921;True;0	23.02523;True;0	22.43421;True;0	26.82043;False;0	28.17627;False;0	27.92025;False;0	+	3.35207	0	5.06943	10.623	sp|Q8IX01|SUGP2_HUMAN	sp|Q8IX01|SUGP2_HUMAN	15	15	15	1	15	15	15	0	0	1	13	13	10	0	0	0	7	5	8	0	0	1	13	13
>sp|P61956|SUMO2_HUMAN Small ubiquitin-related modifier 2 OS=Homo sapiens GN=SUMO2 PE=1 SV=3;>sp|Q6EEV6|SUMO4_HUMAN Small ubiquitin-related modifier 4 OS=Homo sapiens GN=SUMO4 PE=1 SV=2;>sp|P55854|SUMO3_HUMAN Small ubiquitin-related modifier 3 OS=Homo sapi	SUMO2																							sp|P61956|SUMO2_HUMAN;sp|Q6EEV6|SUMO4_HUMAN;sp|P55854|SUMO3_HUMAN	sp|P61956|SUMO2_HUMAN;sp|Q6EEV6|SUMO4_HUMAN;sp|P55854|SUMO3_HUMAN	2;1;1	2;1;1	2;1;1	3	2	2	2	2	2	1	0	1	2	1	0	1	0	1	0	2	2	1	0	1
>sp|O94901|SUN1_HUMAN SUN domain-containing protein 1 OS=Homo sapiens GN=SUN1 PE=1 SV=3	SUN1																							sp|O94901|SUN1_HUMAN	sp|O94901|SUN1_HUMAN	9	9	9	1	9	9	9	4	1	0	5	0	0	0	6	1	0	2	0	4	1	0	5	0
>sp|O95425|SVIL_HUMAN Supervillin OS=Homo sapiens GN=SVIL PE=1 SV=2	SVIL																							sp|O95425|SVIL_HUMAN	sp|O95425|SVIL_HUMAN	59	59	59	1	59	59	59	54	7	0	55	0	4	0	10	1	0	4	1	54	7	0	55	0
>sp|P49588|SYAC_HUMAN Alanine--tRNA ligase, cytoplasmic OS=Homo sapiens GN=AARS PE=1 SV=2	SYAC																							sp|P49588|SYAC_HUMAN	sp|P49588|SYAC_HUMAN	7	7	7	1	7	7	7	7	6	2	0	2	1	0	0	1	0	3	0	7	6	2	0	2
>sp|P49589|SYCC_HUMAN Cysteine--tRNA ligase, cytoplasmic OS=Homo sapiens GN=CARS PE=1 SV=3	SYCC																							sp|P49589|SYCC_HUMAN	sp|P49589|SYCC_HUMAN	4	4	4	1	4	4	4	4	2	0	0	1	1	0	0	0	0	0	0	4	2	0	0	1
>sp|P14868|SYDC_HUMAN Aspartate--tRNA ligase, cytoplasmic OS=Homo sapiens GN=DARS PE=1 SV=2	SYDC												25.40441;False;0	25.0805;False;0	24.08148;False;0	21.64555;True;0	24.52815;False;0	22.85054;True;0		0.932817	0.30132	-1.84739	-1.99539	sp|P14868|SYDC_HUMAN	sp|P14868|SYDC_HUMAN	12	12	12	1	12	12	12	10	6	3	0	5	2	0	0	2	0	0	2	10	6	3	0	5
>sp|Q9HCS7|SYF1_HUMAN Pre-mRNA-splicing factor SYF1 OS=Homo sapiens GN=XAB2 PE=1 SV=2	SYF1																							sp|Q9HCS7|SYF1_HUMAN	sp|Q9HCS7|SYF1_HUMAN	5	5	5	1	5	5	5	0	3	3	1	0	3	0	0	0	0	0	0	0	3	3	1	0
>sp|Q9Y285|SYFA_HUMAN Phenylalanine--tRNA ligase alpha subunit OS=Homo sapiens GN=FARSA PE=1 SV=3	SYFA																							sp|Q9Y285|SYFA_HUMAN	sp|Q9Y285|SYFA_HUMAN	2	2	2	1	2	2	2	2	2	0	0	0	0	0	1	1	0	1	0	2	2	0	0	0
>sp|Q9NSD9|SYFB_HUMAN Phenylalanine--tRNA ligase beta subunit OS=Homo sapiens GN=FARSB PE=1 SV=3	SYFB																							sp|Q9NSD9|SYFB_HUMAN	sp|Q9NSD9|SYFB_HUMAN	3	3	3	1	3	3	3	3	2	0	0	0	0	0	0	0	0	0	0	3	2	0	0	0
>sp|P41250|SYG_HUMAN Glycine--tRNA ligase OS=Homo sapiens GN=GARS PE=1 SV=3	SYG												27.20341;False;0	27.52395;False;0	26.35121;False;0	24.57917;False;0	26.32776;False;0	27.05082;False;0		0.568926	0.503795	-1.04027	-1.27974	sp|P41250|SYG_HUMAN	sp|P41250|SYG_HUMAN	13	13	13	1	13	13	13	11	11	9	6	9	8	1	2	2	0	5	1	11	11	9	6	9
>sp|P12081|SYHC_HUMAN Histidine--tRNA ligase, cytoplasmic OS=Homo sapiens GN=HARS PE=1 SV=2	SYHC																							sp|P12081|SYHC_HUMAN;sp|P49590|SYHM_HUMAN	sp|P12081|SYHC_HUMAN	3;1	3;1	3;1	2	3	3	3	3	2	1	0	2	1	0	0	0	1	0	0	3	2	1	0	2
>sp|P41252|SYIC_HUMAN Isoleucine--tRNA ligase, cytoplasmic OS=Homo sapiens GN=IARS PE=1 SV=2	SYIC												24.93157;False;0	24.76208;False;0	24.79367;False;0	23.9157;False;0	22.55324;True;0	24.65709;False;0		0.841084	0.3616	-1.12043	-1.81217	sp|P41252|SYIC_HUMAN	sp|P41252|SYIC_HUMAN	12	12	12	1	12	12	12	8	8	6	2	2	4	1	4	6	0	5	2	8	8	6	2	2
>sp|Q9NSE4|SYIM_HUMAN Isoleucine--tRNA ligase, mitochondrial OS=Homo sapiens GN=IARS2 PE=1 SV=2	SYIM																							sp|Q9NSE4|SYIM_HUMAN	sp|Q9NSE4|SYIM_HUMAN	2	2	2	1	2	2	2	2	2	0	0	0	0	0	0	1	0	0	0	2	2	0	0	0
>sp|Q15046|SYK_HUMAN Lysine--tRNA ligase OS=Homo sapiens GN=KARS PE=1 SV=3	SYK																							sp|Q15046|SYK_HUMAN	sp|Q15046|SYK_HUMAN	4	4	4	1	4	4	4	4	3	0	0	1	0	0	1	0	0	1	0	4	3	0	0	1
>sp|Q9P2J5|SYLC_HUMAN Leucine--tRNA ligase, cytoplasmic OS=Homo sapiens GN=LARS PE=1 SV=2	SYLC												24.4572;False;0	24.68923;False;0	24.52868;False;0	21.43579;True;0	24.10661;False;0	24.12605;False;0		0.676962	0.448044	-1.33555	-1.49031	sp|Q9P2J5|SYLC_HUMAN	sp|Q9P2J5|SYLC_HUMAN	13	13	13	1	13	13	13	11	9	4	1	3	2	2	6	6	0	8	0	11	9	4	1	3
>sp|P56192|SYMC_HUMAN Methionine--tRNA ligase, cytoplasmic OS=Homo sapiens GN=MARS PE=1 SV=2	SYMC																							sp|P56192|SYMC_HUMAN	sp|P56192|SYMC_HUMAN	7	7	7	1	7	7	7	7	2	0	0	0	1	0	1	0	0	3	0	7	2	0	0	0
>sp|O43776|SYNC_HUMAN Asparagine--tRNA ligase, cytoplasmic OS=Homo sapiens GN=NARS PE=1 SV=1	SYNC																							sp|O43776|SYNC_HUMAN	sp|O43776|SYNC_HUMAN	3	3	3	1	3	3	3	3	1	1	0	1	1	0	0	1	0	1	0	3	1	1	0	1
>sp|Q6ZMZ3|SYNE3_HUMAN Nesprin-3 OS=Homo sapiens GN=SYNE3 PE=1 SV=2	SYNE3																							sp|Q6ZMZ3|SYNE3_HUMAN	sp|Q6ZMZ3|SYNE3_HUMAN	5	5	5	1	5	5	5	2	0	0	4	0	0	0	3	1	0	1	0	2	0	0	4	0
>sp|O15061|SYNEM_HUMAN Synemin OS=Homo sapiens GN=SYNM PE=1 SV=2	SYNEM																							sp|O15061|SYNEM_HUMAN	sp|O15061|SYNEM_HUMAN	6	6	6	1	6	6	6	4	0	0	5	0	0	0	0	0	0	0	0	4	0	0	5	0
>sp|Q8N3V7|SYNPO_HUMAN Synaptopodin OS=Homo sapiens GN=SYNPO PE=1 SV=2	SYNPO																							sp|Q8N3V7|SYNPO_HUMAN	sp|Q8N3V7|SYNPO_HUMAN	9	9	9	1	9	9	9	4	0	0	9	0	0	0	0	0	0	0	0	4	0	0	9	0
>sp|P47897|SYQ_HUMAN Glutamine--tRNA ligase OS=Homo sapiens GN=QARS PE=1 SV=1	SYQ												24.95828;False;0	24.56063;False;0	24.59315;False;0	20.85978;True;0	24.13977;False;0	24.2932;False;0		0.643638	0.458646	-1.60644	-1.4254	sp|P47897|SYQ_HUMAN	sp|P47897|SYQ_HUMAN	9	8	8	1	9	8	8	6	6	6	0	5	4	0	3	2	0	4	0	6	5	5	0	5
>sp|P54136|SYRC_HUMAN Arginine--tRNA ligase, cytoplasmic OS=Homo sapiens GN=RARS PE=1 SV=2	SYRC												24.55157;False;0	24.55713;False;0	25.03103;False;0	21.17197;True;0	24.37385;False;0	24.23644;False;0		0.61723	0.474844	-1.45249	-1.37396	sp|P54136|SYRC_HUMAN	sp|P54136|SYRC_HUMAN	8	8	8	1	8	8	8	8	5	5	1	2	3	2	1	4	0	2	1	8	5	5	1	2
>sp|P49591|SYSC_HUMAN Serine--tRNA ligase, cytoplasmic OS=Homo sapiens GN=SARS PE=1 SV=3	SYSC																							sp|P49591|SYSC_HUMAN	sp|P49591|SYSC_HUMAN	3	3	3	1	3	3	3	3	2	0	0	0	0	0	0	0	0	0	0	3	2	0	0	0
>sp|P26639|SYTC_HUMAN Threonine--tRNA ligase, cytoplasmic OS=Homo sapiens GN=TARS PE=1 SV=3	SYTC												27.97087;False;0	28.06301;False;0	26.10171;False;0	23.54757;False;0	26.70833;False;0	25.91166;False;0		0.803903	0.395125	-1.98934	-1.73873	sp|P26639|SYTC_HUMAN;sp|A2RTX5|SYTC2_HUMAN	sp|P26639|SYTC_HUMAN	23;1	23;1	23;1	2	23	23	23	21	20	9	4	11	7	0	1	1	0	1	0	21	20	9	4	11
>sp|P26640|SYVC_HUMAN Valine--tRNA ligase OS=Homo sapiens GN=VARS PE=1 SV=4	SYVC												26.11531;False;0	24.62226;False;0	24.27789;False;0	22.75305;False;0	24.55356;False;0	24.13712;False;0		0.691793	0.451047	-1.19058	-1.51921	sp|P26640|SYVC_HUMAN	sp|P26640|SYVC_HUMAN	16	16	16	1	16	16	16	15	9	4	2	5	3	0	0	3	0	2	0	15	9	4	2	5
>sp|P23381|SYWC_HUMAN Tryptophan--tRNA ligase, cytoplasmic OS=Homo sapiens GN=WARS PE=1 SV=2	SYWC																							sp|P23381|SYWC_HUMAN	sp|P23381|SYWC_HUMAN	6	6	6	1	6	6	6	6	3	0	0	0	1	0	0	0	0	0	0	6	3	0	0	0
>sp|P54577|SYYC_HUMAN Tyrosine--tRNA ligase, cytoplasmic OS=Homo sapiens GN=YARS PE=1 SV=4	SYYC																							sp|P54577|SYYC_HUMAN	sp|P54577|SYYC_HUMAN	12	12	12	1	12	12	12	11	8	0	0	1	2	1	0	0	0	0	0	11	8	0	0	1
>sp|P35269|T2FA_HUMAN General transcription factor IIF subunit 1 OS=Homo sapiens GN=GTF2F1 PE=1 SV=2	T2FA																							sp|P35269|T2FA_HUMAN	sp|P35269|T2FA_HUMAN	3	3	3	1	3	3	3	3	2	0	1	1	2	0	0	0	0	0	0	3	2	0	1	1
>sp|Q13148|TADBP_HUMAN TAR DNA-binding protein 43 OS=Homo sapiens GN=TARDBP PE=1 SV=1	TADBP																							sp|Q13148|TADBP_HUMAN	sp|Q13148|TADBP_HUMAN	2	2	2	1	2	2	2	1	2	1	0	0	1	0	0	0	0	0	0	1	2	1	0	0
>sp|P37802|TAGL2_HUMAN Transgelin-2 OS=Homo sapiens GN=TAGLN2 PE=1 SV=3	TAGL2												26.26426;False;0	27.34689;False;0	26.5327;False;0	23.86221;False;0	27.22619;False;0	26.99086;False;0		0.239531	0.822641	-0.688196	-0.607926	sp|P37802|TAGL2_HUMAN;sp|Q9UI15|TAGL3_HUMAN	sp|P37802|TAGL2_HUMAN	8;1	8;1	8;1	2	8	8	8	8	6	6	2	6	6	0	3	2	0	4	4	8	6	6	2	6
>sp|P37837|TALDO_HUMAN Transaldolase OS=Homo sapiens GN=TALDO1 PE=1 SV=2	TALDO												25.64946;False;0	25.87446;False;0	24.84594;False;0	24.3396;False;0	25.82109;False;0	25.36503;False;0		0.201661	0.847805	-0.281381	-0.523092	sp|P37837|TALDO_HUMAN	sp|P37837|TALDO_HUMAN	7	7	7	1	7	7	7	5	7	4	2	3	6	0	1	1	0	2	2	5	7	4	2	3
>sp|Q71U36|TBA1A_HUMAN Tubulin alpha-1A chain OS=Homo sapiens GN=TUBA1A PE=1 SV=1;>sp|Q13748|TBA3C_HUMAN Tubulin alpha-3C/D chain OS=Homo sapiens GN=TUBA3C PE=1 SV=3;>sp|Q6PEY2|TBA3E_HUMAN Tubulin alpha-3E chain OS=Homo sapiens GN=TUBA3E PE=1 SV=2	TBA1A																							sp|Q71U36|TBA1A_HUMAN;sp|Q13748|TBA3C_HUMAN;sp|Q6PEY2|TBA3E_HUMAN	sp|Q71U36|TBA1A_HUMAN;sp|Q13748|TBA3C_HUMAN;sp|Q6PEY2|TBA3E_HUMAN	22;17;13	1;1;1	0;0;0	3	22	1	0	19	20	18	17	13	10	13	20	17	11	19	14	1	1	1	1	0
>sp|Q9BQE3|TBA1C_HUMAN Tubulin alpha-1C chain OS=Homo sapiens GN=TUBA1C PE=1 SV=1	TBA1C																							sp|Q9BQE3|TBA1C_HUMAN	sp|Q9BQE3|TBA1C_HUMAN	22	2	2	1	22	2	2	19	19	17	18	13	10	13	19	17	10	18	15	1	1	1	2	0
>sp|P68366|TBA4A_HUMAN Tubulin alpha-4A chain OS=Homo sapiens GN=TUBA4A PE=1 SV=1	TBA4A																							sp|P68366|TBA4A_HUMAN;sp|Q9H853|TBA4B_HUMAN	sp|P68366|TBA4A_HUMAN	21;2	3;0	3;0	2	21	3	3	17	16	14	14	11	10	12	18	14	10	15	12	2	1	1	1	1
>sp|A6NHL2|TBAL3_HUMAN Tubulin alpha chain-like 3 OS=Homo sapiens GN=TUBAL3 PE=1 SV=2	TBAL3																							sp|A6NHL2|TBAL3_HUMAN	sp|A6NHL2|TBAL3_HUMAN	5	1	1	1	5	1	1	4	4	3	4	4	3	2	5	4	3	4	3	1	0	0	1	0
>sp|Q13885|TBB2A_HUMAN Tubulin beta-2A chain OS=Homo sapiens GN=TUBB2A PE=1 SV=1;>sp|Q9BVA1|TBB2B_HUMAN Tubulin beta-2B chain OS=Homo sapiens GN=TUBB2B PE=1 SV=1	TBB2A																							sp|Q13885|TBB2A_HUMAN;sp|Q9BVA1|TBB2B_HUMAN;sp|A6NNZ2|TBB8L_HUMAN	sp|Q13885|TBB2A_HUMAN;sp|Q9BVA1|TBB2B_HUMAN	18;17;7	2;1;0	1;0;0	3	18	2	1	15	11	9	9	10	8	9	14	10	7	12	10	2	1	0	0	0
>sp|Q13509|TBB3_HUMAN Tubulin beta-3 chain OS=Homo sapiens GN=TUBB3 PE=1 SV=2;>tr|A0A0B4J269|A0A0B4J269_HUMAN Uncharacterized protein OS=Homo sapiens PE=1 SV=1	TBB3												23.94798;False;0	24.3396;False;0	24.53422;False;0	24.38607;False;0	21.5343;True;0	24.36979;False;0		0.365993	0.652195	-0.843875	-0.875899	sp|Q13509|TBB3_HUMAN;tr|A0A0B4J269|A0A0B4J269_HUMAN	sp|Q13509|TBB3_HUMAN;tr|A0A0B4J269|A0A0B4J269_HUMAN	15;15	5;5	2;2	2	15	5	2	13	10	11	10	9	10	8	12	10	5	10	9	4	2	3	2	1
>sp|Q9BUF5|TBB6_HUMAN Tubulin beta-6 chain OS=Homo sapiens GN=TUBB6 PE=1 SV=1	TBB6												24.26642;False;0	24.57057;False;0	24.94784;False;0	20.53545;True;0	22.65063;True;0	22.51574;True;0		1.7139	0.0785263	-2.69434	-3.78669	sp|Q9BUF5|TBB6_HUMAN	sp|Q9BUF5|TBB6_HUMAN	15	4	4	1	15	4	4	15	9	8	8	6	6	6	11	7	3	11	6	4	3	2	1	1
>sp|Q3ZCM7|TBB8_HUMAN Tubulin beta-8 chain OS=Homo sapiens GN=TUBB8 PE=1 SV=2	TBB8																							sp|Q3ZCM7|TBB8_HUMAN	sp|Q3ZCM7|TBB8_HUMAN	9	1	1	1	9	1	1	8	6	6	6	7	6	6	8	7	4	8	5	0	0	0	0	0
>sp|Q13428|TCOF_HUMAN Treacle protein OS=Homo sapiens GN=TCOF1 PE=1 SV=3	TCOF												23.30243;False;0	23.72858;False;0	23.83827;False;0	21.72266;True;0	24.16331;False;0	22.70853;True;0		0.448413	0.564263	-0.75826	-1.04232	sp|Q13428|TCOF_HUMAN	sp|Q13428|TCOF_HUMAN	5	5	5	1	5	5	5	4	3	3	1	2	1	0	0	0	0	0	0	4	3	3	1	2
>sp|P53999|TCP4_HUMAN Activated RNA polymerase II transcriptional coactivator p15 OS=Homo sapiens GN=SUB1 PE=1 SV=3	TCP4												24.93423;False;0	24.81651;False;0	25.56549;False;0	23.4716;False;0	24.97622;False;0	25.77656;False;0		0.195638	0.852571	-0.363951	-0.509339	sp|P53999|TCP4_HUMAN	sp|P53999|TCP4_HUMAN	5	5	5	1	5	5	5	2	5	4	3	2	2	2	2	3	0	2	2	2	5	4	3	2
>sp|P17987|TCPA_HUMAN T-complex protein 1 subunit alpha OS=Homo sapiens GN=TCP1 PE=1 SV=1	TCPA												26.81336;False;0	28.19216;False;0	26.65949;False;0	24.0639;False;0	26.71489;False;0	27.47243;False;0		0.425268	0.583657	-1.13793	-0.996038	sp|P17987|TCPA_HUMAN	sp|P17987|TCPA_HUMAN	19	19	19	1	19	19	19	17	17	13	3	14	12	4	4	5	0	7	3	17	17	13	3	14
>sp|P78371|TCPB_HUMAN T-complex protein 1 subunit beta OS=Homo sapiens GN=CCT2 PE=1 SV=4	TCPB												26.61316;False;0	26.8136;False;0	25.67737;False;0	23.59343;False;0	25.74548;False;0	26.24527;False;0		0.591979	0.494009	-1.17332	-1.32474	sp|P78371|TCPB_HUMAN	sp|P78371|TCPB_HUMAN	12	12	12	1	12	12	12	12	10	6	2	5	7	0	1	3	0	3	1	12	10	6	2	5
>sp|P50991|TCPD_HUMAN T-complex protein 1 subunit delta OS=Homo sapiens GN=CCT4 PE=1 SV=4	TCPD												26.78793;False;0	26.83918;False;0	25.9347;False;0	24.15128;False;0	26.19216;False;0	26.1601;False;0		0.622949	0.472773	-1.01942	-1.3851	sp|P50991|TCPD_HUMAN	sp|P50991|TCPD_HUMAN	12	12	12	1	12	12	12	11	9	6	3	5	5	1	2	2	0	4	1	11	9	6	3	5
>sp|P48643|TCPE_HUMAN T-complex protein 1 subunit epsilon OS=Homo sapiens GN=CCT5 PE=1 SV=1	TCPE												26.48769;False;0	26.95638;False;0	26.53988;False;0	24.41931;False;0	26.38947;False;0	26.66926;False;0		0.505193	0.546945	-0.8353	-1.15478	sp|P48643|TCPE_HUMAN	sp|P48643|TCPE_HUMAN	11	11	11	1	11	11	11	11	7	6	4	7	5	1	1	2	0	4	1	11	7	6	4	7
>sp|P49368|TCPG_HUMAN T-complex protein 1 subunit gamma OS=Homo sapiens GN=CCT3 PE=1 SV=4	TCPG												27.63637;False;0	28.00099;False;0	26.66194;False;0	24.28539;False;0	27.25584;False;0	27.14307;False;0		0.501071	0.550971	-1.205	-1.14666	sp|P49368|TCPG_HUMAN	sp|P49368|TCPG_HUMAN	24	24	24	1	24	24	24	23	20	10	3	16	14	4	7	6	1	8	3	23	20	10	3	16
>sp|Q99832|TCPH_HUMAN T-complex protein 1 subunit eta OS=Homo sapiens GN=CCT7 PE=1 SV=2	TCPH												27.10029;False;0	27.576;False;0	26.26035;False;0	24.25846;False;0	26.71712;False;0	27.07999;False;0		0.424277	0.584673	-0.960355	-0.994049	sp|Q99832|TCPH_HUMAN	sp|Q99832|TCPH_HUMAN	14	14	14	1	14	14	14	14	13	7	4	9	6	2	2	3	0	4	3	14	13	7	4	9
>sp|P50990|TCPQ_HUMAN T-complex protein 1 subunit theta OS=Homo sapiens GN=CCT8 PE=1 SV=4	TCPQ												28.03941;False;0	28.66648;False;0	27.41248;False;0	25.52713;False;0	28.00828;False;0	28.25291;False;0		0.340657	0.683261	-0.776684	-0.82368	sp|P50990|TCPQ_HUMAN	sp|P50990|TCPQ_HUMAN	24	24	24	1	24	24	24	21	21	15	7	14	15	5	6	10	0	9	6	21	21	15	7	14
>sp|P40227|TCPZ_HUMAN T-complex protein 1 subunit zeta OS=Homo sapiens GN=CCT6A PE=1 SV=3	TCPZ												27.27808;False;0	27.13301;False;0	26.72495;False;0	25.23235;False;0	26.60696;False;0	26.94592;False;0		0.644013	0.460447	-0.783599	-1.42613	sp|P40227|TCPZ_HUMAN	sp|P40227|TCPZ_HUMAN	13	13	8	1	13	13	8	10	11	9	4	9	8	3	3	4	1	4	3	10	11	9	4	9
>sp|Q9H147|TDIF1_HUMAN Deoxynucleotidyltransferase terminal-interacting protein 1 OS=Homo sapiens GN=DNTTIP1 PE=1 SV=2	TDIF1												22.35005;True;0	23.41538;True;0	22.70115;True;0	23.27056;False;0	24.22383;False;0	24.31659;False;0		1.14407	0.220597	1.1148	2.43275	sp|Q9H147|TDIF1_HUMAN	sp|Q9H147|TDIF1_HUMAN	3	3	3	1	3	3	3	0	0	0	2	3	2	0	0	0	0	0	0	0	0	0	2	3
>sp|Q15185|TEBP_HUMAN Prostaglandin E synthase 3 OS=Homo sapiens GN=PTGES3 PE=1 SV=1	TEBP																							sp|Q15185|TEBP_HUMAN	sp|Q15185|TEBP_HUMAN	2	2	2	1	2	2	2	2	1	1	0	1	1	0	0	1	0	1	1	2	1	1	0	1
>sp|Q68CZ2|TENS3_HUMAN Tensin-3 OS=Homo sapiens GN=TNS3 PE=1 SV=2	TENS3																							sp|Q68CZ2|TENS3_HUMAN;sp|Q63HR2|TNS2_HUMAN;sp|Q9HBL0|TENS1_HUMAN	sp|Q68CZ2|TENS3_HUMAN	3;1;1	3;1;1	3;1;1	3	3	3	3	1	1	0	1	0	0	0	1	1	0	3	0	1	1	0	1	0
>sp|P13726|TF_HUMAN Tissue factor OS=Homo sapiens GN=F3 PE=1 SV=1	TF																							sp|P13726|TF_HUMAN	sp|P13726|TF_HUMAN	1	1	1	1	1	1	1	1	1	1	0	1	1	0	0	0	0	0	0	1	1	1	0	1
>sp|Q92734|TFG_HUMAN Protein TFG OS=Homo sapiens GN=TFG PE=1 SV=2	TFG																							sp|Q92734|TFG_HUMAN	sp|Q92734|TFG_HUMAN	2	2	2	1	2	2	2	2	1	1	0	1	0	0	0	0	0	0	0	2	1	1	0	1
>sp|P22735|TGM1_HUMAN Protein-glutamine gamma-glutamyltransferase K OS=Homo sapiens GN=TGM1 PE=1 SV=4	TGM1																							sp|P22735|TGM1_HUMAN	sp|P22735|TGM1_HUMAN	4	4	4	1	4	4	4	0	0	1	3	1	2	0	0	0	3	0	1	0	0	1	3	1
>sp|P21980|TGM2_HUMAN Protein-glutamine gamma-glutamyltransferase 2 OS=Homo sapiens GN=TGM2 PE=1 SV=2	TGM2												26.31372;False;0	26.69657;False;0	25.50582;False;0	23.90021;False;0	25.14565;False;0	26.03484;False;0		0.737873	0.440453	-1.14514	-1.60917	sp|P21980|TGM2_HUMAN;sp|P49221|TGM4_HUMAN	sp|P21980|TGM2_HUMAN	11;1	11;1	11;1	2	11	11	11	9	11	5	3	6	8	0	0	0	1	0	1	9	11	5	3	6
>sp|Q9BWD1|THIC_HUMAN Acetyl-CoA acetyltransferase, cytosolic OS=Homo sapiens GN=ACAT2 PE=1 SV=2	THIC																							sp|Q9BWD1|THIC_HUMAN	sp|Q9BWD1|THIC_HUMAN	2	2	2	1	2	2	2	2	2	0	0	0	0	0	0	0	0	0	0	2	2	0	0	0
>sp|P24752|THIL_HUMAN Acetyl-CoA acetyltransferase, mitochondrial OS=Homo sapiens GN=ACAT1 PE=1 SV=1	THIL																							sp|P24752|THIL_HUMAN	sp|P24752|THIL_HUMAN	4	4	4	1	4	4	4	4	4	1	0	1	1	0	0	0	0	0	0	4	4	1	0	1
>sp|P10599|THIO_HUMAN Thioredoxin OS=Homo sapiens GN=TXN PE=1 SV=3	THIO												26.8662;False;0	26.91934;False;0	22.98248;True;0	26.65322;False;0	26.4654;False;0	27.20676;False;0		0.376165	0.639132	1.18578	0.896704	sp|P10599|THIO_HUMAN	sp|P10599|THIO_HUMAN	3	3	3	1	3	3	3	2	3	1	2	3	3	2	0	1	2	1	1	2	3	1	2	3
>sp|Q86V81|THOC4_HUMAN THO complex subunit 4 OS=Homo sapiens GN=ALYREF PE=1 SV=3	THOC4																							sp|Q86V81|THOC4_HUMAN	sp|Q86V81|THOC4_HUMAN	3	3	3	1	3	3	3	2	3	1	1	0	1	0	1	1	0	2	1	2	3	1	1	0
>sp|P52888|THOP1_HUMAN Thimet oligopeptidase OS=Homo sapiens GN=THOP1 PE=1 SV=2	THOP1																							sp|P52888|THOP1_HUMAN	sp|P52888|THOP1_HUMAN	2	2	2	1	2	2	2	2	1	0	0	0	0	0	0	0	0	0	0	2	1	0	0	0
>sp|Q13263|TIF1B_HUMAN Transcription intermediary factor 1-beta OS=Homo sapiens GN=TRIM28 PE=1 SV=5	TIF1B												24.50367;False;0	24.58147;False;0	25.26453;False;0	23.52241;False;0	24.65726;False;0	24.59372;False;0		0.524663	0.5477	-0.525428	-1.19307	sp|Q13263|TIF1B_HUMAN	sp|Q13263|TIF1B_HUMAN	9	9	9	1	9	9	9	9	5	4	2	5	5	0	2	3	0	6	3	9	5	4	2	5
>sp|O43615|TIM44_HUMAN Mitochondrial import inner membrane translocase subunit TIM44 OS=Homo sapiens GN=TIMM44 PE=1 SV=2	TIM44																							sp|O43615|TIM44_HUMAN	sp|O43615|TIM44_HUMAN	2	2	2	1	2	2	2	2	1	0	0	0	0	0	0	0	0	0	0	2	1	0	0	0
>sp|Q3ZCQ8|TIM50_HUMAN Mitochondrial import inner membrane translocase subunit TIM50 OS=Homo sapiens GN=TIMM50 PE=1 SV=2	TIM50																							sp|Q3ZCQ8|TIM50_HUMAN	sp|Q3ZCQ8|TIM50_HUMAN	4	4	4	1	4	4	4	3	1	0	0	0	0	0	4	1	0	3	1	3	1	0	0	0
>sp|P29401|TKT_HUMAN Transketolase OS=Homo sapiens GN=TKT PE=1 SV=3	TKT												28.61376;False;0	29.27171;False;0	27.15702;False;0	24.14569;False;0	27.89087;False;0	27.99755;False;0		0.519078	0.545977	-1.66945	-1.1821	sp|P29401|TKT_HUMAN	sp|P29401|TKT_HUMAN	16	16	16	1	16	16	16	14	15	13	3	11	10	2	3	5	2	8	4	14	15	13	3	11
>sp|Q9Y490|TLN1_HUMAN Talin-1 OS=Homo sapiens GN=TLN1 PE=1 SV=3	TLN1												27.8144;False;0	27.91917;False;0	27.53215;False;0	24.53931;False;0	26.99507;False;0	26.33996;False;0		1.13717	0.221971	-1.79713	-2.41804	sp|Q9Y490|TLN1_HUMAN;sp|Q9Y4G6|TLN2_HUMAN	sp|Q9Y490|TLN1_HUMAN	47;5	47;5	47;5	2	47	47	47	40	32	20	5	17	17	0	0	1	0	2	0	40	32	20	5	17
>sp|Q9BVC6|TM109_HUMAN Transmembrane protein 109 OS=Homo sapiens GN=TMEM109 PE=1 SV=1	TM109																							sp|Q9BVC6|TM109_HUMAN	sp|Q9BVC6|TM109_HUMAN	2	2	2	1	2	2	2	1	1	1	0	1	2	0	0	0	0	1	0	1	1	1	0	1
>sp|Q6ZVM7|TM1L2_HUMAN TOM1-like protein 2 OS=Homo sapiens GN=TOM1L2 PE=1 SV=1	TM1L2																							sp|Q6ZVM7|TM1L2_HUMAN	sp|Q6ZVM7|TM1L2_HUMAN	8	8	8	1	8	8	8	5	0	0	6	0	0	0	1	0	0	0	0	5	0	0	6	0
>sp|Q9NYL9|TMOD3_HUMAN Tropomodulin-3 OS=Homo sapiens GN=TMOD3 PE=1 SV=1	TMOD3																							sp|Q9NYL9|TMOD3_HUMAN;sp|Q9NZR1|TMOD2_HUMAN	sp|Q9NYL9|TMOD3_HUMAN	8;1	8;1	8;1	2	8	8	8	3	2	0	5	1	1	1	7	0	0	6	1	3	2	0	5	1
>sp|Q92973|TNPO1_HUMAN Transportin-1 OS=Homo sapiens GN=TNPO1 PE=1 SV=2	TNPO1																							sp|Q92973|TNPO1_HUMAN	sp|Q92973|TNPO1_HUMAN	3	3	2	1	3	3	2	3	2	1	0	2	1	0	0	0	0	0	0	3	2	1	0	2
>sp|Q9H0E2|TOLIP_HUMAN Toll-interacting protein OS=Homo sapiens GN=TOLLIP PE=1 SV=1	TOLIP																							sp|Q9H0E2|TOLIP_HUMAN	sp|Q9H0E2|TOLIP_HUMAN	3	3	3	1	3	3	3	2	1	0	2	0	0	0	0	0	0	0	0	2	1	0	2	0
>sp|O60784|TOM1_HUMAN Target of Myb protein 1 OS=Homo sapiens GN=TOM1 PE=1 SV=2	TOM1																							sp|O60784|TOM1_HUMAN	sp|O60784|TOM1_HUMAN	6	6	6	1	6	6	6	4	0	0	4	0	0	0	1	1	0	0	0	4	0	0	4	0
>sp|Q9NS69|TOM22_HUMAN Mitochondrial import receptor subunit TOM22 homolog OS=Homo sapiens GN=TOMM22 PE=1 SV=3	TOM22																							sp|Q9NS69|TOM22_HUMAN	sp|Q9NS69|TOM22_HUMAN	5	5	5	1	5	5	5	0	0	0	0	0	0	0	5	0	0	3	0	0	0	0	0	0
>sp|O96008|TOM40_HUMAN Mitochondrial import receptor subunit TOM40 homolog OS=Homo sapiens GN=TOMM40 PE=1 SV=1	TOM40																							sp|O96008|TOM40_HUMAN	sp|O96008|TOM40_HUMAN	3	3	3	1	3	3	3	0	0	0	0	0	0	0	3	0	0	3	0	0	0	0	0	0
>sp|O94826|TOM70_HUMAN Mitochondrial import receptor subunit TOM70 OS=Homo sapiens GN=TOMM70A PE=1 SV=1	TOM70																							sp|O94826|TOM70_HUMAN	sp|O94826|TOM70_HUMAN	7	7	7	1	7	7	7	0	0	0	0	0	0	0	7	0	0	3	0	0	0	0	0	0
>sp|P11387|TOP1_HUMAN DNA topoisomerase 1 OS=Homo sapiens GN=TOP1 PE=1 SV=2	TOP1												26.35548;False;0	26.56526;False;0	27.7649;False;0	26.41261;False;0	28.2056;False;0	26.47232;False;0		0.0639782	0.964373	0.134961	0.183922	sp|P11387|TOP1_HUMAN	sp|P11387|TOP1_HUMAN	15	15	13	1	15	15	13	9	12	14	8	14	7	2	0	2	0	2	0	9	12	14	8	14
>sp|O43399|TPD54_HUMAN Tumor protein D54 OS=Homo sapiens GN=TPD52L2 PE=1 SV=2	TPD54												24.45073;False;0	24.77107;False;0	24.15252;False;0	23.39728;False;0	24.06143;False;0	24.42413;False;0		0.641731	0.4573	-0.497163	-1.42168	sp|O43399|TPD54_HUMAN	sp|O43399|TPD54_HUMAN	5	5	5	1	5	5	5	5	5	2	2	3	3	0	1	1	0	2	1	5	5	2	2	3
>sp|P60174|TPIS_HUMAN Triosephosphate isomerase OS=Homo sapiens GN=TPI1 PE=1 SV=3	TPIS												28.14822;False;0	28.8909;False;0	27.79148;False;0	25.2052;False;0	28.54506;False;0	28.60456;False;0		0.284673	0.7585	-0.82526	-0.705905	sp|P60174|TPIS_HUMAN	sp|P60174|TPIS_HUMAN	12	12	12	1	12	12	12	12	11	9	6	7	8	1	0	1	1	6	3	12	11	9	6	7
>sp|P06753|TPM3_HUMAN Tropomyosin alpha-3 chain OS=Homo sapiens GN=TPM3 PE=1 SV=2	TPM3																							sp|P06753|TPM3_HUMAN	sp|P06753|TPM3_HUMAN	9	3	3	1	9	3	3	8	6	6	6	4	6	4	6	3	2	4	3	2	1	2	1	1
>sp|P67936|TPM4_HUMAN Tropomyosin alpha-4 chain OS=Homo sapiens GN=TPM4 PE=1 SV=3	TPM4												28.51239;False;0	29.14965;False;0	27.84206;False;0	27.08426;False;0	28.0838;False;0	28.7481;False;0		0.359626	0.663601	-0.529311	-0.862831	sp|P67936|TPM4_HUMAN;sp|Q2TAC2|CCD57_HUMAN	sp|P67936|TPM4_HUMAN	17;1	17;1	9;1	2	17	17	9	17	15	14	12	12	13	3	4	2	1	2	2	17	15	14	12	12
>sp|P12270|TPR_HUMAN Nucleoprotein TPR OS=Homo sapiens GN=TPR PE=1 SV=3	TPR												23.64185;False;0	24.2566;False;0	23.85015;False;0	23.84192;False;0	23.61324;False;0	24.19693;False;0		0.0443165	0.981615	-0.0321674	-0.129799	sp|P12270|TPR_HUMAN	sp|P12270|TPR_HUMAN	10	10	10	1	10	10	10	9	6	4	5	3	4	0	1	0	0	2	0	9	6	4	5	3
>sp|Q9Y2W1|TR150_HUMAN Thyroid hormone receptor-associated protein 3 OS=Homo sapiens GN=THRAP3 PE=1 SV=2	TR150												25.29932;False;0	25.90731;False;0	26.58835;False;0	26.04918;False;0	27.52081;False;0	27.0277;False;0		0.752179	0.431556	0.934235	1.63716	sp|Q9Y2W1|TR150_HUMAN	sp|Q9Y2W1|TR150_HUMAN	13	13	13	1	13	13	13	12	8	6	11	10	8	2	3	6	4	5	6	12	8	6	11	10
>sp|Q12931|TRAP1_HUMAN Heat shock protein 75 kDa, mitochondrial OS=Homo sapiens GN=TRAP1 PE=1 SV=3	TRAP1																							sp|Q12931|TRAP1_HUMAN	sp|Q12931|TRAP1_HUMAN	2	2	2	1	2	2	2	2	1	0	0	0	0	0	0	0	0	0	0	2	1	0	0	0
>sp|Q96PN7|TREF1_HUMAN Transcriptional-regulating factor 1 OS=Homo sapiens GN=TRERF1 PE=1 SV=1	TREF1												23.08527;True;0	23.67083;True;0	22.70855;True;0	24.97141;False;0	25.57877;False;0	25.87199;False;0		2.41462	0.0204706	2.31918	6.0141	sp|Q96PN7|TREF1_HUMAN	sp|Q96PN7|TREF1_HUMAN	4	4	4	1	4	4	4	0	0	0	3	4	3	0	0	0	0	0	0	0	0	0	3	4
>sp|P02788|TRFL_HUMAN Lactotransferrin OS=Homo sapiens GN=LTF PE=1 SV=6	TRFL												23.09671;True;0	21.85791;False;0	21.64667;False;0	21.70261;False;0	28.80326;False;0	21.89504;False;0		0.335348	0.685765	1.93321	0.81266	sp|P02788|TRFL_HUMAN;CON__Q29443;CON__Q0IIK2	sp|P02788|TRFL_HUMAN	23;2;2	23;2;2	23;2;2	3	23	23	23	1	3	3	2	11	2	2	23	1	3	1	3	1	3	3	2	11
>sp|Q14258|TRI25_HUMAN E3 ubiquitin/ISG15 ligase TRIM25 OS=Homo sapiens GN=TRIM25 PE=1 SV=2	TRI25																							sp|Q14258|TRI25_HUMAN	sp|Q14258|TRI25_HUMAN	4	4	4	1	4	4	4	4	2	1	0	2	2	0	0	0	0	0	0	4	2	1	0	2
>sp|P14373|TRI27_HUMAN Zinc finger protein RFP OS=Homo sapiens GN=TRIM27 PE=1 SV=1	TRI27																							sp|P14373|TRI27_HUMAN	sp|P14373|TRI27_HUMAN	13	13	13	1	13	13	13	2	0	0	1	1	0	1	13	6	0	12	5	2	0	0	1	1
>sp|Q8TD43|TRPM4_HUMAN Transient receptor potential cation channel subfamily M member 4 OS=Homo sapiens GN=TRPM4 PE=1 SV=1	TRPM4																							sp|Q8TD43|TRPM4_HUMAN	sp|Q8TD43|TRPM4_HUMAN	3	3	3	1	3	3	3	0	0	0	0	0	0	0	3	0	0	0	0	0	0	0	0	0
>sp|Q16881|TRXR1_HUMAN Thioredoxin reductase 1, cytoplasmic OS=Homo sapiens GN=TXNRD1 PE=1 SV=3	TRXR1																							sp|Q16881|TRXR1_HUMAN	sp|Q16881|TRXR1_HUMAN	3	3	3	1	3	3	3	3	2	1	0	1	1	0	0	0	0	0	1	3	2	1	0	1
>sp|Q12792|TWF1_HUMAN Twinfilin-1 OS=Homo sapiens GN=TWF1 PE=1 SV=3	TWF1																							sp|Q12792|TWF1_HUMAN	sp|Q12792|TWF1_HUMAN	2	2	2	1	2	2	2	2	2	0	0	0	0	0	0	0	0	0	0	2	2	0	0	0
>sp|Q9BRA2|TXD17_HUMAN Thioredoxin domain-containing protein 17 OS=Homo sapiens GN=TXNDC17 PE=1 SV=1	TXD17																							sp|Q9BRA2|TXD17_HUMAN	sp|Q9BRA2|TXD17_HUMAN	3	3	3	1	3	3	3	3	2	1	0	1	1	0	0	0	0	1	0	3	2	1	0	1
>sp|Q8NBS9|TXND5_HUMAN Thioredoxin domain-containing protein 5 OS=Homo sapiens GN=TXNDC5 PE=1 SV=2	TXND5												26.59406;False;0	27.15557;False;0	25.3346;False;0	23.79263;False;0	25.71128;False;0	25.72622;False;0		0.698978	0.445112	-1.2847	-1.53322	sp|Q8NBS9|TXND5_HUMAN	sp|Q8NBS9|TXND5_HUMAN	7	7	7	1	7	7	7	7	6	5	2	5	4	0	0	0	0	2	0	7	6	5	2	5
>sp|P53007|TXTP_HUMAN Tricarboxylate transport protein, mitochondrial OS=Homo sapiens GN=SLC25A1 PE=1 SV=2	TXTP																							sp|P53007|TXTP_HUMAN	sp|P53007|TXTP_HUMAN	2	2	2	1	2	2	2	0	1	0	0	0	0	0	2	0	0	1	0	0	1	0	0	0
>sp|Q01081|U2AF1_HUMAN Splicing factor U2AF 35 kDa subunit OS=Homo sapiens GN=U2AF1 PE=1 SV=3;>sp|P0DN76|U2AF5_HUMAN Splicing factor U2AF 35 kDa subunit-like protein OS=Homo sapiens GN=U2AF1L5 PE=3 SV=1;>tr|M0R2N4|M0R2N4_HUMAN Uncharacterized protein OS=Ho	U2AF1												23.57923;False;0	23.39087;False;0	24.01035;False;0	20.79428;True;0	21.83736;True;0	22.43071;True;0		1.73789	0.0852571	-1.9727	-3.85109	sp|Q01081|U2AF1_HUMAN;sp|P0DN76|U2AF5_HUMAN;tr|M0R2N4|M0R2N4_HUMAN;sp|Q8WU68|U2AF4_HUMAN	sp|Q01081|U2AF1_HUMAN;sp|P0DN76|U2AF5_HUMAN;tr|M0R2N4|M0R2N4_HUMAN;sp|Q8WU68|U2AF4_HUMAN	2;2;1;1	2;2;1;1	2;2;1;1	4	2	2	2	2	2	2	1	1	1	1	2	2	0	2	1	2	2	2	1	1
>sp|P26368|U2AF2_HUMAN Splicing factor U2AF 65 kDa subunit OS=Homo sapiens GN=U2AF2 PE=1 SV=4	U2AF2												23.81919;False;0	24.47215;False;0	26.02206;False;0	24.27384;False;0	25.27238;False;0	25.43336;False;0		0.107287	0.924095	0.222056	0.297197	sp|P26368|U2AF2_HUMAN	sp|P26368|U2AF2_HUMAN	6	6	6	1	6	6	6	5	4	5	4	3	3	1	1	1	1	1	1	5	4	5	4	3
>sp|O75643|U520_HUMAN U5 small nuclear ribonucleoprotein 200 kDa helicase OS=Homo sapiens GN=SNRNP200 PE=1 SV=2	U520												26.50335;False;0	27.47985;False;0	28.04573;False;0	26.75659;False;0	27.88768;False;0	28.10674;False;0		0.145468	0.892701	0.240697	0.391523	sp|O75643|U520_HUMAN	sp|O75643|U520_HUMAN	30	30	30	1	30	30	30	24	22	18	21	19	17	3	4	6	8	9	3	24	22	18	21	19
>sp|Q15029|U5S1_HUMAN 116 kDa U5 small nuclear ribonucleoprotein component OS=Homo sapiens GN=EFTUD2 PE=1 SV=1	U5S1												26.03339;False;0	26.6277;False;0	27.45975;False;0	26.26837;False;0	27.21531;False;0	27.91565;False;0		0.270155	0.779495	0.426161	0.674725	sp|Q15029|U5S1_HUMAN	sp|Q15029|U5S1_HUMAN	16	15	15	1	16	15	15	13	12	13	10	13	8	6	4	8	7	4	7	12	12	13	9	12
>sp|Q9BZF9|UACA_HUMAN Uveal autoantigen with coiled-coil domains and ankyrin repeats OS=Homo sapiens GN=UACA PE=1 SV=2	UACA																							sp|Q9BZF9|UACA_HUMAN	sp|Q9BZF9|UACA_HUMAN	4	4	4	1	4	4	4	3	0	0	4	0	0	0	0	0	0	0	0	3	0	0	4	0
>sp|Q16222|UAP1_HUMAN UDP-N-acetylhexosamine pyrophosphorylase OS=Homo sapiens GN=UAP1 PE=1 SV=3	UAP1																							sp|Q16222|UAP1_HUMAN;sp|Q3KQV9|UAP1L_HUMAN	sp|Q16222|UAP1_HUMAN	6;2	6;2	6;2	2	6	6	6	4	3	2	0	3	2	1	1	1	0	1	1	4	3	2	0	3
>sp|P22314|UBA1_HUMAN Ubiquitin-like modifier-activating enzyme 1 OS=Homo sapiens GN=UBA1 PE=1 SV=3	UBA1												27.35481;False;0	26.52216;False;0	25.81199;False;0	23.90307;False;0	25.15931;False;0	25.53496;False;0		1.19955	0.211097	-1.69721	-2.55215	sp|P22314|UBA1_HUMAN	sp|P22314|UBA1_HUMAN	17	17	17	1	17	17	17	16	11	7	4	6	6	3	3	8	0	8	4	16	11	7	4	6
>sp|A0AVT1|UBA6_HUMAN Ubiquitin-like modifier-activating enzyme 6 OS=Homo sapiens GN=UBA6 PE=1 SV=1	UBA6																							sp|A0AVT1|UBA6_HUMAN	sp|A0AVT1|UBA6_HUMAN	6	6	6	1	6	6	6	6	2	0	0	1	1	0	0	0	0	0	0	6	2	0	0	1
>sp|P61088|UBE2N_HUMAN Ubiquitin-conjugating enzyme E2 N OS=Homo sapiens GN=UBE2N PE=1 SV=1;>sp|Q5JXB2|UE2NL_HUMAN Putative ubiquitin-conjugating enzyme E2 N-like OS=Homo sapiens GN=UBE2NL PE=1 SV=1	UBE2N																							sp|P61088|UBE2N_HUMAN;sp|Q5JXB2|UE2NL_HUMAN	sp|P61088|UBE2N_HUMAN;sp|Q5JXB2|UE2NL_HUMAN	2;1	2;1	2;1	2	2	2	2	1	1	1	0	1	1	0	0	0	0	0	0	1	1	1	0	1
>sp|P54578|UBP14_HUMAN Ubiquitin carboxyl-terminal hydrolase 14 OS=Homo sapiens GN=USP14 PE=1 SV=3	UBP14																							sp|P54578|UBP14_HUMAN	sp|P54578|UBP14_HUMAN	3	3	3	1	3	3	3	3	2	0	0	1	0	0	0	0	0	0	0	3	2	0	0	1
>sp|P45974|UBP5_HUMAN Ubiquitin carboxyl-terminal hydrolase 5 OS=Homo sapiens GN=USP5 PE=1 SV=2	UBP5																							sp|P45974|UBP5_HUMAN	sp|P45974|UBP5_HUMAN	3	3	3	1	3	3	3	3	2	0	0	0	1	0	0	0	0	0	0	3	2	0	0	0
>sp|Q70EL1|UBP54_HUMAN Inactive ubiquitin carboxyl-terminal hydrolase 54 OS=Homo sapiens GN=USP54 PE=1 SV=4	UBP54																							sp|Q70EL1|UBP54_HUMAN	sp|Q70EL1|UBP54_HUMAN	2	2	2	1	2	2	2	0	0	0	0	0	0	0	1	0	0	1	0	0	0	0	0	0
>sp|Q93009|UBP7_HUMAN Ubiquitin carboxyl-terminal hydrolase 7 OS=Homo sapiens GN=USP7 PE=1 SV=2	UBP7												23.51051;False;0	22.1327;True;0	22.08873;True;0	24.55538;False;0	24.5817;False;0	26.56462;False;0		1.51097	0.112522	2.65658	3.26846	sp|Q93009|UBP7_HUMAN	sp|Q93009|UBP7_HUMAN	7	7	7	1	7	7	7	3	1	0	6	5	6	0	0	0	1	0	2	3	1	0	6	5
>sp|Q9UMX0|UBQL1_HUMAN Ubiquilin-1 OS=Homo sapiens GN=UBQLN1 PE=1 SV=2;>sp|Q9NRR5|UBQL4_HUMAN Ubiquilin-4 OS=Homo sapiens GN=UBQLN4 PE=1 SV=2	UBQL1																							sp|Q9UMX0|UBQL1_HUMAN;sp|Q9NRR5|UBQL4_HUMAN	sp|Q9UMX0|UBQL1_HUMAN;sp|Q9NRR5|UBQL4_HUMAN	4;2	4;2	2;1	2	4	4	2	4	2	0	0	0	0	0	0	0	0	0	0	4	2	0	0	0
>sp|Q8TF42|UBS3B_HUMAN Ubiquitin-associated and SH3 domain-containing protein B OS=Homo sapiens GN=UBASH3B PE=1 SV=2	UBS3B																							sp|Q8TF42|UBS3B_HUMAN	sp|Q8TF42|UBS3B_HUMAN	2	2	2	1	2	2	2	2	0	0	1	0	0	0	0	0	0	0	0	2	0	0	1	0
>sp|P15374|UCHL3_HUMAN Ubiquitin carboxyl-terminal hydrolase isozyme L3 OS=Homo sapiens GN=UCHL3 PE=1 SV=1	UCHL3																							sp|P15374|UCHL3_HUMAN	sp|P15374|UCHL3_HUMAN	2	2	2	1	2	2	2	2	1	0	0	0	0	0	0	0	0	0	0	2	1	0	0	0
>sp|Q9H3U1|UN45A_HUMAN Protein unc-45 homolog A OS=Homo sapiens GN=UNC45A PE=1 SV=1	UN45A																							sp|Q9H3U1|UN45A_HUMAN	sp|Q9H3U1|UN45A_HUMAN	4	4	4	1	4	4	4	1	0	0	0	0	0	1	1	2	0	3	0	1	0	0	0	0
>sp|Q96IX5|USMG5_HUMAN Up-regulated during skeletal muscle growth protein 5 OS=Homo sapiens GN=USMG5 PE=1 SV=1	USMG5																							sp|Q96IX5|USMG5_HUMAN	sp|Q96IX5|USMG5_HUMAN	1	1	1	1	1	1	1	1	0	0	0	0	0	0	1	0	0	1	0	1	0	0	0	0
>sp|O60763|USO1_HUMAN General vesicular transport factor p115 OS=Homo sapiens GN=USO1 PE=1 SV=2	USO1																							sp|O60763|USO1_HUMAN	sp|O60763|USO1_HUMAN	6	6	6	1	6	6	6	4	4	1	0	2	1	0	0	0	0	0	0	4	4	1	0	2
>sp|Q93008|USP9X_HUMAN Probable ubiquitin carboxyl-terminal hydrolase FAF-X OS=Homo sapiens GN=USP9X PE=1 SV=3;>sp|O00507|USP9Y_HUMAN Probable ubiquitin carboxyl-terminal hydrolase FAF-Y OS=Homo sapiens GN=USP9Y PE=2 SV=2	USP9X																							sp|Q93008|USP9X_HUMAN;sp|O00507|USP9Y_HUMAN	sp|Q93008|USP9X_HUMAN;sp|O00507|USP9Y_HUMAN	4;2	4;2	4;2	2	4	4	4	2	1	0	3	1	3	0	0	0	2	0	0	2	1	0	3	1
>sp|Q9P0L0|VAPA_HUMAN Vesicle-associated membrane protein-associated protein A OS=Homo sapiens GN=VAPA PE=1 SV=3;>sp|O95292|VAPB_HUMAN Vesicle-associated membrane protein-associated protein B/C OS=Homo sapiens GN=VAPB PE=1 SV=3	VAPA																							sp|Q9P0L0|VAPA_HUMAN;sp|O95292|VAPB_HUMAN	sp|Q9P0L0|VAPA_HUMAN;sp|O95292|VAPB_HUMAN	2;1	2;1	2;1	2	2	2	2	2	1	0	1	1	0	0	0	0	0	0	0	2	1	0	1	1
>sp|P50552|VASP_HUMAN Vasodilator-stimulated phosphoprotein OS=Homo sapiens GN=VASP PE=1 SV=3	VASP																							sp|P50552|VASP_HUMAN	sp|P50552|VASP_HUMAN	7	7	7	1	7	7	7	7	5	0	0	2	1	0	0	0	0	0	0	7	5	0	0	2
>sp|Q99536|VAT1_HUMAN Synaptic vesicle membrane protein VAT-1 homolog OS=Homo sapiens GN=VAT1 PE=1 SV=2	VAT1												25.424;False;0	25.28613;False;0	23.96649;False;0	20.38489;True;0	24.44196;False;0	24.89943;False;0		0.474525	0.566373	-1.65011	-1.09421	sp|Q99536|VAT1_HUMAN	sp|Q99536|VAT1_HUMAN	8	8	8	1	8	8	8	7	7	2	0	4	4	0	0	0	0	0	0	7	7	2	0	4
>sp|P38606|VATA_HUMAN V-type proton ATPase catalytic subunit A OS=Homo sapiens GN=ATP6V1A PE=1 SV=2	VATA																							sp|P38606|VATA_HUMAN	sp|P38606|VATA_HUMAN	4	4	4	1	4	4	4	4	1	0	0	0	0	0	0	0	0	0	0	4	1	0	0	0
>sp|Q00341|VIGLN_HUMAN Vigilin OS=Homo sapiens GN=HDLBP PE=1 SV=2	VIGLN																							sp|Q00341|VIGLN_HUMAN	sp|Q00341|VIGLN_HUMAN	4	4	4	1	4	4	4	4	2	0	0	1	2	0	0	0	0	0	0	4	2	0	0	1
>sp|P18206|VINC_HUMAN Vinculin OS=Homo sapiens GN=VCL PE=1 SV=4	VINC												27.77869;False;0	28.05848;False;0	26.70306;False;0	23.94753;False;0	26.89018;False;0	26.97574;False;0		0.662372	0.449234	-1.57559	-1.46188	sp|P18206|VINC_HUMAN	sp|P18206|VINC_HUMAN	30	30	30	1	30	30	30	29	22	13	4	11	10	0	0	1	0	2	1	29	22	13	4	11
>sp|O75436|VP26A_HUMAN Vacuolar protein sorting-associated protein 26A OS=Homo sapiens GN=VPS26A PE=1 SV=2	VP26A																							sp|O75436|VP26A_HUMAN	sp|O75436|VP26A_HUMAN	2	2	2	1	2	2	2	2	2	0	0	0	0	0	0	0	0	1	1	2	2	0	0	0
>sp|Q93050|VPP1_HUMAN V-type proton ATPase 116 kDa subunit a isoform 1 OS=Homo sapiens GN=ATP6V0A1 PE=1 SV=3	VPP1																							sp|Q93050|VPP1_HUMAN	sp|Q93050|VPP1_HUMAN	7	7	7	1	7	7	7	1	0	0	1	0	0	1	6	0	0	2	0	1	0	0	1	0
>sp|Q96QK1|VPS35_HUMAN Vacuolar protein sorting-associated protein 35 OS=Homo sapiens GN=VPS35 PE=1 SV=2	VPS35																							sp|Q96QK1|VPS35_HUMAN	sp|Q96QK1|VPS35_HUMAN	5	5	5	1	5	5	5	4	4	0	0	1	0	0	0	0	0	1	0	4	4	0	0	1
>sp|O75083|WDR1_HUMAN WD repeat-containing protein 1 OS=Homo sapiens GN=WDR1 PE=1 SV=4	WDR1												27.33305;False;0	27.44459;False;0	25.92741;False;0	24.10558;False;0	26.96069;False;0	26.42913;False;0		0.460428	0.567322	-1.06988	-1.06624	sp|O75083|WDR1_HUMAN	sp|O75083|WDR1_HUMAN	17	17	17	1	17	17	17	17	8	6	4	7	6	0	0	0	0	2	0	17	8	6	4	7
>sp|Q5JSH3|WDR44_HUMAN WD repeat-containing protein 44 OS=Homo sapiens GN=WDR44 PE=1 SV=1	WDR44																							sp|Q5JSH3|WDR44_HUMAN	sp|Q5JSH3|WDR44_HUMAN	3	3	3	1	3	3	3	2	2	0	0	0	0	0	0	0	0	0	0	2	2	0	0	0
>sp|O14980|XPO1_HUMAN Exportin-1 OS=Homo sapiens GN=XPO1 PE=1 SV=1	XPO1																							sp|O14980|XPO1_HUMAN	sp|O14980|XPO1_HUMAN	4	4	4	1	4	4	4	3	2	1	0	1	1	0	0	0	0	0	0	3	2	1	0	1
>sp|P55060|XPO2_HUMAN Exportin-2 OS=Homo sapiens GN=CSE1L PE=1 SV=3	XPO2												26.90242;False;0	26.55122;False;0	26.60329;False;0	24.93782;False;0	27.34875;False;0	25.9029;False;0		0.366966	0.652217	-0.622484	-0.877894	sp|P55060|XPO2_HUMAN	sp|P55060|XPO2_HUMAN	18	18	18	1	18	18	18	16	11	11	3	7	7	4	5	5	0	7	2	16	11	11	3	7
>sp|O43592|XPOT_HUMAN Exportin-T OS=Homo sapiens GN=XPOT PE=1 SV=2	XPOT																							sp|O43592|XPOT_HUMAN	sp|O43592|XPOT_HUMAN	4	4	4	1	4	4	4	4	2	0	0	0	0	0	0	0	0	2	0	4	2	0	0	0
>sp|P13010|XRCC5_HUMAN X-ray repair cross-complementing protein 5 OS=Homo sapiens GN=XRCC5 PE=1 SV=3	XRCC5												26.19438;False;0	26.52719;False;0	25.61195;False;0	24.44006;False;0	25.6214;False;0	25.89192;False;0		0.695371	0.449953	-0.793381	-1.52619	sp|P13010|XRCC5_HUMAN	sp|P13010|XRCC5_HUMAN	15	15	15	1	15	15	15	12	12	7	5	6	10	1	3	4	0	3	2	12	12	7	5	6
>sp|P12956|XRCC6_HUMAN X-ray repair cross-complementing protein 6 OS=Homo sapiens GN=XRCC6 PE=1 SV=2	XRCC6												26.70556;False;0	26.84386;False;0	26.09913;False;0	24.75984;False;0	26.16645;False;0	26.28309;False;0		0.68446	0.451977	-0.813054	-1.50492	sp|P12956|XRCC6_HUMAN	sp|P12956|XRCC6_HUMAN	18	18	18	1	18	18	18	17	15	9	3	9	7	1	7	3	0	6	3	17	15	9	3	9
>sp|Q9H0D6|XRN2_HUMAN 5-3 exoribonuclease 2 OS=Homo sapiens GN=XRN2 PE=1 SV=1	XRN2												23.49265;False;0	23.55801;False;0	21.61353;True;0	23.21875;False;0	23.48333;False;0	23.5122;False;0		0.330171	0.69147	0.516695	0.801887	sp|Q9H0D6|XRN2_HUMAN	sp|Q9H0D6|XRN2_HUMAN	5	5	5	1	5	5	5	4	4	2	2	3	3	0	0	0	0	3	0	4	4	2	2	3
>sp|Q8IY57|YAF2_HUMAN YY1-associated factor 2 OS=Homo sapiens GN=YAF2 PE=1 SV=3	YAF2																							sp|Q8IY57|YAF2_HUMAN	sp|Q8IY57|YAF2_HUMAN	4	4	4	1	4	4	4	0	0	0	3	1	3	0	0	0	0	2	1	0	0	0	3	1
>sp|P46937|YAP1_HUMAN Transcriptional coactivator YAP1 OS=Homo sapiens GN=YAP1 PE=1 SV=2	YAP1																							sp|P46937|YAP1_HUMAN	sp|P46937|YAP1_HUMAN	2	2	2	1	2	2	2	2	0	0	0	0	1	0	0	0	0	0	0	2	0	0	0	0
>sp|P67809|YBOX1_HUMAN Nuclease-sensitive element-binding protein 1 OS=Homo sapiens GN=YBX1 PE=1 SV=3	YBOX1												25.23275;False;0	25.48619;False;0	24.98459;False;0	21.82643;True;0	25.07006;False;0	24.64565;False;0		0.60452	0.483163	-1.38713	-1.34919	sp|P67809|YBOX1_HUMAN;sp|Q9Y2T7|YBOX2_HUMAN	sp|P67809|YBOX1_HUMAN	10;2	10;2	8;0	2	10	10	8	10	7	3	1	4	2	0	1	1	0	1	1	10	7	3	1	4
>sp|P16989|YBOX3_HUMAN Y-box-binding protein 3 OS=Homo sapiens GN=YBX3 PE=1 SV=4	YBOX3																							sp|P16989|YBOX3_HUMAN	sp|P16989|YBOX3_HUMAN	3	1	1	1	3	1	1	3	2	1	1	2	2	0	0	0	0	0	0	1	1	0	1	1
>sp|Q7Z739|YTHD3_HUMAN YTH domain-containing family protein 3 OS=Homo sapiens GN=YTHDF3 PE=1 SV=1	YTHD3																							sp|Q7Z739|YTHD3_HUMAN	sp|Q7Z739|YTHD3_HUMAN	5	3	3	1	5	3	3	1	2	1	4	4	4	2	2	2	2	5	4	0	1	0	2	3
>sp|P25311|ZA2G_HUMAN Zinc-alpha-2-glycoprotein OS=Homo sapiens GN=AZGP1 PE=1 SV=2	ZA2G																							sp|P25311|ZA2G_HUMAN	sp|P25311|ZA2G_HUMAN	3	3	3	1	3	3	3	0	0	1	2	1	1	1	3	1	1	0	1	0	0	1	2	1
>sp|Q96KR1|ZFR_HUMAN Zinc finger RNA-binding protein OS=Homo sapiens GN=ZFR PE=1 SV=2	ZFR																							sp|Q96KR1|ZFR_HUMAN	sp|Q96KR1|ZFR_HUMAN	3	3	3	1	3	3	3	2	2	0	1	2	1	1	1	1	1	1	1	2	2	0	1	2
>sp|O15231|ZN185_HUMAN Zinc finger protein 185 OS=Homo sapiens GN=ZNF185 PE=1 SV=3	ZN185												27.64471;False;0	24.12242;False;0	23.70662;False;0	28.35149;False;0	23.6084;False;0	23.60093;False;0		0.00471448	0.999976	0.0290222	0.0143963	sp|O15231|ZN185_HUMAN	sp|O15231|ZN185_HUMAN	25	25	25	1	25	25	25	21	4	3	23	4	2	0	0	0	0	1	0	21	4	3	23	4
>sp|O43670|ZN207_HUMAN BUB3-interacting and GLEBS motif-containing protein ZNF207 OS=Homo sapiens GN=ZNF207 PE=1 SV=1	ZN207																							sp|O43670|ZN207_HUMAN	sp|O43670|ZN207_HUMAN	2	2	2	1	2	2	2	2	2	1	0	2	1	0	0	0	0	0	0	2	2	1	0	2
>sp|Q07157|ZO1_HUMAN Tight junction protein ZO-1 OS=Homo sapiens GN=TJP1 PE=1 SV=3	ZO1																							sp|Q07157|ZO1_HUMAN	sp|Q07157|ZO1_HUMAN	13	13	13	1	13	13	13	6	4	0	8	0	0	0	8	0	0	0	0	6	4	0	8	0
>sp|Q9UDY2|ZO2_HUMAN Tight junction protein ZO-2 OS=Homo sapiens GN=TJP2 PE=1 SV=2	ZO2																							sp|Q9UDY2|ZO2_HUMAN	sp|Q9UDY2|ZO2_HUMAN	12	12	12	1	12	12	12	12	5	2	8	1	3	0	2	0	0	0	0	12	5	2	8	1
>sp|O75312|ZPR1_HUMAN Zinc finger protein ZPR1 OS=Homo sapiens GN=ZPR1 PE=1 SV=1	ZPR1																							sp|O75312|ZPR1_HUMAN	sp|O75312|ZPR1_HUMAN	2	2	2	1	2	2	2	1	2	1	0	0	0	0	0	0	0	0	0	1	2	1	0	0
>sp|Q15942|ZYX_HUMAN Zyxin OS=Homo sapiens GN=ZYX PE=1 SV=1	ZYX												23.5518;False;0	24.12353;False;0	23.35097;False;0	21.03265;True;0	23.66481;False;0	23.44228;False;0		0.477934	0.573965	-0.962188	-1.10096	sp|Q15942|ZYX_HUMAN	sp|Q15942|ZYX_HUMAN	4	4	4	1	4	4	4	4	3	2	0	3	2	0	0	0	0	0	0	4	3	2	0	3
[truncated: 102 more columns]
