# Supplementary material for: Polycomb complexes associate with enhancers and promote oncogenic transcriptional programs in cancer through multiple mechanisms
Source: Nat Commun. 2018 Aug 23;9:3377. doi: 10.1038/s41467-018-05728-x (PMC6107513; doi:10.1038/s41467-018-05728-x)
Supplement: Supplementary file 7 — Supplementary Data 4 [file 41467_2018_5728_MOESM7_ESM.xlsx]

## Sheet: ER and BRD4 target genes
T47D-ERa	MDA-MB-231-BRD4
A1CF	AADACL4
AADAC	AAK1
AADACL2	AASDHPPT
AAGAB	AASS
AASDHPPT	ABCA1
AATF	ABCA10
ABCA1	ABCA3
ABCA10	ABCA4
ABCA13	ABCA5
ABCA3	ABCB11
ABCA5	ABCB4
ABCA6	ABCC1
ABCA9	ABCC12
ABCB1	ABCC4
ABCB4	ABCD3
ABCB5	ABCG2
ABCC11	ABHD10
ABCC4	ABHD12
ABCC8	ABHD2
ABCC9	ABHD5
ABCD2	ABI3BP
ABCG2	ABL1
ABHD2	ABL2
ABHD5	ABLIM1
ABI3BP	ABLIM3
ABL1	ABRA
ABL2	ABT1
ABLIM1	ABTB2
ABLIM3	ACACA
ABRA	ACADM
ABTB2	ACER3
ACACA	ACIN1
ACAD11	ACO1
ACAP2	ACOX3
ACBD6	ACSL3
ACER3	ACSL4
ACKR2	ACSL5
ACOT12	ACSM3
ACOT13	ACSM6
ACOX2	ACSS3
ACOXL	ACTA2
ACPP	ACTN1
ACSM1	ACTR2
ACSM3	ACTR3
ACSS3	ACTR3C
ACTA2	ACTRT3
ACTR2	ACYP2
ACTR5	ADAM12
ACTRT3	ADAM19
ADAL	ADAM22
ADAM10	ADAM28
ADAM2	ADAM9
ADAM9	ADAMTS12
ADAMTS12	ADAMTS16
ADAMTS19	ADAMTS17
ADAMTS20	ADAMTS6
ADAMTS6	ADAMTSL1
ADAMTSL1	ADAR
ADAMTSL3	ADAT2
ADAMTSL5	ADCK5
ADARB1	ADCY8
ADARB2	ADGB
ADAT2	ADGRA3
ADCY1	ADGRB3
ADCY10	ADGRF1
ADCY2	ADGRF5
ADCY8	ADGRG6
ADD3	ADGRL2
ADGRA3	ADGRV1
ADGRD1	ADH5
ADGRF1	ADHFE1
ADGRF5	ADIPOR2
ADGRG6	ADSS
ADGRL4	ADTRP
ADGRV1	AFAP1
ADIPOR2	AFAP1L2
ADK	AFF1
ADNP	AFF3
ADSS	AFF4
AFF3	AGA
AGAP1	AGBL5
AGBL1	AGFG2
AGBL4	AGK
AGMO	AGO2
AGO3	AGO3
AGPAT4	AGPAT4
AGR2	AGR2
AGR3	AGTPBP1
AGTPBP1	AGXT2
AGTR1	AHCYL1
AGXT2	AHDC1
AHCYL1	AHI1
AHI1	AHR
AHR	AIDA
AKAP10	AIG1
AKAP13	AIM1
AKAP2	AIM2
AKAP6	AJUBA
AKR1C2	AK4
AKR1C3	AK5
AKR1C4	AK7
AKT3	AK9
ALCAM	AKAP13
ALDH1L2	AKAP3
ALG14	AKAP6
ALG5	AKIRIN1
ALG9	AKNAD1
ALKBH3	AKR1C3
ALOX5	AKR1D1
ALX1	AKT3
AMBRA1	ALCAM
AMDHD1	ALDH1L2
AMFR	ALDH9A1
AMOTL1	ALG13
ANGPT1	ALG14
ANGPTL1	ALK
ANGPTL5	ALKBH8
ANK1	ALMS1
ANK3	ALOXE3
ANKEF1	ALPK2
ANKFN1	ALS2CR11
ANKMY2	AMACR
ANKRD1	AMMECR1
ANKRD12	AMN1
ANKRD13A	AMOTL1
ANKRD17	AMOTL2
ANKRD22	ANAPC7
ANKRD28	ANG
ANKRD40	ANGPT1
ANKRD42	ANGPT2
ANKRD44	ANK1
ANKRD45	ANK2
ANKRD46	ANK3
ANKRD55	ANKDD1B
ANKS1A	ANKEF1
ANKS1B	ANKFN1
ANKUB1	ANKFY1
ANO10	ANKRD1
ANO3	ANKRD12
ANO6	ANKRD13A
ANXA1	ANKRD17
AOAH	ANKRD22
AP1G1	ANKRD28
AP2B1	ANKRD33B
AP3B1	ANKRD36B
AP3S2	ANKRD40
APAF1	ANKRD44
APBA1	ANKRD46
APBB2	ANKRD55
APC	ANKS1A
APIP	ANLN
APLP2	ANO3
APOO	ANO6
APP	ANP32E
ARFGEF1	ANTXR1
ARFGEF3	ANTXR2
ARHGAP10	ANXA1
ARHGAP15	ANXA10
ARHGAP18	ANXA13
ARHGAP26	ANXA2
ARHGAP32	ANXA3
ARHGAP42	ANXA4
ARHGAP5	ANXA5
ARHGEF12	AOAH
ARHGEF26	AOX1
ARHGEF28	AP1AR
ARHGEF3	AP1S3
ARHGEF38	AP2A1
ARHGEF7	AP3B1
ARID1A	AP3S2
ARID1B	APAF1
ARID2	APBA1
ARID5B	APBB1IP
ARIH1	APBB2
ARL1	APOA1BP
ARL13B	APOBEC4
ARL14EP	APOL6
ARL15	APOLD1
ARL3	APOO
ARL8B	APP
ARMC8	APPL2
ARNT2	AREL1
ARNTL	ARFGEF2
ARNTL2	ARFIP1
ARPC5	ARG2
ARPP21	ARHGAP10
ARSB	ARHGAP11A
ASAH1	ARHGAP11B
ASAP1	ARHGAP12
ASAP2	ARHGAP15
ASB4	ARHGAP17
ASF1A	ARHGAP18
ASH1L	ARHGAP21
ASIC2	ARHGAP24
ASPH	ARHGAP25
ASPM	ARHGAP26
ASTN1	ARHGAP28
ASTN2	ARHGAP29
ATAD1	ARHGAP32
ATF3	ARHGAP35
ATF6	ARHGAP42
ATF7	ARHGAP44
ATG10	ARHGAP5
ATG13	ARHGEF12
ATG7	ARHGEF28
ATL1	ARHGEF3
ATL2	ARHGEF38
ATM	ARHGEF6
ATP10B	ARID1A
ATP11B	ARID1B
ATP13A3	ARID2
ATP13A4	ARID4B
ATP13A5	ARID5B
ATP1A1	ARIH1
ATP1B3	ARL14
ATP2B1	ARL6IP5
ATP2B4	ARMC3
ATP2C1	ARNT2
ATP5S	ARNTL
ATP6V0A4	ARNTL2
ATP6V1B2	ARPP21
ATP6V1G3	ARSB
ATP6V1H	ARSJ
ATP8A2	ART3
ATP8B4	ASAP1
ATP9B	ASAP2
ATR	ASB1
ATRN	ASB4
ATXN1	ASCC1
ATXN1L	ASCC3
ATXN7	ASF1A
ATXN7L1	ASNSD1
AUTS2	ASPM
AVEN	ASTN2
AVL9	ASXL1
AVPR1A	ATF1
AXDND1	ATF3
B3GALT2	ATF6
B3GNT2	ATG10
B3GNT5	ATG14
BACH2	ATG7
BAGE2	ATL1
BAGE3	ATL3
BAGE4	ATOX1
BAGE5	ATP10D
BAMBI	ATP11B
BANK1	ATP1B1
BARX2	ATP1B4
BASP1	ATP2B4
BATF	ATP5C1
BAZ1A	ATP5F1
BBS9	ATP5S
BBX	ATP6AP1L
BCAR3	ATP6V0A1
BCAS1	ATP6V0A4
BCAS3	ATP6V1B2
BCAT1	ATP8A1
BCHE	ATP8B1
BCL2	ATP8B4
BCL9	ATP9A
BCLAF1	ATP9B
BCO2	ATR
BDH2	ATXN1
BDNF	ATXN10
BDP1	ATXN2
BEND6	ATXN2L
BEST3	ATXN3
BFSP1	ATXN7
BFSP2	ATXN7L1
BHMT2	AVEN
BICC1	AVL9
BICD1	AXL
BIRC2	B3GALT5
BIRC3	B3GAT2
BIRC6	B4GALT4
BLID	B4GALT5
BLOC1S5	B4GAT1
BMP2K	BACH2
BMPER	BAG2
BMPR1A	BAMBI
BNC1	BANK1
BNC2	BASP1
BNIP3L	BATF
BOD1	BAZ2B
BRD7	BBS10
BRINP1	BBX
BRINP3	BCAR3
BRIP1	BCAS3
BRMS1L	BCAT1
BRPF1	BCDIN3D
BRWD1	BCKDHB
BTBD11	BCL10
BTBD7	BCL2L1
BTBD9	BCL2L13
BTD	BCL6
BTN3A1	BCL7C
BZW2	BCL9
C10orf11	BCO2
C10orf76	BDH2
C11orf49	BDNF
C11orf63	BEND6
C11orf74	BFSP1
C11orf87	BFSP2
C11orf97	BICC1
C12orf4	BICD1
C12orf40	BIRC2
C12orf42	BIRC3
C12orf50	BLK
C14orf105	BMP3
C14orf37	BMP5
C15orf38-AP3S2	BMPER
C16orf52	BMPR1B
C1orf101	BNC1
C1orf105	BNIP3L
C1orf168	BOD1
C1orf21	BORCS5
C1orf27	BPGM
C1orf87	BRE
C1QTNF2	BRF2
C20orf194	BRINP1
C22orf42	BRINP3
C2CD3	BRIP1
C2CD5	BRIX1
C3orf20	BROX
C3orf35	BTAF1
C3orf52	BTBD16
C3orf67	BTBD9
C3orf70	BTD
C4BPA	BTN2A1
C4orf19	BTN3A1
C4orf22	BTN3A2
C4orf26	BUB1B
C5	BUB1B-PAK6
C5orf28	BZW1
C5orf30	BZW2
C5orf34	C10orf107
C5orf63	C10orf11
C5orf64	C10orf76
C5orf66	C10orf90
C5orf67	C11orf44
C6orf106	C11orf57
C6orf132	C11orf74
C6orf89	C12orf57
C7orf49	C14orf1
C7orf72	C14orf159
C7orf73	C14orf37
C8orf34	C15orf38-AP3S2
C8orf44-SGK3	C15orf41
C8orf87	C15orf54
C9orf3	C16orf13
C9orf84	C16orf45
CA10	C17orf75
CA8	C1orf101
CAB39	C1orf105
CAB39L	C1orf116
CABIN1	C1orf168
CACNA1B	C1orf228
CACNA1C	C1orf53
CACNA1D	C1RL
CACNA1E	C20orf196
CACNA2D1	C2CD3
CACNB2	C2orf61
CADM1	C2orf80
CADM2	C3orf67
CADPS	C4BPB
CALCRL	C4orf19
CALN1	C4orf22
CAMK1D	C4orf45
CAMKMT	C5
CAMSAP2	C5orf42
CAMTA1	C5orf66
CAND1	C5orf67
CAP2	C6orf10
CAPZB	C6orf106
CARD17	C7orf49
CARD8	C7orf55
CARNMT1	C7orf55-LUC7L2
CASC1	C7orf57
CASP1	C7orf69
CASP12	C7orf73
CASP7	C7orf77
CASR	C8orf37
CAST	C8orf44-SGK3
CAT	C8orf46
CATSPER3	C8orf76
CATSPERB	C9orf135
CBFA2T2	C9orf3
CBL	C9orf84
CBX5	CA12
CC2D2B	CAAP1
CCDC102B	CAB39
CCDC107	CABLES1
CCDC109B	CACNA1E
CCDC112	CACNA1F
CCDC126	CACNA2D1
CCDC129	CACNB2
CCDC13	CADPS
CCDC141	CALCR
CCDC146	CALD1
CCDC148	CALU
CCDC149	CAMK1D
CCDC15	CAMK1G
CCDC152	CAMK2D
CCDC168	CAMK4
CCDC169	CAMKMT
CCDC169-SOHLH2	CAMSAP2
CCDC170	CAMTA1
CCDC175	CANT1
CCDC180	CAP2
CCDC192	CAPN2
CCDC28A	CAPS2
CCDC34	CARD10
CCDC38	CARD6
CCDC39	CARD8
CCDC43	CASC3
CCDC50	CASC5
CCDC6	CASK
CCDC60	CASP10
CCDC64	CASP4
CCDC7	CASP7
CCDC80	CASP8
CCDC81	CAST
CCDC82	CAV1
CCDC85A	CAV2
CCDC88C	CAV3
CCL28	CBLB
CCNDBP1	CCBE1
CCNJ	CCBL2
CCNY	CCDC107
CCR2	CCDC12
CCR3	CCDC141
CCR6	CCDC149
CCSER1	CCDC15
CCSER2	CCDC18
CCT4	CCDC181
CCT8	CCDC190
CD101	CCDC192
CD1D	CCDC22
CD200R1L	CCDC3
CD276	CCDC6
CD2AP	CCDC68
CD34	CCDC7
CD36	CCDC80
CD38	CCDC83
CD44	CCDC94
CD46	CCL28
CD47	CCND3
CD55	CCNH
CDC14A	CCNI
CDC20B	CCNY
CDC27	CCNYL1
CDC37L1	CCR5
CDC42BPA	CCRL2
CDC42EP3	CD109
CDC73	CD163L1
CDH10	CD2AP
CDH11	CD44
CDH12	CD59
CDH13	CD96
CDH17	CD99L2
CDH18	CDC14A
CDH26	CDC14B
CDHR3	CDC20B
CDK14	CDC26
CDK15	CDC37L1
CDK17	CDC40
CDK19	CDC42BPA
CDK5RAP2	CDC42EP1
CDK6	CDC42SE2
CDKAL1	CDC5L
CDKL1	CDC6
CDKL3	CDCP1
CDON	CDH13
CDV3	CDH17
CDYL	CDH2
CELF1	CDH20
CELF2	CDH6
CELSR1	CDK12
CENPF	CDK14
CENPK	CDK15
CEP112	CDK19
CEP120	CDK5RAP1
CEP126	CDK6
CEP128	CDKAL1
CEP135	CDKL4
CEP350	CDKN1B
CEP44	CDNF
CEP57	CDS2
CEP63	CDYL
CEP83	CEBPE
CEP85L	CEBPG
CERS3	CELF2
CERS5	CENPC
CERS6	CENPE
CFAP44	CEP112
CFAP53	CEP135
CFAP54	CEP44
CFAP58	CEP85
CFAP61	CERS6
CFAP70	CETN3
CFDP1	CFAP43
CFH	CFAP45
CFHR1	CFAP54
CFHR3	CFAP57
CFI	CFAP70
CGNL1	CFDP1
CHCHD6	CFH
CHD1L	CFLAR
CHD2	CHAMP1
CHD6	CHCHD6
CHD7	CHD2
CHEK1	CHD7
CHI3L2	CHD9
CHL1	CHGB
CHN2	CHIC2
CHRM2	CHM
CHRM3	CHML
CHRM5	CHN1
CHRNA2	CHN2
CHST11	CHORDC1
CHST9	CHRAC1
CHURC1	CHRM2
CHURC1-FNTB	CHRM5
CIPC	CHRNB3
CISD1	CHST11
CIT	CHST7
CKAP5	CHSY1
CLASP2	CISD1
CLDN1	CITED2
CLDN16	CLASP1
CLDN8	CLASP2
CLEC14A	CLCN3
CLIC5	CLCN4
CLIC6	CLDN11
CLOCK	CLDN16
CLPB	CLDN2
CLRN1	CLEC16A
CLSTN2	CLIC5
CLTC	CLIC6
CLUL1	CLIP1
CLVS1	CLIP4
CLYBL	CLMN
CMSS1	CLMP
CMTM7	CLNK
CNBD1	CLOCK
CNGB3	CLSTN1
CNIH1	CLYBL
CNIH3	CMSS1
CNKSR2	CMTM7
CNNM1	CNBP
CNOT2	CNGB1
CNTN1	CNGB3
CNTN4	CNIH3
CNTN5	CNKSR3
CNTN6	CNN3
CNTNAP5	CNOT6
CNTRL	CNOT6L
COG2	CNPPD1
COG6	CNTN5
COL11A1	CNTRL
COL14A1	COA1
COL15A1	COBL
COL1A2	COBLL1
COL22A1	COG1
COL24A1	COG3
COL28A1	COG4
COL4A3	COG6
COL4A3BP	COL11A1
COL5A2	COL12A1
COL6A6	COL14A1
COL9A1	COL15A1
COLCA1	COL17A1
COLCA2	COL1A2
COLEC10	COL21A1
COLGALT2	COL24A1
COMMD1	COL28A1
COMMD10	COL3A1
COMMD2	COL4A2
COPB2	COL4A3
COPS5	COL4A4
CORIN	COL4A6
COX11	COL5A2
COX20	COL8A1
COX7A2L	COL9A1
CP	COLEC10
CPA2	COLGALT2
CPA3	COPG2
CPA6	COPS4
CPB1	COPS5
CPD	COPS7B
CPE	COPZ1
CPEB1	COQ2
CPEB3	CORO1C
CPEB4	COTL1
CPM	COX16
CPNE8	COX17
CPQ	COX18
CPVL	COX7B
CPXM2	COX7C
CR1	CP
CR1L	CPA4
CRADD	CPD
CRB1	CPE
CRBN	CPEB3
CREB5	CPEB4
CRIM1	CPED1
CRISP2	CPN1
CRISPLD1	CPNE4
CRY1	CPOX
CRYBG3	CPQ
CRYGS	CPSF6
CRYM	CPVL
CSGALNACT2	CR1
CSMD1	CRACR2A
CSMD2	CRADD
CSMD3	CRAT
CSNK1A1	CREB3
CSNK1G3	CREB3L2
CSNK2A1	CREB5
CSPP1	CREM
CSRP2	CRHBP
CT62	CRIM1
CTAGE5	CRTAM
CTCF	CRYBG3
CTDSPL	CRYGS
CTNNA1	CRYM
CTNNA2	CRYZL1
CTNNA3	CSGALNACT1
CTNNAL1	CSNK1A1
CTNNB1	CSPP1
CTNNBL1	CSRP3
CTNND2	CST4
CTPS2	CSTF2T
CTSC	CTBS
CTSK	CTDSPL
CTSO	CTIF
CTTNBP2	CTNNA1
CUBN	CTNNA3
CUEDC1	CTNNAL1
CUL3	CTNNB1
CUX1	CTNND1
CWC22	CTSO
CWF19L2	CUBN
CXCL13	CUEDC1
CYFIP2	CUL1
CYP19A1	CUL4B
CYP2B6	CWC27
CYP2C19	CWF19L2
CYP2C9	CXADR
CYP4F12	CXCL13
CYP7B1	CXCL8
CYYR1	CXorf36
DAAM1	CYFIP2
DACT1	CYP39A1
DAPK1	CYR61
DAW1	DAAM1
DCAF5	DAB2
DCBLD2	DACT1
DCC	DAD1
DCDC2	DAP
DCDC5	DAPK1
DCLK1	DAW1
DCLRE1A	DAZL
DCP1B	DBR1
DCP2	DCAF4
DCSTAMP	DCAF5
DCUN1D1	DCBLD1
DCUN1D3	DCBLD2
DDAH1	DCLK1
DDHD1	DCLK2
DDR2	DCP2
DDX10	DCTN4
DDX31	DCUN1D3
2017-12-01	DDAH1
DEFB126	DDHD1
DEK	DDR2
DENND1A	DDX10
DENND1B	DDX23
DENND5B	DDX31
DEPDC1B	DDX47
DERA	DDX50
DET1	DDX58
DGKB	DDX6
DGKE	DDX60
DGKG	DDX60L
DHRS9	2017-12-01
DHX36	DECR1
DHX9	DEK
DIAPH1	DENND1A
DICER1	DENND1B
DIO2	DENND5B
DIP2B	DEPDC1B
DISC1	DEPDC5
DISP1	DERA
DIXDC1	DFNA5
DKK1	DGKB
DLAT	DGKH
DLC1	DGKI
DLG1	DHFR
DLG2	DHRS4L1
DLG5	DHRSX
DLGAP1	DIAPH1
DMD	DIAPH3
DMTF1	DIEXF
DMXL1	DIP2B
DMXL2	DIP2C
DNAH11	DISC1
DNAH12	DISP1
DNAH14	DKK1
DNAH5	DKK3
DNAH6	DLC1
DNAH8	DLEU7
DNAJB11	DLGAP1
DNAJC1	DMAP1
DNAJC25	DMGDH
DNAJC25-GNG10	DMP1
DNAJC5B	DMXL2
DNAL1	DNAH11
DNER	DNAH12
DNM3	DNAH14
DNMBP	DNAH2
DNTT	DNAH3
DOCK1	DNAH6
DOCK2	DNAH8
DOCK4	DNAJA1
DOCK5	DNAJB1
DOK5	DNAJB12
DOK6	DNAJB4
DOPEY1	DNAJC1
DPH5	DNAJC10
DPH6	DNAJC2
DPT	DNAJC5B
DPY19L1	DNAJC6
DPY19L4	DNAJC8
DPYS	DNAL1
DSC1	DNASE2B
DSCAM	DNER
DSCAML1	DNM3
DSG2	DNMBP
DST	DOCK10
DSTN	DOCK2
DTD1	DOCK3
DTL	DOCK4
DTNB	DOCK5
DTNBP1	DOPEY1
DTWD2	DPF3
DUSP10	DPH5
DUT	DPH6
DYM	DPP9
DYNC1I1	DPT
DYNC2H1	DPY19L1
DYRK1A	DPYD
DYX1C1	DPYS
DZIP3	DPYSL2
E2F3	DPYSL3
E2F5	DR1
E2F7	DROSHA
EBAG9	DSE
EBF1	DSG2
ECT2	DSP
EDIL3	DST
EEA1	DTNA
EEF1E1	DTX4
EFCAB11	DUSP10
EFCAB13	DUSP4
EFCAB2	DUSP6
EFCAB5	DYM
EFNA5	DYNC1H1
EFR3A	DYNC1I1
EGFL6	DYNC1LI1
EGFLAM	DYNC2H1
EGLN3	DYTN
EHBP1	DZIP3
EHF	E2F7
EHHADH	EBF1
EIF2AK3	EBPL
EIF2B3	ECHDC1
EIF3H	ECT2
EIF3M	EDEM1
EIF4A2	EDEM2
EIF4G3	EDEM3
ELMO1	EDIL3
ELMOD3	EDN1
ELMSAN1	EDNRA
ELOVL7	EEA1
ELP3	EEF1G
ELP4	EFCAB11
EMC1	EFCAB2
EML1	EFCAB5
EML4	EFEMP1
EML5	EFHB
EMSY	EFHC1
ENAH	EFHC2
ENDOD1	EFL1
ENOX1	EFNA5
ENPP2	EFNB2
ENTHD1	EFR3A
ENTPD1	EFTUD2
EPAS1	EGF
EPB41L4A	EGFLAM
EPB41L4B	EGFR
EPC1	EGLN1
EPDR1	EGLN3
EPHA4	EHBP1
EPHA5	EHD4
EPHA6	EHF
EPRS	EID1
EPS15L1	EIF2AK3
EPS8	EIF2B3
EPYC	EIF2D
ERAP1	EIF3A
ERBB2IP	EIF4E3
ERBB4	EIF4G3
ERC1	ELL2
ERC2	ELMO1
ERCC6	ELMSAN1
ERCC6-PGBD3	ELOVL2
ERCC8	ELOVL5
ERI1	ELOVL6
ERI2	ELP4
ERICH3	EMC2
ERLIN1	EMC3
ERN1	EML6
ERRFI1	EMP1
ESF1	ENAH
ESRRG	ENC1
ETS1	ENKUR
ETV1	ENO1
ETV5	ENOPH1
EVI2B	ENOX1
EVL	ENOX2
EXO1	ENPEP
EXOC1	ENPP1
EXOC6	ENPP2
EXOC6B	ENPP3
EXOSC8	ENTPD4
EXPH5	EP300
EXT1	EPAS1
EXT2	EPB41L2
EYA1	EPB41L4B
EYS	EPC1
F5	EPGN
FABP5	EPHA2
FAF1	EPHA6
FAM107B	EPHX4
FAM110B	EPS15
FAM126A	EPS8
FAM129A	EPSTI1
FAM134B	EPYC
FAM135B	ERAP2
FAM13C	ERC1
FAM149B1	ERCC1
FAM155A	ERCC3
FAM163A	EREG
FAM168A	ERGIC2
FAM168B	ERI1
FAM169B	ERLIN1
FAM172A	ERP44
FAM175A	ERRFI1
FAM179B	ERV3-1
FAM184A	ESRRG
FAM184B	ESYT2
FAM188A	ETS1
FAM196A	ETV1
FAM196B	ETV6
FAM198A	EVA1A
FAM198B	EVC
FAM19A1	EVI2A
FAM19A2	EXOC2
FAM208A	EXOC4
FAM208B	EXOC6
FAM214A	EXOG
FAM217A	EXOSC9
FAM219A	EXT1
FAM221A	EXTL3
FAM221B	EYA3
FAM228B	EYS
FAM49B	EZR
FAM60A	F2RL1
FAM65B	F3
FAM69A	F5
FAM71D	FAF1
FAM76B	FAIM
FAM78B	FAM107A
FAM83B	FAM107B
FAM92A1	FAM110B
FANCD2	FAM120B
FANCI	FAM120C
FANCL	FAM126B
FANK1	FAM129A
FAR1	FAM134A
FAR2	FAM135A
FARP1	FAM13A
FARS2	FAM160A1
FAS	FAM160B1
FASTKD1	FAM169B
FAT1	FAM172A
FAT3	FAM179A
FAXC	FAM186A
FBN1	FAM189A1
FBN2	FAM196B
FBRS	FAM198B
FBXL17	FAM200B
FBXL2	FAM210B
FBXO22	FAM221A
FBXO34	FAM222B
FBXO38	FAM24B
FBXO43	FAM26D
FBXO8	FAM26E
FBXO9	FAM3C
FBXW11	FAM46C
FBXW2	FAM47E-STBD1
FBXW8	FAM65B
FCHO2	FAM69A
FCHSD2	FAM71D
FCRL2	FAM73A
FCRL4	FAM78B
FCRL5	FAM83B
FER	FAM86C1
FER1L6	FAM91A1
FERMT2	FANCL
FETUB	FANK1
FGD4	FARS2
FGD6	FAS
FGF10	FAT1
FGF12	FAT3
FGFR2	FAT4
FGGY	FBN1
FHIT	FBXL13
FHL2	FBXL14
FILIP1	FBXL17
FILIP1L	FBXL2
FKBP15	FBXL5
FKBP4	FBXO10
FKBP5	FBXO31
FKTN	FBXO32
FLI1	FBXO34
FLNB	FBXO36
FLRT2	FBXO5
FMN1	FBXW7
FMN2	FCF1
FMO2	FCMR
FMO3	FCRL6
FMO4	FER
FMO5	FEZ2
FNDC3B	FGD6
FNIP2	FGF1
FOCAD	FGF12
FOXN3	FGF14
FOXO3	FGF2
FRA10AC1	FGFR1
FREM2	FGGY
FRMD3	FHAD1
FRMD4A	FHIT
FRMD4B	FHOD3
FRMD5	FIG4
FRMD6	FIGN
FRMPD2	FIGNL1
FRMPD4	FILIP1L
FRS2	FKBP15
FRYL	FKBP1A
FSIP1	FKBP5
FSIP2	FLI1
FTO	FLNB
FUNDC1	FLRT2
FUT8	FMN1
FUT9	FMNL2
FXR1	FMNL3
FXYD6	FMO4
FXYD6-FXYD2	FNBP1
FYN	FNDC3B
FZD3	FNIP2
G2E3	FOSL2
GAB2	FOXJ2
GABRB1	FOXJ3
GABRB3	FOXK2
GABRG3	FOXN3
GALC	FOXP1
GALK2	FPR3
GALNT10	FRAS1
GALNT2	FRK
GALNTL6	FRMD3
GAN	FRMD4A
GAP43	FRMD4B
GARNL3	FRMD5
GARS	FRMD6
GAS2	FRMPD2
GAS2L3	FRS2
GAS7	FRY
GATA4	FRYL
GCNT3	FSIP1
GCOM1	FST
GCSAML	FSTL1
GDAP2	FSTL5
GDPD4	FTO
GFM1	FUS
GFOD1	FXR1
GGNBP2	FYB
GHR	FYN
GIGYF2	FZD6
GLCCI1	G0S2
GLI3	G3BP1
GLIPR1L2	GAB2
GLIS3	GAB3
GLRA1	GABARAP
GLRB	GABBR2
GLT8D2	GABPB1
GLYATL1	GABPB2
GMDS	GABRR2
GNA14	GADD45A
GNAI1	GADL1
GNAI3	GALNT10
GNAO1	GALNT18
GNAQ	GALNT2
GNB4	GALNT7
GNB5	GALNTL6
GNG12	GAP43
GNPAT	GAREM1
GNPNAT1	GARNL3
GNPTAB	GAS7
GOLGA1	GATA4
GOLGA4	GATB
GOLIM4	GBE1
GOLPH3	GBF1
GORAB	GBP1
GPAT3	GBP2
GPATCH2	GBP3
GPC5	GCFC2
GPC6	GDAP2
GPHN	GDE1
GPM6A	GDI2
GPM6B	GDNF
GPR137B	GEM
GPR149	GFI1B
GPR156	GFM1
GPR158	GFM2
GPR176	GFOD1
GPR85	GGNBP2
GPX8	GGPS1
GRAMD3	GIMAP2
GRB10	GIMD1
GRB14	GIPC2
GREB1	GJA3
GREM2	GLCCI1
GRHL1	GLDC
GRHL2	GLDN
GRIA1	GLIPR1
GRIA4	GLIPR1L2
GRID1	GLIS3
GRID2	GLP2R
GRIK1	GLRA1
GRIK4	GLRB
GRIN2A	GLS
GRIP1	GMDS
GRM3	GNA13
GRM5	GNAI3
GRM7	GNAO1
GRM8	GNAQ
GSK3B	GNB2L1
GSTA3	GNG12
GSTCD	GNG2
GTF2E2	GNL1
GTF2F2	GNL3
GTPBP10	GNL3L
GTSF1	GNPTAB
GUCY1A2	GOLIM4
GUF1	GPAT3
GULP1	GPATCH3
GVQW2	GPBP1L1
GXYLT1	GPC5
HACD1	GPC6
HACD2	GPD1L
HACE1	GPHN
HADHB	GPR107
HAO1	GPR155
HAO2	GPR158
HAPLN1	GPR39
HARBI1	GPR87
HAUS1	GPX8
HCN1	GRAMD3
HDAC9	GRAP2
HDLBP	GRB10
HEATR5B	GREB1
HECTD4	GREB1L
HECW1	GRHL2
HECW2	GRIA1
HELB	GRIA2
HELQ	GRIK2
HELZ	GRIK4
HEPHL1	GRIN3A
HERC1	GRIP1
HFE2	GRK5
HGD	GRM5
HGF	GRM8
HHAT	GRPR
HIBADH	GSAP
HIBCH	GSG1
HIGD1A	GSN
HINT3	GSPT1
HIPK1	GSR
HIPK2	GSTA4
HIST2H2AA3	GSTK1
HIST2H2AA4	GSTO1
HIST2H3A	GTDC1
HIST2H3C	GTF2A1
HIVEP1	GTF2E2
HIVEP2	GTF2F2
HIVEP3	GTF2I
HLA-DQA2	GTF3C3
HLTF	GTPBP10
HMCN1	GUCY1A2
HMG20A	GUCY2C
HMGA2	GULP1
HMGCLL1	GXYLT2
HMGCS1	GYG2
HMGCS2	HADH
HMHB1	HADHB
HNRNPA2B1	HAO1
HNRNPH1	HAO2
HNRNPH3	HAPLN1
HNRNPR	HAS2
HOOK1	HAS3
HOOK3	HAUS8
HORMAD2	HCRTR2
HPR	HDAC8
HPS3	HDAC9
HPSE2	HECW1
HRASLS	HECW2
HRASLS5	HEG1
HRG	HERC3
HS3ST2	HES7
HS3ST4	HEXB
HS6ST3	HEXIM1
HSD11B1	HFM1
HSD17B12	HGF
HSD17B13	HHAT
HSD17B2	HHIP
HSD17B6	HHLA2
HSD17B7	HIBADH
HSDL2	HIF1A
HSF5	HIPK2
HSPA14	HIPK3
HSPBAP1	HIST1H1C
HTR4	HIST1H2AC
HTR7	HIST1H2AH
HTT	HIST1H2AK
HUWE1	HIST1H2AM
HYAL4	HIST1H2BB
HYDIN	HIST1H2BC
IAPP	HIST1H2BD
ICA1	HIST1H2BK
ICE1	HIST1H2BN
ICE2	HIST1H2BO
ID4	HIST1H3B
IDNK	HIST1H3C
IDO2	HIST1H3J
IFIT1B	HIST1H4B
IFIT2	HIST1H4C
IFIT3	HIST1H4H
IFNAR2	HIST1H4J
IFNB1	HIST2H2AA3
IFRD1	HIST2H2AA4
IFT43	HIST2H2AC
IFT80	HIST2H2BE
IFT81	HIST2H3A
IGF1	HIST2H3C
IGF1R	HIST4H4
IGF2BP2	HIVEP1
IGF2BP3	HIVEP2
IGFBP4	HIVEP3
IGFBPL1	HLA-DRA
IGSF3	HMCN1
IKBKAP	HMGA2
IKZF2	HMGB2
IKZF3	HMGCLL1
IL12A	HMGCR
IL18	HMGN4
IL19	HMGXB3
IL1R1	HMMR
IL1R2	HNF1B
IL1RAP	HNMT
IL5	HNRNPA1L2
IL7	HNRNPDL
IL7R	HNRNPR
ILDR1	HNRNPU
ILDR2	HOOK3
IMMP1L	HOXD8
IMPAD1	HPS4
IMPG1	HPSE2
IMPG2	HRASLS5
INADL	HRH1
INO80C	HS2ST1
INPP4B	HS3ST3A1
INSC	HSD11B1
INTS12	HSD17B11
INTS7	HSD17B12
INTS8	HSD17B2
IPO11	HSD17B7
IPO9	HSD3B1
IPPK	HSF2BP
IQCH	HSP90AA1
IQCJ	HSPA6
IQCJ-SCHIP1	HTR4
IQGAP1	HTR7
IQGAP2	HTRA3
IRAK4	HYAL4
IRF2BP2	HYDIN
ISM1	IARS
ISPD	IBTK
ITGA1	ICA1L
ITGA2	ICK
ITGA8	IFI16
ITGB5	IFI44L
ITGB6	IFIT1
ITGB8	IFIT2
ITIH5	IFIT3
ITK	IFIT5
ITPK1	IFRD1
ITPR1	IFT74
ITPR2	IFT80
ITSN1	IGF1R
IWS1	IGF2BP1
JADE1	IGF2BP2
JADE3	IGF2BP3
JAK1	IGF2R
JAKMIP2	IGFBP3
JAM2	IGFBP7
JAM3	IGSF3
JARID2	IKBKAP
JAZF1	IKBKB
JMJD1C	IKZF2
JPH1	IL15
JPH2	IL17RD
KAAG1	IL19
KALRN	IL1R1
KANK1	IL1R2
KANK4	IL1RAP
KANSL1	IL1RAPL1
KAT2B	IL31RA
KAT6A	IL6
KAT6B	IL6ST
KAT7	IL7R
KATNAL1	ILDR2
KCNAB1	ILF2
KCNB2	ILK
KCNC2	IMMP2L
KCNH1	INHBA
KCNH5	INO80C
KCNH8	INPP4B
KCNIP1	INPP5F
KCNJ16	INPP5K
KCNJ6	INSC
KCNK1	INSL6
KCNK10	INTS7
KCNK2	INTU
KCNMA1	INVS
KCNMB2	IPCEF1
KCNMB3	IQCD
KCNN2	IQCG
KCNQ3	IQCH
KCNQ5	IQCJ
KCNT2	IQCJ-SCHIP1
KCNU1	IQGAP1
KCTD1	IQGAP2
KCTD16	IQSEC2
KCTD3	IRAK2
KDM4B	IRF2
KDM5A	IRF2BP2
KDM5B	IRS1
KDM6A	ISPD
KDM7A	IST1
KEAP1	ITCH
KIAA0196	ITGA1
KIAA0368	ITGA2
KIAA0586	ITGA4
KIAA0825	ITGA6
KIAA1024	ITGAV
KIAA1033	ITGB1
KIAA1211	ITGB1BP2
KIAA1217	ITGB3
KIAA1324	ITGB5
KIAA1324L	ITGBL1
KIAA1456	ITPR1
KIAA1524	ITPR2
KIAA1549	ITPRIP
KIAA1755	ITSN1
KIAA1958	JADE2
KIF13A	JARID2
KIF13B	JAZF1
KIF14	JMJD1C
KIF15	JRK
KIF16B	JUN
KIF18A	KANK1
KIF1B	KANSL1
KIF20B	KANSL1L
KIF21A	KAT2B
KIF26B	KAZALD1
KIF6	KAZN
KIFAP3	KCNAB1
KIRREL3	KCND2
KITLG	KCNE1
KLF12	KCNE4
KLHDC1	KCNH1
KLHL12	KCNH5
KLHL24	KCNH7
KLHL3	KCNIP3
KMT2A	KCNIP4
KPNA4	KCNJ15
KRT10	KCNK2
KRT23	KCNMA1
KRT39	KCNQ5
KRTAP3-1	KCNU1
KRTAP3-2	KCTD1
KRTAP4-6	KCTD16
KSR2	KCTD20
L3MBTL3	KCTD5
LACE1	KCTD7
LAMA2	KDELC2
LAMA3	KDM1A
LAMA4	KDM5C
LAMB4	KDM6A
LAMC1	KEL
LARP1B	KHDRBS3
LARS2	KIAA0319
LATS1	KIAA0391
LCLAT1	KIAA0513
LCOR	KIAA0556
LCP2	KIAA0586
LDLRAD3	KIAA0753
LEKR1	KIAA0754
LEMD1	KIAA0825
LEMD3	KIAA0895
LEPROT	KIAA0907
LGI1	KIAA1211
LGR4	KIAA1217
LGSN	KIAA1324L
LHFP	KIAA1429
LHFPL3	KIAA2012
LIFR	KIF13A
LIMCH1	KIF13B
LIMS1	KIF25
LIN52	KIF5B
LIN7A	KIF5C
LIPA	KIRREL
LIPF	KITLG
LIPJ	KLF10
LIPM	KLF15
LIPN	KLF3
LMAN1L	KLF5
LMBR1	KLF6
LMBRD1	KLHDC10
LMBRD2	KLHDC2
LMNTD1	KLHL14
LMO4	KLHL18
LMO7	KLHL31
LMOD3	KLHL4
LMX1A	KLRC4-KLRK1
LNP1	KLRK1
LNPEP	KMT2D
LOC100129940	KPNA4
LOC100131107	KRT10
LOC100505478	KRT8
LOC339862	KRTAP2-1
LPAR1	KRTAP2-3
LPAR3	KRTAP4-6
LPGAT1	KYNU
LPP	LACE1
LRBA	LACTB
LRCH1	LACTB2
LRFN5	LAMA1
LRGUK	LAMA2
LRIG1	LAMA3
LRP2	LAMA4
LRP4	LAMB1
LRRC1	LAMB4
LRRC16A	LAMC1
LRRC28	LAMC2
LRRC4C	LARP1B
LRRC58	LASP1
LRRC69	LAYN
LRRC70	LCMT1
LRRC72	LCOR
LRRCC1	LCP1
LRRFIP2	LDLR
LRRIQ1	LDLRAD3
LRRK2	LDLRAD4
LRRN1	LEF1
LRRTM3	LEMD1
LSAMP	LEPR
LTBP1	LEPROT
LTN1	LGR4
LURAP1L	LGR6
LUZP2	LGSN
LVRN	LHFPL2
LY86	LIAS
LYPD6	LIFR
LYPD6B	LIMA1
LYPLAL1	LIMCH1
LYRM1	LIMD1
LYST	LIMS1
M1AP	LINC00452
MAATS1	LIPC
MACC1	LMCD1
MACROD2	LMNA
MAGI1	LMO4
MAGI2	LMO7
MAGI3	LMO7DN
MAK	LMOD3
MALRD1	LMTK2
MAML2	LNX1
MAML3	LNX2
MAN1A1	LOC100129940
MAN1C1	LOC100130880
MAN2A1	LOC100505478
MANBA	LOC101927844
MAOA	LOC339862
MAOB	LOC730183
MAP10	LOXL2
MAP1B	LPAR1
MAP2	LPAR3
MAP2K5	LPIN2
MAP2K6	LPP
MAP3K1	LRBA
MAP3K13	LRCH3
MAP3K14	LRGUK
MAP3K2	LRIG3
MAP3K5	LRP11
MAP3K7CL	LRP12
MAP3K9	LRP1B
MAP4	LRRC16A
MAP4K4	LRRC28
MAPK14	LRRC31
MAPK8	LRRC42
MAPKAP1	LRRC49
MAPKAPK5	LRRC6
MAPRE2	LRRC7
MAPT	LRRC8D
2017-03-01	LRRFIP2
2017-03-01	LRRIQ1
2017-03-10	LSAMP
2017-03-03	LSM14A
2017-03-06	LSM5
2017-03-08	LSM6
MARK1	LSMEM1
MARK3	LTA4H
MASP1	LTBP1
MAST4	LTBP2
MAT2A	LTF
MAX	LUC7L2
MB21D2	LURAP1L
MBD1	LUZP1
MBD5	LY75
MBIP	LY75-CD302
MBNL1	LYPLAL1
MBNL2	LYRM1
MBOAT1	LYRM4
MBOAT2	LYSMD2
MC4R	LYST
MCC	LYZL1
MCCC1	MACC1
MCF2L2	MACF1
MCM8	MAGI1
MCM9	MAGI2
MCMDC2	MAGI3
MCTP1	MAGOHB
MCTP2	MAK
MDGA2	MAL
MDM1	MALT1
MDN1	MAMDC2
ME3	MAML2
MECOM	MAML3
MECP2	MAN2A1
MED12L	MAP1B
MED13	MAP2
MED13L	MAP2K4
MED27	MAP2K6
MED6	MAP3K1
MEF2A	MAP3K3
MEF2C	MAP3K4
MEGF10	MAP3K5
MEGF11	MAP3K7CL
MEGF9	MAP4K4
MEIS1	MAP6
MEIS2	MAPK10
MEMO1	MAPK8
MEOX2	MAPKAP1
MERTK	MAPKBP1
MESDC2	2017-03-01
MET	2017-03-10
METTL15	2017-03-03
METTL25	2017-03-04
METTL8	MARCKS
METTL9	MARK3
MFAP3	MARS2
MFAP3L	MASP2
MFN1	MAST2
MFSD1	MAST4
MFSD8	MATN2
MGA	MB
MGAT4C	MB21D2
MGAT5	MBD2
MGST1	MBNL1
MIA3	MBNL2
MICAL2	MBNL3
MICAL3	MBP
MICALCL	MBTPS2
MICB	MCC
MICU1	MCCC1
MID1	MCCC2
MINOS1	MCF2L2
MINOS1-NBL1	MCL1
MINPP1	MCM3
MIPOL1	MCM3AP
MKL2	MCM9
MKX	MCMBP
MLLT10	MCOLN2
MLLT3	MCPH1
MLPH	MCTP1
MME	MCU
MMP10	MCUR1
MMP16	MDFIC
MMP20	ME1
MMP27	ME3
MMP8	MECOM
MND1	MED12L
MOB3B	MED13L
MOBP	MED14
MOCS2	MED16
MOS	MED20
MPC2	MED22
MPHOSPH6	MED27
MPP5	MED6
MPP6	MED7
MPP7	MEF2A
MPPED2	MEF2C
MPZL3	MEGF10
MRE11A	MEGF9
MREG	MEIKIN
MROH9	MEP1A
MRPL22	MEPE
MRPL42	MERTK
MRPS27	MEST
MRPS28	MET
MRPS35	METAP1
MRPS6	METTL13
MS4A1	METTL15
MS4A15	METTL16
MS4A3	METTL2B
MSANTD2	METTL7A
MSANTD4	METTL8
MSH3	METTL9
MSI2	MFHAS1
MSL1	MGAT2
MSRB3	MGAT4A
MTERF3	MGAT4C
MTFR1	MGLL
MTHFD1L	MGST1
MTHFS	MIA3
MTMR2	MICAL2
MTMR6	MICALCL
MTMR7	MICU3
MTR	MID1
MTX3	MID2
MUC15	MIER1
MUC19	MITD1
MUC21	MITF
MUCL1	MKKS
MUSK	MKL1
MXI1	MKLN1
MYB	MKX
MYBL1	MLIP
MYBPC1	MLLT10
MYH15	MLLT3
MYLK	MLLT4
MYLK4	MMGT1
MYNN	MMP16
MYO16	MMP20
MYO1B	MNAT1
MYO1D	MOB3B
MYO3B	MOCS2
MYO5A	MOK
MYO6	MORC4
MYO9A	MORF4L2
MYOF	MOXD1
MYPN	MPP4
MYRFL	MPP6
MYRIP	MPP7
MYT1L	MPZL3
MYZAP	MR1
N4BP1	MREG
NAA30	MRPL1
NAAA	MRPL13
NAALADL2	MRPL15
NAPB	MRPL20
NAPEPLD	MRPL3
NARS2	MRPL30
NAV2	MRPL35
NAV3	MRPL42
NBN	MRPL44
NBPF1	MRPS10
NBPF10	MRPS18B
NBPF20	MRPS28
NBPF9	MRPS33
NCALD	MRPS5
NCAM1	MSANTD2
NCAM2	MSANTD3
NCAPD3	MSANTD3-TMEFF1
NCEH1	MSH3
NCK1	MSN
NCKAP1L	MSR1
NCKAP5	MSRB3
NCOA1	MTBP
NCOA2	MTCL1
NCOA3	MTF2
NDC1	MTHFD1L
NDFIP1	MTHFD2L
NDUFA5	MTHFS
NDUFAF5	MTMR2
NDUFS4	MTMR3
NEBL	MTMR7
NECAB1	MTRF1
NEDD1	MTUS1
NEDD4	MTUS2
NEDD4L	MURC
NEDD9	MUSK
NEK10	MXI1
NEK11	MYH15
NEK3	MYH9
NEK7	MYL12B
NELL1	MYLIP
NELL2	MYLK
NEO1	MYLK4
NET1	MYLPF
NEU3	MYNN
NEURL1	MYO16
NF1	MYO1D
NF2	MYO1E
NFASC	MYO3B
NFATC2	MYO5A
NFATC3	MYO5C
NFE2L3	MYO6
NFIA	MYOF
NFIB	MYOM1
NFIC	MYOZ1
NFKB1	MYPN
NFX1	MYRFL
NFXL1	N4BP1
NFYB	N4BP2
NFYC	NAA25
NGLY1	NAA35
NHLRC2	NAALADL2
NHSL1	NAB1
NID2	NABP1
NIN	NACA
NIPAL1	NAF1
NIPAL2	NAGPA
NIPBL	NAPB
NIPSNAP3B	NAPEPLD
NKAIN1	NARS2
NKAIN3	NAT1
NKTR	NAV1
NLGN1	NAV2
NLK	NAV3
NLRP3	NBAS
NMD3	NBPF10
NME7	NBPF20
NME8	NBPF9
NMNAT1	NBR1
NMNAT2	NCALD
NMNAT3	NCAM1
NNT	NCAM2
NOC3L	NCEH1
NOD2	NCOA7
NOL7	NCOR1
NOS1AP	NDFIP1
NOSTRIN	NDP
NOTCH2NL	NDST3
NOX4	NDUFA4
NOX5	NDUFA9
NOXRED1	NDUFAF1
NPAS3	NDUFAF2
NPAT	NDUFAF6
NPHP1	NDUFB3
NPHP3	NDUFS7
NPL	NEBL
NPSR1	NEDD4
NPTN	NEDD4L
NPY	NEDD9
NR1H4	NEK1
NR2E1	NEK10
NR2F1	NEK4
NR3C1	NEK7
NR3C2	NEMP1
NR5A2	NET1
NR6A1	NEU2
NRAP	NF1
NRDE2	NF2
NREP	NFAT5
NRG1	NFE2L2
NRG2	NFE2L3
NRG3	NFIA
NRG4	NFKBIZ
NRIP1	NFX1
NRIP3	NGF
NRXN1	NHEJ1
NRXN3	NHS
NSMAF	NHSL1
NSMCE1	NIF3L1
NSMCE2	NIM1K
NT5C2	NIN
NT5DC1	NKAIN2
NTM	NKAP
NTN1	NLGN1
NTN4	NLN
NTRK3	NME7
NUBPL	NNMT
NUCKS1	NOC3L
NUDCD1	NOL10
NUDT21	NOL4
NUDT3	NOL7
NUP133	NOP10
NUP153	NOS1AP
NUP54	NOX3
NXPE4	NOX5
NXPH1	NPAS2
NYAP2	NPAS3
OAT	NPHP1
OAZ2	NPR3
OC90	NPSR1
OCA2	NPY
OLFML3	NR1D2
OMG	NR2F2
OPA1	NR3C1
OPCML	NR3C2
OPN3	NR5A2
OPN5	NR6A1
OR1L8	NRCAM
OR1N1	NRDE2
OR2T1	NREP
OR5T2	NRF1
OR6T1	NRG1
OR8G1	NRIP3
OR9I1	NRP1
OR9Q1	NRP2
OSBP	NSA2
OSBPL10	NSF
OSBPL3	NSL1
OSBPL8	NSMAF
OSBPL9	NSMCE2
OSGIN2	NSMCE3
OSTF1	NSUN6
OSTN	NT5DC1
OTOGL	NT5DC3
OTOR	NT5E
OTUD4	NTF3
OTUD7B	NTM
OVGP1	NTPCR
OXCT1	NTRK2
OXR1	NUBP1
OXSR1	NUCKS1
P2RY14	NUDCD2
P3H2	NUDT12
P4HA1	NUDT13
PACRG	NUDT4
PACS1	NUDT6
PADI4	NUF2
PAG1	NUMB
PAIP1	NUP155
PAK1	NUP205
PALLD	NUP35
PALM2	NUP62CL
PALM2-AKAP2	NUP93
PAM	NUTM1
PAMR1	NXPH2
PANK3	OARD1
PANX1	OAS2
PAPOLA	OAZ1
PAPPA	OCLN
PAPPA2	OGDH
PAPSS2	OGFRL1
PAQR8	OGT
PARL	OLFML3
PARN	OMA1
PARP15	ONECUT1
PARP6	OPCML
PARP8	OPHN1
PARVA	OPN3
PATE1	OPN5
PATE4	OPRM1
PATL1	OR51B5
PAWR	ORC3
PBRM1	OSBPL10
PBX1	OSBPL3
PBX3	OSBPL8
PCBD2	OSBPL9
PCBP2	OSCP1
PCCA	OSGEPL1
PCDH15	OSMR
PCDH18	OSR2
PCDH9	OSTM1
PCDHA1	OSTN
PCDHA10	OTUD4
PCDHA11	OTUD7B
PCDHA12	OXCT1
PCDHA13	OXR1
PCDHA2	OXSR1
PCDHA3	P2RY14
PCDHA4	P3H2
PCDHA5	P4HA1
PCDHA6	PAFAH2
PCDHA7	PAG1
PCDHA8	PAH
PCDHA9	PAK1
PCDHAC1	PAK2
PCDHAC2	PAK3
PCDHB11	PAK7
PCDHB5	PALLD
PCDHB8	PALM2
PCDHB9	PALM2-AKAP2
PCDHGA1	PAM
PCDHGA2	PAN2
PCED1B	PAPD5
PCF11	PAPPA
PCGF5	PAPSS2
PCLO	PAQR8
PCM1	PARD3
PCMTD1	PARD3B
PCNX1	PARK2
PCNX2	PARP14
PCNX4	PARP2
PCOLCE2	PARP4
PCSK1	PARP9
PDC	PAWR
PDCD10	PBRM1
PDCD4	PBX1
PDCD6IP	PBX3
PDE11A	PCCA
PDE12	PCDHB10
PDE1A	PCDHB11
PDE1C	PCED1B
PDE4B	PCGF5
PDE4D	PCNX1
PDE4DIP	PCNX2
PDE5A	PCNX4
PDE6A	PCOLCE2
PDE6C	PDCD1LG2
PDE7A	PDE10A
PDE8B	PDE11A
PDGFD	PDE12
PDHX	PDE1A
PDIA6	PDE1C
PDLIM5	PDE4B
PDPR	PDE4D
PDSS2	PDE4DIP
PDZK1	PDE5A
PDZRN3	PDE6A
PDZRN4	PDE7A
PEAK1	PDE7B
PEBP4	PDE8A
PELI1	PDGFC
PELI2	PDGFRL
PERP	PDHX
PEX14	PDIK1L
PEX3	PDLIM1
PEX5L	PDLIM5
PFDN1	PDS5B
PFDN4	PDXDC1
PFKFB2	PDZD2
PFN2	PEAK1
PFN4	PEBP4
PGBD3	PELI1
PGM5	PELI2
PGR	PELO
PHACTR1	PERP
PHACTR2	PEX14
PHACTR3	PEX26
PHACTR4	PEX3
PHC3	PEX5L
PHF20L1	PEX7
PHF21A	PFDN1
PHF3	PFKFB2
PHLDB2	PFKM
PHLPP1	PFKP
PHLPP2	PGGT1B
PHYHIPL	PGM2L1
PI15	PGPEP1
PIBF1	PHACTR1
PID1	PHACTR4
PIGL	PHC2
PIK3C2G	PHEX
PIK3C3	PHF14
PIK3CA	PHF19
PIK3CD	PHF21A
PIK3R1	PHF3
PIK3R3	PHKA1
PIK3R4	PHLDA1
PIK3R6	PHLDB2
PIKFYVE	PHLPP1
PINX1	PI4K2A
PIP	PI4K2B
PIP4K2A	PI4KB
PIP5K1B	PICALM
PIR	PID1
PIWIL4	PIGK
PKD2L2	PIGL
PKHD1	PIGN
PKHD1L1	PIGV
PKIA	PIH1D2
PKIG	PIK3C2G
PKP2	PIK3C3
PKP4	PIK3CA
PLA1A	PIN4
PLA2G4A	PINX1
PLAC1	PIP4K2A
PLAG1	PIR
PLAGL1	PITPNC1
PLCB1	PITPNM3
PLCB4	PKD1L1
PLCE1	PKHD1
PLCG2	PKHD1L1
PLCH1	PKIG
PLCL2	PKM
PLCXD2	PKN2
PLCXD3	PKP4
PLD1	PLA2G7
PLD5	PLA2R1
PLEKHA5	PLAC1
PLEKHA8	PLAC8
PLEKHF2	PLAG1
PLEKHG1	PLCE1
PLEKHG7	PLCL2
PLEKHH2	PLCXD2
PLK2	PLCXD3
PLOD2	PLCZ1
PLPP1	PLD1
PLPP3	PLEKHA1
PLSCR1	PLEKHA5
PLSCR5	PLEKHA6
PNLIPRP3	PLEKHA7
POC1B	PLEKHG2
POLA1	PLEKHG6
POLD3	PLEKHH1
POLE4	PLEKHS1
POLK	PLK2
POLN	PLPP3
POLR1D	PLPP4
POLR3B	PLPP6
POLR3G	PLS1
POMT2	PLS3
POPDC2	PLXDC1
POU2F1	PLXNA2
POU6F2	PLXNA4
PPARG	PMAIP1
PPFIA2	PMEPA1
PPFIBP1	PNPLA8
PPFIBP2	PNPO
PPHLN1	PNRC1
PPM1E	POC1A
PPM1H	POC1B
PPM1L	POGZ
PPME1	POLA2
PPP1R12A	POLD3
PPP1R12B	POLDIP3
PPP1R16B	POLG
PPP1R36	POLK
PPP1R37	POLR1A
PPP2R2A	POLR2A
PPP2R2B	POLR2B
PPP2R3A	POLR2K
PPP2R5E	POLR3B
PPP3CA	POLR3E
PPP3CB	POLR3GL
PPP4R4	PPA2
PPT1	PPARD
PQLC2L	PPARGC1A
PRCP	PPCDC
PRDM5	PPFIBP1
PRDM6	PPFIBP2
PRELID2	PPHLN1
PREP	PPIP5K2
PREX2	PPM1H
PRG4	PPP1CB
PRH1	PPP1R10
PRH1-TAS2R14	PPP1R12A
PRIM2	PPP1R12B
PRKAA1	PPP1R3C
PRKAG2	PPP2CB
PRKAR1A	PPP2R2B
PRKCA	PPP2R3A
PRKCB	PPP2R4
PRKCE	PPP2R5A
PRKCH	PPP3CA
PRKCI	PPP4R1
PRKD1	PPP4R2
PRKG1	PPP4R4
PRLR	PPP5D1
PRMT3	PPP6R1
PROM1	PPP6R3
PROX1	PRCP
[truncated: 962 more rows]
