# Supplementary material for: Polycomb complexes associate with enhancers and promote oncogenic transcriptional programs in cancer through multiple mechanisms
Source: Nat Commun. 2018 Aug 23;9:3377. doi: 10.1038/s41467-018-05728-x (PMC6107513; doi:10.1038/s41467-018-05728-x)
Supplement: Supplementary file 8 — Supplementary Data 5 [file 41467_2018_5728_MOESM8_ESM.xlsx]

## Sheet: RNA-seq FPKM
gene_id	transcript_id(s)	mcf10a_rep1	mcf10a_rep2	mdamb231_shctrl_rep1	mdamb231_shctrl_rep2	mdamb231_shring1b_rep1	mdamb231_shring1b_rep2	t47d_shctrl_rep1	t47d_shctrl_rep2	t47d_shring1b_rep1	t47d_shring1b_rep2
A1BG_A1BG	NM_130786	4.05	2.25	1.43	1.28	1.01	1.77	3.26	5.47	2.67	2.78
A1BG-AS1_A1BG-AS1	NR_015380	1.66	2.18	1.3	1.77	1.16	2.13	4.25	3.92	2.99	3.65
A1CF_A1CF	NM_001198818,NM_001198819,NM_001198820,NM_014576,NM_138932,NM_138933	0	0.01	0.07	0.05	0.06	0.09	0.01	0.01	0.02	0.03
A2M_A2M	NM_000014	0.09	0.21	0.04	0	0	0.04	0.04	0	0	0
A2M-AS1_A2M-AS1	NR_026971	0.74	0.22	0	0.27	0.21	0.28	0.09	0.04	0.09	0
A2ML1_A2ML1	NM_001282424,NM_144670	0.11	0	0.03	0.02	0	0	0	0.04	0.16	0.08
A2MP1_A2MP1	NR_040112	0.65	0.08	0	0	0	0	0	0	0	0
A3GALT2_A3GALT2	NM_001080438	0	0.1	0.43	0.09	0	0	0.1	0	0	0
A4GALT_A4GALT	NM_017436	43.02	35.55	7.18	6.25	4.91	8.75	12.19	16.86	4.81	5.3
A4GNT_A4GNT	NM_016161	0	0	0	0.05	0	0.12	0	0	0.06	0
AA06_AA06	NR_037584	0	0	0	0	0	0	0	0	0	0
AAAS_AAAS	NM_001173466,NM_015665	16.45	20.08	14.64	13.95	16.19	16.99	38.9	38.49	34.7	30.18
AACS_AACS	NM_023928	12.24	14.23	6.56	6.67	5.67	5.68	10.48	10.68	12.22	11.23
AACSP1_AACSP1	NR_024035	0	0.22	0	0	0	0	0.09	0.09	0.05	0.15
AADAC_AADAC	NM_001086	0	0	0	0	0	0.13	0.06	0	0	0.14
AADACL2_AADACL2	NM_207365	0	0	0	0	0	0	0	0	0	0
AADACL2-AS1_AADACL2-AS1	NR_110202,NR_110203	0	0	0	0.13	0	0	0	0	0	0
AADACL3_AADACL3	NM_001103170,NR_111984	0	0	0	0	0	0	0	0	0	0
AADACL4_AADACL4	NM_001013630	0	0	0	0	0	0	0	0	0	0
AADACP1_AADACP1	NR_026915	0	0.08	0	0.14	0.29	0.16	0	0	0	0
AADAT_AADAT	NM_001286682,NM_001286683,NM_016228,NM_182662	2.42	5.45	3.84	3.99	4.06	3.38	0.14	0	0	0
AAED1_AAED1	NM_153698	5.09	5.3	6.34	7.13	6.33	5.05	2.09	1.4	3.5	3.07
AAGAB_AAGAB	NM_001271885,NM_001271886,NM_024666	4.83	7.43	8.37	9.18	7.59	7.07	18.9	16.94	23.97	25.03
AAK1_AAK1	NM_014911	5.19	5.87	12.8	12.13	12.4	12.5	3.92	3.3	4.04	4.09
AAMDC_AAMDC	NM_024684	3.64	9.36	9.54	10.39	8.87	4.65	10.25	11.22	13.14	9.87
AAMP_AAMP	NM_001087,NM_001302545	47.04	53.98	40.99	49.04	45.38	36.38	31.57	40.33	36.2	33
AANAT_AANAT	NM_001088,NM_001166579,NR_110548	0.44	0.51	0.43	0.44	0.52	0.95	0.1	0.22	0.4	0.22
AAR2_AAR2	NM_001271874,NM_015511	11.32	7.87	17.91	18.87	19.54	14.97	20.27	19.3	23.58	22.13
AARD_AARD	NM_001025357	1.59	1.7	0.9	1.16	0.76	0.59	0.22	0.16	0.28	0.67
AARS_AARS	NM_001605	58.84	29.5	57.25	50.72	54.74	58.04	76.64	105.19	86.01	98.34
AARS2_AARS2	NM_020745	9.16	7.88	7.01	8	7.08	5.49	6.23	7.36	6	6
AARSD1_AARSD1	NM_001261434	6	8.95	14.42	13.52	17.07	13.1	12.58	12.76	14.02	12.63
AASDH_AASDH	NM_001286668,NM_001286669,NM_001286670,NM_001286671,NM_001286672,NM_181806	3.54	4.98	3.66	3.1	3.37	3.5	5.47	3.99	5.92	5.56
AASDHPPT_AASDHPPT	NM_015423	7.51	14.83	10.85	12.32	11.75	8.64	16.2	8.2	14.23	14.24
AASS_AASS	NM_005763	3.5	5.84	11.85	10.33	6.95	7.75	0.48	0.34	0.31	0.3
AATBC_AATBC	NR_026961	3.58	0.77	0.5	0.79	1.09	0.62	1.38	1.29	0.93	1.35
AATF_AATF	NM_012138	52.42	51.98	83.28	88.73	106.03	90.82	30.81	33.84	40.51	38.53
AATK_AATK	NM_001080395,NM_004920	1.48	1.49	0.35	0.22	0.33	0.2	0.96	1.14	0.48	0.58
AATK-AS1_AATK-AS1	NR_027255	0	0	0	0	0	0	0	0.3	0	0.14
ABALON_ABALON	NR_131907	1.48	1.17	28.99	25.65	17.94	18.1	5.15	6.99	5.6	4.4
ABAT_ABAT	NM_000663,NM_001127448,NM_020686	1.32	0.62	0.2	0.12	0.05	0.17	17.63	18.46	10.12	13.57
ABCA1_ABCA1	NM_005502	0.1	0.03	3.25	2.75	4.19	5.95	0.29	0.44	0.64	0.56
ABCA10_ABCA10	NM_080282	0.69	0.91	0.02	0	0.04	0.03	0	0	0.05	0.05
ABCA11P_ABCA11P	NR_002451	2.09	1.29	2.76	3.19	3.65	3.12	5.28	4.8	7.36	5.3
ABCA12_ABCA12	NM_015657,NM_173076,NR_103740	7.26	8.77	0.04	0.11	0.1	0.1	11.02	10.96	51.72	48.9
ABCA13_ABCA13	NM_152701	0.01	0.02	0.03	0.04	0.02	0.07	0.01	0.01	0.02	0
ABCA17P_ABCA17P	NR_003574	0.15	0.02	0.1	0.04	0.06	0.15	0.42	0.3	0.28	0.25
ABCA2_ABCA2	NM_001606,NM_212533	32.35	26.86	9.57	8.52	7.89	12.29	64.69	98.64	78.35	91.92
ABCA3_ABCA3	NM_001089	11.36	4.58	9.27	8.04	9.7	11.86	61.55	76.38	39.82	42.69
ABCA4_ABCA4	NM_000350	0.04	0	0.2	0.13	0.12	0.03	0.45	0.4	0.11	0.27
ABCA5_ABCA5	NM_018672,NM_172232	2.2	2.35	0.72	0.81	1.06	0.96	4.97	3.7	7.46	8.31
ABCA6_ABCA6	NM_080284	7.05	7.49	0	0	0	0.04	0	0	0	0
ABCA7_ABCA7	NM_019112	4.41	5.46	3.33	3.14	2.63	3.72	7.54	11.73	5.9	7.93
ABCA8_ABCA8	NM_001288985,NM_001288986,NM_007168	0.3	0.05	0	0	0.02	0	0	0	0	0
ABCA9_ABCA9	NM_080283	2.13	0.88	0	0	0	0.03	0	0	0.02	0.03
ABCA9-AS1_ABCA9-AS1	NR_126414	0	0	0	0	0	0	0	0	0	0
ABCB1_ABCB1	NM_000927	0	0	0	0.02	0	0	0	0	0	0
ABCB10_ABCB10	NM_012089	9.38	11.55	3.97	4.25	3.47	2.33	5.41	3.22	5.1	4.53
ABCB11_ABCB11	NM_003742	0.33	0.1	0	0	0	0	0	0	0	0.02
ABCB4_ABCB4	NM_000443,NM_018849,NM_018850	0	0.1	0.05	0	0	0	0.2	0.17	0.15	0.22
ABCB5_ABCB5	NM_001163941,NM_001163942,NM_001163993,NM_178559	0.15	0.04	0.05	0	0.02	0.05	0.09	0	0.11	0
ABCB6_ABCB6	NM_005689	8.17	6.7	3.46	3.41	3.45	4.57	10.41	10.5	8.97	12.1
ABCB7_ABCB7	NM_001271696,NM_001271697,NM_001271698,NM_001271699,NM_004299	14.4	14.17	10.82	8.98	8.44	8.75	6.54	5.2	6.63	5.34
ABCB8_ABCB8	NM_001282291,NM_001282292,NM_001282293,NM_007188	2.87	6.99	6.8	8.19	6.73	7.51	8.21	9.79	6.88	6.29
ABCB9_ABCB9	NM_001243013,NM_001243014,NM_019624,NM_019625,NM_203444	2.91	2.87	4.79	5.04	5.62	6.68	6.34	5.76	6.69	5.66
ABCC1_ABCC1	NM_004996	28.41	30.51	22.83	21.59	24.47	22.08	11.21	12.73	12.76	13.67
ABCC10_ABCC10	NM_001198934,NM_033450	16.39	15.6	11.28	11.67	11.24	10.11	6.73	6.27	5.74	6.38
ABCC11_ABCC11	NM_032583,NM_033151,NM_145186	0	0.04	0	0	0	0	66.56	61.51	62.22	50.96
ABCC12_ABCC12	NM_033226	0	0	0	0	0.02	0.04	4.58	2.94	4.06	3.47
ABCC13_ABCC13	NR_003087,NR_003088	0	0	0	0	0	0	2.47	2.36	2.8	2.81
ABCC2_ABCC2	NM_000392	5.88	15.51	0.77	0.6	0.66	0.63	0.43	0.7	1.41	1.78
ABCC3_ABCC3	NM_001144070,NM_003786	106.39	107.85	2.18	1.88	1.4	4.75	10.32	11.47	15.32	15.85
ABCC4_ABCC4	NM_001105515,NM_001301829,NM_001301830,NM_005845	7.42	7.81	7.23	7.02	6.49	6.12	0.07	0	0	0
ABCC5_ABCC5	NM_001023587,NM_005688	18.14	18.39	14.02	12.78	13.27	11.42	32.07	34.88	49.93	45.74
ABCC5-AS1_ABCC5-AS1	NR_046570	0.26	0.24	1.56	0.42	0	0	1.45	1.81	1.7	0.52
ABCC6_ABCC6	NM_001079528,NM_001171	0	0.02	1.52	1.08	1.55	1.87	18.02	18.39	24.86	24.02
ABCC6P1_ABCC6P1	NR_003569	0.12	0	0	0.05	0	0	4.16	4.59	4.89	6.17
ABCC6P2_ABCC6P2	NR_023387	0	0.3	0.57	0.41	0.4	1.76	10.03	9.23	10.1	13.39
ABCC8_ABCC8	NM_000352,NM_001287174	0	0	0	0	0	0.04	0.22	0.2	0.06	0.04
ABCC9_ABCC9	NM_005691,NM_020297	0	0	0.5	0.47	0.52	0.65	0.03	0.01	0.01	0.06
ABCD1_ABCD1	NM_000033	3.61	3.48	10	6.93	8.64	13.19	4.36	6.31	5.41	5.82
ABCD2_ABCD2	NM_005164	0.08	0.05	0	0.02	0	0	0	0	0	0
ABCD3_ABCD3	NM_001122674,NM_002858	7.51	13.26	13.24	13.59	13.51	12.4	16.55	12.11	14.75	14.24
ABCD4_ABCD4	NM_005050,NR_003256	10.69	8.27	13.09	13.78	13.2	11.68	8.32	7.85	7.22	7.14
ABCE1_ABCE1	NM_001040876,NM_002940	16.81	25.27	38.35	41.53	43.58	29.17	22.39	13.41	22.81	22.69
ABCF1_ABCF1	NM_001025091,NM_001090_5	39.26	36.22	110.44	108.98	116.98	89.72	55.56	65.15	51.15	49.79
ABCF2_ABCF2	NM_005692,NM_007189	25.41	27.91	36.36	42.65	44.34	31.4	16.08	15.67	17.77	18.18
ABCF3_ABCF3	NM_018358	22.24	19.82	29.93	31.4	33.96	30.67	43.92	48.26	50.41	54.71
ABCG1_ABCG1	NM_004915,NM_016818,NM_207174,NM_207627,NM_207628,NM_207629	7.85	7.51	0.36	0.23	0.27	0.76	5.16	6	4.83	5.09
ABCG2_ABCG2	NM_001257386,NM_004827	0	0.47	0.47	0.53	0.62	0.74	0.07	0.06	0.2	0.2
ABCG4_ABCG4	NM_001142505,NM_022169	0.38	0.05	0.67	0.54	0.39	0.34	0.71	1.09	0.26	0.5
ABCG5_ABCG5	NM_022436	0	0.04	0	0	0.03	0	0.07	0.03	0.07	0.08
ABCG8_ABCG8	NM_022437	0	0	0.04	0	0	0	0	0	0.04	0
ABHD1_ABHD1	NM_032604	0.53	0.27	0.3	0.48	0.25	0.58	1.61	1.37	0.77	0.98
ABHD10_ABHD10	NM_001272069,NM_018394,NR_073570,NR_073571	4.96	6.76	7.56	6.83	6.29	7.04	6.85	4.51	6.88	5.81
ABHD11_ABHD11	NM_001145364,NM_001301058,NM_148912,NM_148913,NR_026910,NR_026912	4.28	6.49	7.54	8.83	8.6	9.26	41.41	46.47	50.91	51.65
ABHD11-AS1_ABHD11-AS1	NR_026690	1.05	0.94	0.51	0.21	0.87	0.5	1.2	2.46	1.2	1.3
ABHD12_ABHD12	NM_001042472,NM_015600	15.34	14.71	21.28	20.89	19.73	20.52	31.85	31.17	30.36	30.43
ABHD12B_ABHD12B	NM_001206673,NM_181814	1.04	1.67	0.59	0.47	0.31	0.71	0.14	0.06	0.14	0.22
ABHD13_ABHD13	NM_032859	1.04	1.91	1.28	1.25	1.26	1.11	3.75	2.16	3.11	3.38
ABHD14A_ABHD14A	NM_015407	1.65	5.02	9.44	9.62	10.49	8.92	3.3	3.46	3.16	3.91
ABHD14A-ACY1_ABHD14A-ACY1	NR_037192	0.31	1.97	0	0	0	0	0.21	0	0	0
ABHD14B_ABHD14B	NM_001146314,NM_001254753,NM_032750	11.72	15.81	8.21	9.02	11.2	13.92	35.74	33.73	39.46	38.31
ABHD15_ABHD15	NM_198147	1.15	2.43	4.14	3.67	4.21	5.38	8.35	7.04	7.61	9.75
ABHD16A_ABHD16A	NM_001177515,NM_021160,NR_033488_3,NR_033489_3	5.59	7.21	18.96	19.53	14.33	14.74	20.8	21.54	19.11	18.23
ABHD16B_ABHD16B	NM_080622	1.54	2.1	3.14	2.83	5.46	5.54	5.53	12.05	7.84	10.61
ABHD17A_ABHD17A	NM_001130111,NM_031213	34.85	30.21	27	18.65	20.36	30.57	23.61	32.6	29.21	34.93
ABHD17B_ABHD17B	NM_001025780,NM_016014	3.19	3.61	3.79	2.96	4.68	5.95	2	1.28	2.56	2.36
ABHD17C_ABHD17C	NM_021214	12.26	16.02	7.56	5.62	8.66	12.2	4.66	2.51	5.46	5.72
ABHD2_ABHD2	NM_007011,NM_152924	11.42	12	10.64	10.6	11.27	11.38	15.36	12.34	17.79	17.06
ABHD3_ABHD3	NM_001308256,NM_001308257,NM_138340	2.05	2.68	2.91	2.74	3.7	2.63	4.5	3.39	4.58	5.14
ABHD4_ABHD4	NM_022060	17.05	7.29	21.75	17.61	19.65	35.26	7.06	7.47	9.82	10.15
ABHD5_ABHD5	NM_016006	11.24	8.83	7.52	7.16	8.29	5.78	6.65	4.16	7.94	7.87
ABHD6_ABHD6	NM_020676	8.89	4.98	4.79	5.54	4.46	5.97	3.48	3.32	1.49	2.37
ABHD8_ABHD8	NM_024527	8.56	6.85	15.66	13.37	18.31	20.59	8.39	11.1	9.91	13.65
ABI1_ABI1	NM_001012750,NM_001012751,NM_001012752,NM_001178116,NM_001178119,NM_001178120,NM_001178121,NM_001178122,NM_001178123,NM_001178124,NM_001178125,NM_005470	22.15	21.85	14.77	15.22	15.27	17.75	12.39	11.73	13.94	12.89
ABI2_ABI2	NM_001282925,NM_001282926,NM_001282927,NM_001282932,NM_005759	11.41	13.22	11.74	10	11.83	11.11	11.13	7.93	9.98	8.78
ABI3_ABI3	NM_001135186,NM_016428	0	0.05	1.07	1.06	0.43	1.58	0.05	0	0	0
ABI3BP_ABI3BP	NM_015429	0.19	0.19	1.66	1.53	2.07	3.47	0.15	0.26	0.17	0.12
ABL1_ABL1	NM_005157,NM_007313	34.18	28.47	31.41	34	41.74	40.4	23.12	24.72	28.54	28.18
ABL2_ABL2	NM_001136000,NM_001136001,NM_001168236,NM_001168237,NM_001168238,NM_001168239,NM_005158,NM_007314	14.89	14.12	32.19	31.95	31.04	21.78	9.62	6.98	10.01	9.98
ABLIM1_ABLIM1	NM_001003407,NM_001003408,NM_002313,NM_006720	26.95	34.3	14.43	14.33	15.26	13.93	11.82	10.19	13.58	13.16
ABLIM2_ABLIM2	NM_001130083,NM_001130084,NM_001130085,NM_001130086,NM_001130087,NM_001130088,NM_001286688,NM_032432	30.1	3.38	2.83	2.34	1.53	1.96	0.03	0	0	0
ABLIM3_ABLIM3	NM_001301015,NM_001301018,NM_001301027,NM_001301028,NM_014945	26.7	34.4	20.02	18.61	19.45	23.37	3.06	2.8	2.94	3.29
ABO_ABO	NM_020469	0	0.12	0	0.06	0	0	0	0	0	0
ABR_ABR	NM_001092,NM_001159746,NM_001256847,NM_001282149,NM_021962	19.13	17.78	29.87	30.67	34.68	38.57	15.27	16.57	16.35	16.87
ABRA_ABRA	NM_139166	0.2	0.42	0.08	0.06	0.29	0.22	0.36	0.2	0.43	0.35
ABRACL_ABRACL	NM_021243	8.27	18.97	16.79	14.61	10.01	6.75	10.33	10.21	8.96	8.74
ABT1_ABT1	NM_013375	10.37	10.81	18.32	18.98	14.28	13.74	13.12	14.89	12.02	12.62
ABTB1_ABTB1	NM_032548,NM_172027,NR_033429	22.7	17.02	11.57	9.28	6.06	10.11	1.21	1.13	0.71	0.71
ABTB2_ABTB2	NM_145804	2.34	2.08	5.69	4.41	7.39	8.52	6.05	7.18	7.74	7.51
ACAA1_ACAA1	NM_001130410,NM_001607,NR_024024	16.78	17.34	15.94	18.33	16.54	17.06	15.53	19.88	24.01	20.94
ACAA2_ACAA2	NM_006111	25.81	46.65	15.48	11.68	14.8	15.2	17.35	15.07	16.42	14.07
ACACA_ACACA	NM_198834,NM_198836,NM_198837,NM_198838,NM_198839	24.1	24.86	13.36	15.11	13.59	15.21	29.11	28.72	36.5	33.9
ACACB_ACACB	NM_001093	1.23	1.98	3.04	2.73	3.46	2.58	1.54	1.88	1.36	1.17
ACAD10_ACAD10	NM_001136538,NM_025247	7.99	6.13	5.23	4.85	4.81	7.11	16.13	15.69	13.4	13.25
ACAD11_ACAD11	NM_032169	4.53	6.48	2.35	2.28	2.43	3.03	3.87	2.79	2.84	2.77
ACAD8_ACAD8	NM_014384	4.13	5.43	10.64	9.98	10.41	8.68	12.33	14.78	15.94	15.82
ACAD9_ACAD9	NM_014049,NR_033426	10.07	16.32	13.13	15.11	14.29	12.89	18.47	18.26	18.71	18.75
ACADL_ACADL	NM_001608	0	0	0	0	0	0	0	0	0	0
ACADM_ACADM	NM_000016,NM_001127328,NM_001286042,NM_001286043,NM_001286044	15.85	19.52	19.41	16.08	13.26	10.86	10.01	8.14	8.96	9.06
ACADS_ACADS	NM_000017,NM_001302554	2.68	1.3	2.2	1.37	1.3	3.53	3.28	4.35	2.92	2.22
ACADSB_ACADSB	NM_001609	4.08	4.97	3.58	3.83	3.39	3.52	4.06	3.33	4.9	4.85
ACADVL_ACADVL	NM_000018,NM_001033859,NM_001270447,NM_001270448	100.46	104.1	82.04	77.16	80.83	77.38	77.82	115.16	69.06	75.5
ACAN_ACAN	NM_001135,NM_013227	0	0	0.02	0	0.01	0	0	0	0	0
ACAP1_ACAP1	NM_014716	0.43	0.62	2.66	1.81	0.96	0.99	0.83	0.74	0.99	1.15
ACAP2_ACAP2	NM_012287	9.95	12.44	11.19	11.58	9.73	9.3	26.28	22.16	28.37	27.6
ACAP3_ACAP3	NM_030649	20.95	12.16	7.68	8.01	6.88	7.62	10.04	16.34	9.98	14.15
ACAT1_ACAT1	NM_000019	27.06	44.63	26.91	25.68	20.65	20.25	31.99	28.17	35.57	32.01
ACAT2_ACAT2	NM_001303253,NM_005891	2.64	8.4	26.44	28.05	21.51	16.71	18.05	17.08	20.74	18.26
ACBD3_ACBD3	NM_022735	39.14	34.47	21.3	19.74	19.16	23.62	29.7	25.89	33.38	33.09
ACBD4_ACBD4	NM_001135704,NM_001135705,NM_001135706,NM_001135707,NM_024722	11.66	8.48	6.03	5.87	6.36	10.39	16.17	21.46	14.34	17.92
ACBD5_ACBD5	NM_001042473,NM_001271512,NM_001301251,NM_001301252,NM_001301253,NM_001301254,NM_145698	7.71	7.62	9.8	10.68	8.39	7.53	8.76	8.38	8.09	8.56
ACBD6_ACBD6	NM_032360	64.7	80.43	38.07	38.44	35.75	33.68	36.56	37.68	34.43	32.79
ACBD7_ACBD7	NM_001039844	0.26	1.25	6.46	5.36	5.19	6.39	11.55	9.62	8.57	10.08
ACCS_ACCS	NM_001127219,NM_032592	1.49	3.27	1.22	1.22	1.53	1.91	5.08	5.43	5.72	6.73
ACCSL_ACCSL	NM_001031854	0	0	0	0	0	0	0.06	0	0	0
ACD_ACD	NM_001082486,NM_001082487,NM_022914	15.65	16.97	12.39	13.03	14.17	13.49	6.9	7.78	9.93	9.49
ACE_ACE	NM_000789,NM_001178057,NM_152830	0.07	0.1	0.03	0.02	0.03	0	3.83	4.3	3.72	3.74
ACE2_ACE2	NM_021804	0	0	0	0.05	0	0	0.03	0.03	0	0.03
ACER1_ACER1	NM_133492	0	0	0	0.33	0	0	3.31	3.44	4.83	4.09
ACER2_ACER2	NM_001010887	2.37	1.79	0.63	0.3	0.44	0.43	3.04	3.06	3.32	2.92
ACER3_ACER3	NM_001300953,NM_001300954,NM_001300955,NM_018367	2.16	3.97	4.25	4.54	3.63	4.48	11.26	7.45	8.34	8.21
ACHE_ACHE	NM_000665,NM_001282449,NM_001302621,NM_001302622,NM_015831	0.11	0.03	0.11	0.26	0.21	0.42	0.46	0.14	0.1	0.11
ACIN1_ACIN1	NM_001164814,NM_001164815,NM_001164816,NM_001164817,NM_014977	69.58	75.48	87.29	89.22	96.6	87.31	51.34	59.61	43.13	39.8
ACKR1_ACKR1	NM_001122951,NM_002036	0.69	0.1	0	0	0	0	0	0	0	0
ACKR2_ACKR2	NM_001296	0	0.03	0.11	0.03	0	0.07	1.8	1.3	1.5	1.44
ACKR3_ACKR3	NM_020311	1.86	1.58	0	0	0.04	0	0	0	0	0
ACKR4_ACKR4	NM_016557,NM_178445	1.71	0.85	0.41	0.26	0.39	0.27	0.42	0.51	0.45	0.69
ACLY_ACLY	NM_001096,NM_001303274,NM_001303275,NM_198830	48.86	56.16	114.82	129.28	107.1	105.42	109.77	115.74	118.58	111.31
ACMSD_ACMSD	NM_001307983,NM_138326	0	0	0	0.07	0	0	0.16	0	0.08	0
ACO1_ACO1	NM_001278352,NM_002197	13.43	13.6	46.1	45.01	40.64	38.23	10.15	8.53	7.33	8.46
ACO2_ACO2	NM_001098	67.72	51.43	38.94	36.05	36.94	40.23	55.46	75.05	54.88	63.51
ACOT1_ACOT1	NM_001037161	1.34	0.1	0.14	0.25	0.12	0.55	8.78	11.58	9.25	6.56
ACOT11_ACOT11	NM_015547,NM_147161	19.63	17.52	0.1	0.37	0.06	0	0.19	0.09	0.15	0.23
ACOT12_ACOT12	NM_130767	0	0	0	0	0	0	0	0	0	0
ACOT13_ACOT13	NM_001160094,NM_018473	5.9	8.79	5.24	5.5	5.16	5.91	10.44	9.3	8.43	9.66
ACOT2_ACOT2	NM_006821,NR_046028	7.71	6.69	9.45	9.23	9.16	7.74	34.24	34.61	31.29	28.07
ACOT4_ACOT4	NM_152331	0	0	0.73	0.53	0.56	0.51	22.38	18.62	20.34	19.46
ACOT6_ACOT6	NM_001037162	0	0	0.33	0.62	0.65	0.65	4.02	3.56	2.17	3.35
ACOT7_ACOT7	NM_007274,NM_181864,NM_181865,NM_181866	38.39	77.71	64.82	70.27	71.98	71.51	25.79	26.98	28.94	29.28
ACOT8_ACOT8	NM_005469	8.8	10.2	19.56	19.5	21.65	23.53	20.08	24.15	25.48	27.08
ACOT9_ACOT9	NM_001033583,NM_001037171	21.98	20.59	27.57	25.46	20.55	18.48	11.37	9.66	10.72	9.5
ACOX1_ACOX1	NM_001185039,NM_004035,NM_007292	5.12	6.11	6.21	7.16	7.25	8.08	23.88	19.92	25.94	28.25
ACOX2_ACOX2	NM_003500	0.61	2.73	1.01	0.63	0.66	0.72	9.46	5.01	6.36	4.41
ACOX3_ACOX3	NM_001101667,NM_003501	6.28	6.61	4.97	5.52	5.05	4.35	5.46	4.67	7.38	7.79
ACOXL_ACOXL	NM_001142807	0	0.12	0.31	0.32	0.11	0.09	0.13	0.04	0.13	0.09
ACP1_ACP1	NM_001040649,NM_004300,NM_007099,NR_024080	20.71	37.56	26.68	30.61	26.15	19.8	29.59	25.12	25.48	29.47
ACP2_ACP2	NM_001302489,NM_001302490,NM_001302491,NM_001302492,NM_001610	6.97	7.64	12.92	12.62	18.25	16.7	29.38	24.83	28.86	24.69
ACP5_ACP5	NM_001111034,NM_001111035,NM_001111036,NM_001611	0.22	0.13	0	0	0	0.43	0.48	0.38	0.81	0.41
ACP6_ACP6	NM_016361	11.88	14.89	12.63	10.37	12.62	14.11	8.81	9.19	10.08	9.82
ACPP_ACPP	NM_001099,NM_001134194,NM_001292037	0.06	0.68	0	0	0	0	0.16	0.12	0.13	0.17
ACPT_ACPT	NM_033068	1.81	0.74	0.65	1.04	0.61	1.1	0.15	0.56	0.9	0.33
ACR_ACR	NM_001097	0.08	0	0.16	0	0.07	0	0	0.07	0	0
ACRBP_ACRBP	NM_032489	0.06	0.1	0.17	0.05	0.1	0	0.05	0.05	0	0.11
ACRC_ACRC	NM_052957	0.84	0.85	1.19	0.77	1.15	1.23	0.37	0.46	0.46	0.47
ACRV1_ACRV1	NM_001612,NM_020069,NM_020107,NM_020108	0.12	0.74	0.98	1.3	0.97	0.67	2.26	1.8	1.72	1.23
ACSBG1_ACSBG1	NM_001199377,NM_015162	0.11	0.16	0.04	0	0.09	0.14	0.2	0.12	0.13	0
ACSBG2_ACSBG2	NM_001289177,NM_001289178,NM_001289179,NM_001289180,NM_030924	0.13	0.27	0.35	0.1	0.11	0.33	0.48	0.37	0.63	0.26
ACSF2_ACSF2	NM_001288968,NM_001288969,NM_001288970,NM_001288971,NM_001288972,NM_025149,NR_110232	35.81	31.47	16.15	15.04	11.71	24.23	15.02	21.88	13.63	16.54
ACSF3_ACSF3	NM_001127214,NM_001243279,NM_001284316,NM_174917,NR_045667,NR_104293	11.38	8.77	8.21	7.33	8.44	7.04	11.01	13.05	13.21	14.12
ACSL1_ACSL1	NM_001286708,NM_001286710,NM_001286711,NM_001286712,NM_001995	141.65	60.54	7.6	8.85	5.82	6.98	20	22.33	11.22	13.42
ACSL3_ACSL3	NM_004457,NM_203372	28.85	40.43	17.71	18.75	14.84	19.17	21.04	15.92	24.65	23.07
ACSL4_ACSL4	NM_004458,NM_022977	17.73	21.93	40.9	39.48	35.95	33.09	0.76	0.56	0.62	0.57
ACSL5_ACSL5	NM_016234,NM_203379,NM_203380	1.47	0.66	20.75	19.31	21.39	21.89	0.12	0.06	0.09	0.07
ACSL6_ACSL6	NM_001009185,NM_001205247,NM_001205248,NM_001205250,NM_001205251,NM_015256	0.05	0.08	0.07	0.01	0.08	0.03	0.12	0.07	0.06	0.07
ACSM1_ACSM1	NM_052956	0	0.09	0	0	0	0	0.44	0.59	0.39	0.47
ACSM2A_ACSM2A	NM_001010845,NM_001308169,NM_001308172,NM_001308954	0	0	0	0	0	0	0	0	0	0
ACSM2B_ACSM2B	NM_001105069,NM_182617	0	0	0	0	0	0	0	0	0	0
ACSM3_ACSM3	NM_005622,NM_202000	1.85	5.7	0.41	0.22	0.14	0	2.29	3.68	4.25	5.07
ACSM4_ACSM4	NM_001080454	0	0	0.12	0.1	0.73	0.24	0	0	0	0
ACSM5_ACSM5	NM_017888	0	0	0	0	0	0	0	0	0	0
ACSM6_ACSM6	NM_207321	0	0.17	0.06	0.15	0.05	0.24	0.12	0	0.06	0
ACSS1_ACSS1	NM_001252675,NM_001252676,NM_001252677,NM_032501	19.13	0.19	1.45	1.75	2.4	2.55	10.82	12.96	14.08	13.04
ACSS2_ACSS2	NM_001076552,NM_001242393,NM_018677	16.7	11.42	9.47	8.35	6.5	11.69	13.72	16.33	15.43	14.98
ACSS3_ACSS3	NM_024560	0	0	4.69	2.77	3.7	6.92	4.35	4.39	4.32	4.39
ACTA1_ACTA1	NM_001100	0.09	0	0.07	0.06	0.06	0	0.07	0.08	0.2	0.09
ACTA2_ACTA2	NM_001141945,NM_001613	12.81	10.55	1.45	1.69	1.5	2.15	8.79	10.71	4.38	4.51
ACTA2-AS1_ACTA2-AS1	NR_125373	0.62	0.34	1.27	0.84	1.33	0.83	0.12	0.05	0.11	0.26
ACTB_ACTB	NM_001101	1286.65	2302.93	3875.53	3770.98	4009.69	3821.68	3697.7	3748.45	3009.51	3001.57
ACTBL2_ACTBL2	NM_001017992	0	0.07	0.08	0	0.03	0.07	0.07	0.03	0	0.04
ACTC1_ACTC1	NM_005159	0	0	0	0.07	0.07	0	0	0	0	0
ACTG1_ACTG1	NM_001199954,NM_001614,NR_037688	1689.01	1761.95	2168.63	2454.16	2126.8	1818.6	1467.77	1467.67	1070.85	965.1
ACTG1P17_ACTG1P17	NR_036446	0.13	0.3	0.13	0.05	0.06	0.13	0.43	0.4	0.61	0.79
ACTG1P20_ACTG1P20	NR_033926	2.79	1.49	1.6	1.77	1.99	2.18	1.06	0.87	1.21	0.89
ACTG1P4_ACTG1P4	NR_024438	0.33	0.79	0.32	0.22	0.09	0.21	0.1	0	0	0.05
ACTG2_ACTG2	NM_001199893,NM_001615	0.09	0.17	0.64	0.07	0.07	0.48	0	0	0	0
ACTL10_ACTL10	NM_001024675	0.32	1.2	1.26	1.15	1.29	1.54	4.57	4.9	3.78	5.31
ACTL6A_ACTL6A	NM_004301,NM_177989,NM_178042	8.34	14.08	30.36	30.61	22.7	22.65	52.6	38.79	42.12	40.85
ACTL6B_ACTL6B	NM_016188	0	0	0	0	0	0	0	0	0	0
ACTL7A_ACTL7A	NM_006687	0.07	0.06	0.07	0.29	0.3	0.14	0.13	0.12	0.26	0.21
ACTL7B_ACTL7B	NM_006686	0	0.07	0.08	0	0.07	0	0	0.07	0	0
ACTL8_ACTL8	NM_030812	0	0.05	0	0	0	0	0.11	0	0.05	0.23
ACTL9_ACTL9	NM_178525	0	0	0	0	0	0	0	0	0	0
ACTN1_ACTN1	NM_001102,NM_001130004,NM_001130005	71.68	107.34	248.65	259.85	258	259.43	70.87	79.24	53.97	52.28
ACTN1-AS1_ACTN1-AS1	NR_073422	0	0	0	0.47	0.33	1.52	0.55	0.34	0.55	0.39
ACTN2_ACTN2	NM_001103,NM_001278343,NM_001278344	0.13	0.02	0.09	0.03	0.09	0	0.28	0.04	0.36	0.3
ACTN3_ACTN3	NM_001104,NM_001258371,NR_047663	0	0.06	0	0	0.09	0	0.13	0.06	0.1	0.04
ACTN4_ACTN4	NM_004924	212.24	194.83	566.2	572.83	476.24	523.03	130.4	152.34	103.4	101.05
ACTR10_ACTR10	NM_018477	6.23	10	8.91	13.94	10.68	10.42	19.36	14.98	19.88	19.7
ACTR1A_ACTR1A	NM_005736	22.87	30.84	61.58	58.84	59.35	65.15	65.94	69.41	71.86	76.51
ACTR1B_ACTR1B	NM_005735	14.32	13.03	27.64	27.75	22.74	21.76	14.96	18.74	13.5	15.07
ACTR2_ACTR2	NM_001005386,NM_005722	20.39	47.51	61.54	63.65	50.31	44.79	52.99	34.2	52.18	51.61
ACTR3_ACTR3	NM_001277140,NM_005721,NR_102318	12.9	25.54	27.51	27.44	26.96	24.08	16.4	12.62	18.29	18.63
ACTR3B_ACTR3B	NM_001040135,NM_020445,NR_073000,NR_073001	2.48	2.89	4.18	4.34	4.54	4.87	7.04	4.96	5.58	5.64
ACTR3BP2_ACTR3BP2	NR_027714	0	0	0	0	0	0	0	0	0	0
ACTR3BP5_ACTR3BP5	NR_045000	0	0	0	0	0	0	0.06	0	0	0
ACTR3C_ACTR3C	NM_001164458,NM_001164459	1.41	1.04	0.71	0.27	0.45	1.06	3.13	3.07	1.95	2.3
ACTR5_ACTR5	NM_024855	3.39	4.37	4.49	6.45	4.91	5.17	4.79	3.95	4.55	5.14
ACTR6_ACTR6	NM_022496,NR_048568,NR_048569	1.83	4.69	4.32	5.41	4.84	4.09	10.59	7.27	9.42	7.61
ACTR8_ACTR8	NM_022899	6.33	6.21	10.85	11.25	10.85	9.26	3.89	4.39	4.49	4.68
ACTRT1_ACTRT1	NM_138289	0	0	0	0	0	0	0	0	0	0
ACTRT2_ACTRT2	NM_080431	0	0	0	0	0	0	0	0	0	0
ACTRT3_ACTRT3	NM_032487	0.11	1.17	0.91	0.86	0.45	0.52	0.8	0.51	1.05	0.97
ACVR1_ACVR1	NM_001105,NM_001111067	7.95	7.51	6.19	4.43	5.07	7.26	3.65	2.18	3.79	2.72
ACVR1B_ACVR1B	NM_004302,NM_020327,NM_020328	12.27	10.8	4.15	3.94	3.84	3.77	12.91	11.57	11.42	11.43
ACVR1C_ACVR1C	NM_001111031,NM_001111032,NM_001111033,NM_145259	0	0.08	0.09	0.05	0.03	0.07	0	0.01	0.07	0.11
ACVR2A_ACVR2A	NM_001278579,NM_001278580,NM_001616	2.52	2.81	2.17	1.93	1.63	1.96	1.42	0.99	1.81	1.74
ACVR2B_ACVR2B	NM_001106	4.24	4.72	3.49	3.47	3.24	3.71	3.3	2.89	2.64	2.64
ACVR2B-AS1_ACVR2B-AS1	NR_028389	1.58	0.62	0.88	0.54	0.75	1.15	0.35	1.1	0.71	1.02
ACVRL1_ACVRL1	NM_000020,NM_001077401	0.03	0	0.1	0.04	0.04	0.05	0	0.02	0	0
ACY1_ACY1	NM_000666,NM_001198895,NM_001198896,NM_001198897,NM_001198898	8.5	21.73	8.15	10.44	10.4	9.82	21.19	19.93	24.21	23.23
ACY3_ACY3	NM_080658	0	0	0	0	0	0	0.08	0.07	0.16	0.17
ACYP1_ACYP1	NM_001107,NM_001302616,NM_001302617,NR_126393,NR_126394,NR_126395	5.32	8.04	7.95	11.65	9.41	9.11	8.81	14.05	10.02	7.6
ACYP2_ACYP2	NM_138448	1.37	1.39	5.55	5.13	3.48	3.67	1	1.33	0.92	1.45
ADA_ADA	NM_000022	12.55	16.8	2.61	2.96	3.1	4.95	6.65	8.41	2.3	2.63
ADAD1_ADAD1	NM_001159285,NM_001159295,NM_139243	0	0	0	0	0	0	0	0	0	0
ADAD2_ADAD2	NM_001145400,NM_139174	0	0	0	0	0	0	0.22	0.28	0.17	0.47
ADAL_ADAL	NM_001012969,NM_001159280	3.23	2.85	1.73	2.04	3.02	1.76	6.38	4.42	6.49	6.39
ADAM10_ADAM10	NM_001110	19.58	27.45	20.84	20.07	18.9	21.2	20.83	16.38	19.84	22.22
ADAM11_ADAM11	NM_002390	0.34	0.13	0.05	0.29	0.26	0.14	2.95	2.84	1.84	1.8
ADAM12_ADAM12	NM_001288973,NM_001288974,NM_001288975,NM_003474,NM_021641	0.31	1.92	0.08	0.08	0.3	0.36	0.01	0.01	0.02	0.04
ADAM15_ADAM15	NM_001261464,NM_001261465,NM_001261466,NM_003815,NM_207191,NM_207194,NM_207195,NM_207196,NM_207197,NR_048577,NR_048578,NR_048579	127.85	185.98	76.06	83.3	78.63	85.69	135.57	177.46	154.41	163.36
ADAM17_ADAM17	NM_003183	12.63	13.8	19.69	18.83	19.95	19.03	8.23	8.42	8.64	8.09
ADAM18_ADAM18	NM_001190956,NM_014237	0	0	0	0	0	0	0	0	0	0
ADAM19_ADAM19	NM_033274	3.26	6.78	15.14	13.7	13.35	20.83	0.45	0.36	0.24	0.24
ADAM1A_ADAM1A	NR_036636	2.76	2.55	3.01	2.34	2.57	2.03	4.13	2.91	3.85	3.3
ADAM2_ADAM2	NM_001278113,NM_001278114,NM_001464	0	0	0	0	0	0	0	0	0	0
ADAM20_ADAM20	NM_003814	2.35	0.83	0.34	0.52	0.51	0.52	0.39	0.69	0.57	0.38
ADAM20P1_ADAM20P1	NR_037933	2.4	0.92	0.31	0.53	0.26	0.68	0.52	0.3	0.29	0.32
ADAM21_ADAM21	NM_003813	0.84	0.58	0.48	0.09	0.23	0.53	0.67	0.45	0.3	0.26
ADAM21P1_ADAM21P1	NR_003951	0.17	0	0	0.1	0	0.32	0	0.13	0.05	0.23
ADAM22_ADAM22	NM_004194,NM_016351,NM_021721,NM_021722,NM_021723	0.7	0.33	1.6	1.31	1.8	1.64	1.35	0.96	2.31	2.19
ADAM23_ADAM23	NM_003812	0.34	0.4	0.3	0.22	0.28	0.46	0	0	0	0
ADAM28_ADAM28	NM_001304351,NM_014265,NM_021777,NR_130709,NR_130710	0.17	0.25	0.3	0.29	0.34	0.58	0	0	0	0.05
ADAM29_ADAM29	NM_001130703,NM_001130704,NM_001130705,NM_001278125,NM_001278126,NM_001278127,NM_014269	0	0	0	0	0	0	0.03	0	0	0
ADAM30_ADAM30	NM_021794	0	0	0	0	0	0	0	0	0	0
ADAM32_ADAM32	NM_145004	1.73	1.2	0.27	0.06	0.56	0.15	0.22	0.07	0.22	0.27
ADAM33_ADAM33	NM_001282447,NM_025220,NM_153202	0	0	0	0	0	0	0	0.11	0	0
ADAM3A_ADAM3A	NR_001569,NR_024106,NR_024107,NR_073423	0	0	0	0	0	0	0	0	0	0
ADAM5_ADAM5	NR_001448	0	0	0	0.05	0	0	0	0	0	0
ADAM6_ADAM6	NR_002224	0	0	0	0	0	0	0	0	0	0
ADAM7_ADAM7	NM_003817	0	0	0	0	0	0	0	0	0	0
ADAM8_ADAM8	NM_001109,NM_001164489,NM_001164490	2.56	1.78	60.23	48.03	51.09	97.64	1.01	1.36	0.94	0.8
ADAM9_ADAM9	NM_003816,NR_027638,NR_027639,NR_027878	31.1	62.2	72.11	70.28	62.99	68.4	50.34	45.3	42.97	42.46
ADAMDEC1_ADAMDEC1	NM_001145271,NM_001145272,NM_014479	0	0	0	0	0.04	0	0	0	0	0
ADAMTS1_ADAMTS1	NM_006988	0.3	0.49	19.46	23.54	38.24	20.47	0.08	0.12	0.15	0.05
ADAMTS10_ADAMTS10	NM_001282352,NM_030957	0	0	0	0.02	0	0	2.25	2.28	0.92	0.82
ADAMTS12_ADAMTS12	NM_030955	0.66	1.71	40.07	32.7	33.3	33.22	0.04	0.02	0	0
ADAMTS13_ADAMTS13	NM_139025,NM_139026,NM_139027,NR_024514	0.78	0.87	0.11	0.06	0.09	0.21	2.41	3.67	2.35	2.27
ADAMTS14_ADAMTS14	NM_080722,NM_139155	0.36	0.18	0.06	0.06	0.08	0.15	0	0	0	0
ADAMTS15_ADAMTS15	NM_139055	0.35	0.32	8.37	6.75	10.37	11.14	19.44	23.89	6.74	5.92
ADAMTS16_ADAMTS16	NM_139056	0.23	0.06	13.27	11.95	14.87	9.75	0.02	0	0	0
ADAMTS17_ADAMTS17	NM_139057	0	0.06	0.51	0.52	0.58	0.64	0.03	0.01	0.03	0.05
ADAMTS18_ADAMTS18	NM_199355	0	0	0	0	0	0	0	0	0	0
ADAMTS19_ADAMTS19	NM_133638	0	0	0	0.07	0.05	0	0.15	0.02	0.46	0.31
ADAMTS19-AS1_ADAMTS19-AS1	NR_125748	0	0	0	0	0.12	0	0.4	1.13	1.08	1.58
ADAMTS2_ADAMTS2	NM_014244,NM_021599	0.11	0.01	0.02	0.08	0	0	0	0.04	0	0.02
ADAMTS20_ADAMTS20	NM_025003	0	0	0.02	0	0	0	0.73	0.63	1.04	0.86
ADAMTS3_ADAMTS3	NM_014243	0.02	0.15	0.98	0.72	0.94	0.66	0.4	0.39	0.27	0.38
ADAMTS4_ADAMTS4	NM_005099	0.05	0.13	0	0	0.02	0.09	2.57	2.65	0.56	0.73
ADAMTS5_ADAMTS5	NM_007038	0	0	0.06	0	0.07	0	0	0	0	0
ADAMTS6_ADAMTS6	NM_197941	0.28	0.78	2.49	2.4	2.68	2.29	0.23	0.16	0.12	0.22
ADAMTS7_ADAMTS7	NM_014272	5.12	6.02	1.31	0.58	0.83	2.04	4.61	7.02	4.72	4.95
ADAMTS7P1_ADAMTS7P1	NR_045529,NR_045529_1	0	0.12	0.02	0	0	0	0.02	0.02	0	0.04
ADAMTS8_ADAMTS8	NM_007037	0	0	0.17	0.05	0.12	0.17	0.13	0.22	0.08	0.09
ADAMTS9_ADAMTS9	NM_182920	0.35	0.65	5.05	4.23	3.74	3.66	0	0	0	0
ADAMTS9-AS1_ADAMTS9-AS1	NR_110150,NR_110151	0	0.08	0.27	0.24	0.15	0.06	0	0	0	0
ADAMTS9-AS2_ADAMTS9-AS2	NR_038264	0	0	0.24	0.42	0.28	1.21	0	0	0	0
ADAMTSL1_ADAMTSL1	NM_001040272,NM_052866	0	0	7.52	7.22	7.13	6.89	0.02	0	0	0.01
ADAMTSL2_ADAMTSL2	NM_001145320,NM_014694	0.05	0	0	0	0.04	0	0.05	0.02	0	0
ADAMTSL3_ADAMTSL3	NM_001301110,NM_207517	0.04	0.04	0.2	0.24	0.36	0.19	0.32	0.36	0.2	0.13
ADAMTSL4_ADAMTSL4	NM_001288607,NM_001288608,NM_019032,NM_025008	9.21	8.91	14.32	10.97	9.46	13.69	4.76	6.04	2.69	2.19
ADAMTSL4-AS1_ADAMTSL4-AS1	NR_104133	13.47	12.87	5.34	5.43	9.47	3.75	1.7	1.12	1.1	1.73
ADAMTSL5_ADAMTSL5	NM_213604	2.22	3.58	4.03	3.87	3.99	5.77	9.67	10.85	6.25	8.51
ADAP1_ADAP1	NM_001284308,NM_001284309,NM_001284310,NM_001284311,NM_006869	20.02	10.95	1.32	1.46	1.11	1.82	15.41	17.67	14.33	15.29
ADAP2_ADAP2	NM_018404	1.37	0.84	0.31	0.68	0.36	0.3	1.47	1.81	1.83	1.09
ADAR_ADAR	NM_001025107,NM_001111,NM_001193495,NM_015840,NM_015841	76.92	72.72	50.56	51	50.32	50.59	74.06	68.2	72.31	68.88
ADARB1_ADARB1	NM_001112,NM_001160230,NM_015833,NM_015834,NR_027672,NR_027673,NR_027674,NR_073200	4.29	5.94	11.4	7.99	8.38	9.87	4.69	4.42	3.43	2.93
ADARB2_ADARB2	NM_018702	3.55	0.89	0.01	0	0	0.02	0.07	0.19	0.08	0.1
ADARB2-AS1_ADARB2-AS1	NR_033387	4.95	2.3	0	0	0	0	0	0	0	0
ADAT1_ADAT1	NM_012091,NR_036460	3.09	4.92	8.53	8.6	10.69	8.38	11.37	10.7	14.59	14.57
ADAT2_ADAT2	NM_001286259,NM_182503	1.47	3.1	0.85	1.15	1.2	0.65	1.66	1.13	1.42	1.51
ADAT3_ADAT3	NM_138422	3.77	2.42	2.65	0.96	2.85	4	4.58	7.96	5.94	8.56
ADCK1_ADCK1	NM_001142545,NM_020421	2.3	1.54	0.84	1.04	0.64	0.65	7.7	6.78	4.52	3.89
ADCK2_ADCK2	NM_052853	6.08	7.75	4.22	4.13	4.93	3.15	9.02	9.35	10.27	10.29
ADCK3_ADCK3	NM_020247	56.45	43.18	12.13	13.47	12.28	10.98	8.09	8.89	8.9	9.95
ADCK4_ADCK4	NM_001142555,NM_024876	11.6	12.09	3.92	4.32	2.95	5.31	11.95	17.41	12.72	12.92
ADCK5_ADCK5	NM_174922	8.47	8.1	8.11	6.41	7.21	8.28	5.37	7.35	5.77	5.8
ADCY1_ADCY1	NM_001281768,NM_021116	0.26	0.52	0.07	0.05	0.06	0	0.58	1.14	0.91	0.6
ADCY10_ADCY10	NM_001167749,NM_001297772,NM_018417	0.11	0.11	0	0	0	0.12	0.11	0.02	0.05	0.06
ADCY10P1_ADCY10P1	NR_026938	0.35	0.21	0.71	0.39	0.58	0.62	0.04	0	0	0
ADCY2_ADCY2	NM_020546	0	0	0	0	0.01	0	0.16	0.19	0.09	0.06
ADCY3_ADCY3	NM_004036	36.06	31.02	14.31	15.67	18.56	15.6	7.24	7.36	6.53	5.97
ADCY4_ADCY4	NM_001198568,NM_001198592,NM_139247	0.03	0	0.03	0.02	0	0	0.32	0.29	0.14	0.19
ADCY5_ADCY5	NM_001199642,NM_183357	0.21	0.06	0.1	0.13	0.09	0.16	0.1	0.11	0.13	0.1
ADCY6_ADCY6	NM_015270,NM_020983	15.99	14.9	6.69	6.18	6.2	7.59	35.06	37.66	32.08	32.57
ADCY7_ADCY7	NM_001114,NM_001286057	7.59	13.53	6.18	6.63	7.5	8.42	0.92	0.78	0.87	0.94
ADCY8_ADCY8	NM_001115	0	0	0	0.02	0	0	0	0	0	0
ADCY9_ADCY9	NM_001116	22.44	12.34	8.09	7.5	7.95	8.16	23.78	29.37	22.3	25.6
ADCYAP1_ADCYAP1	NM_001099733,NM_001117	0	0	0	0	0	0	0	0	0	0.03
ADCYAP1R1_ADCYAP1R1	NM_001118,NM_001199635,NM_001199636,NM_001199637	0	0	0.02	0.04	0	0	0	0	0	0
ADD1_ADD1	NM_001119,NM_001286645,NM_014189,NM_014190,NM_176801	52.47	46.62	74.96	72.88	82.19	85.71	46.55	48.24	56.84	56.53
ADD2_ADD2	NM_001185054,NM_001185055,NM_001617,NM_017482,NM_017488	11.56	16.89	4	3.22	3.94	3.56	0.03	0.02	0	0.06
ADD3_ADD3	NM_001121,NM_016824,NM_019903	14.21	15.79	14.35	14.13	14.75	15.26	11.06	8.85	12.79	13.22
ADD3-AS1_ADD3-AS1	NR_038943	0	0.08	0.09	0.07	0	0	0.16	0.15	0.08	0.09
ADGB_ADGB	NM_024694	0	0	0	0	0	0	0	0	0	0
ADGRA1_ADGRA1	NM_001083909,NM_001291085	0	0	0	0	0	0	0.02	0	0	0
ADGRA1-AS1_ADGRA1-AS1	NR_111905	0	0	0	0	0	0	0	0	0	0
ADGRA2_ADGRA2	NM_032777	0.4	0.41	0.4	0.25	0.19	0.17	1.3	0.92	0.49	0.49
ADGRA3_ADGRA3	NM_145290	41.99	40.03	18.5	16.82	21.84	24.38	8.11	6.1	7.55	7.47
ADGRB1_ADGRB1	NM_001702	0	0	0	0	0	0.04	0.18	0.13	0.09	0.13
ADGRB2_ADGRB2	NM_001294335,NM_001294336	11.08	9.19	1.23	1.18	1.62	2.25	18.17	22.83	14.95	18.13
ADGRB3_ADGRB3	NM_001704	0	0	0.54	0.37	0.53	1.23	0.02	0	0	0
ADGRD1_ADGRD1	NM_198827	0	0.02	1.84	1.31	1.93	1.81	0	0.03	0	0.02
ADGRE1_ADGRE1	NM_001256252,NM_001256253,NM_001256254,NM_001256255,NM_001974	0	0	2.15	1.63	2.43	1.97	0	0	0	0
ADGRE2_ADGRE2	NM_001271052,NM_013447	0.88	1.27	0	0	0.03	0	0.22	0.11	0.08	0.11
ADGRE3_ADGRE3	NM_001289158,NM_001289159,NM_032571	0	0	0	0	0	0	0	0	0.05	0
ADGRE4P_ADGRE4P	NR_024075	0.16	0.11	0.12	0.09	0.1	0.08	0.18	0.07	0.18	0.12
ADGRE5_ADGRE5	NM_001025160,NM_001784,NM_078481	24.42	18.27	119.05	128.53	122.12	123.22	10.6	9.09	7.57	7.79
ADGRF1_ADGRF1	NM_025048,NM_153840	1.32	1.56	0.61	0.98	0.5	0.98	0.44	0.23	0.58	0.55
ADGRF2_ADGRF2	NM_153839	0	0.02	0	0.03	0	0	0.04	0	0	0
ADGRF3_ADGRF3	NM_001145168,NM_001145169,NM_153835	0.33	0.34	0.38	0.34	0.51	0.22	0.12	0.18	0.1	0.03
ADGRF4_ADGRF4	NM_153838	0.54	1.46	0.03	0	0.03	0.19	0	0	0	0
ADGRF5_ADGRF5	NM_001098518,NM_015234	0.11	0	90.12	74.67	68.97	97.49	0.08	0.05	0.03	0.07
ADGRG1_ADGRG1	NM_001145770,NM_001145771,NM_001145772,NM_001145773,NM_001145774,NM_001290142,NM_001290143,NM_001290144,NM_005682,NM_201524,NM_201525	52.53	31.86	36.99	35.43	32.11	35.93	44.18	48.12	45.76	45.6
ADGRG2_ADGRG2	NM_001079858,NM_001079859,NM_001079860,NM_001184833,NM_001184834,NM_001184835,NM_001184836,NM_001184837,NM_005756	0.57	1.28	0.27	0.25	0.6	0.43	0.27	0.06	0.21	0.29
ADGRG3_ADGRG3	NM_001308360,NM_170776	0	0.08	0.04	0.03	0	0	0.04	0	0	0.04
ADGRG4_ADGRG4	NM_153834	0	0	0.21	0.15	0.11	0.06	0	0	0	0
ADGRG5_ADGRG5	NM_001304376,NM_153837	0	0.05	0.03	0.02	0	0	0.03	0.1	0	0
ADGRG6_ADGRG6	NM_001032394,NM_001032395,NM_020455,NM_198569	11.23	17.51	10.31	8.8	8.48	8.85	13.61	9.5	9.11	9.37
ADGRG7_ADGRG7	NM_001308362,NM_032787	0.14	0	0	0	0	0	0	0	0	0
ADGRL1_ADGRL1	NM_001008701,NM_014921	29.85	23.95	15.51	14.57	13.76	15.57	30.29	41.67	29.99	33.77
ADGRL2_ADGRL2	NM_001297704,NM_001297705,NM_001297706,NM_012302	4.92	11.4	3.86	4.58	3.56	4.63	1.33	0.84	3.36	3.09
ADGRL3_ADGRL3	NM_015236	0.02	0.25	0.27	0.18	0.46	0.33	0.1	0.06	0.14	0.19
ADGRL3-AS1_ADGRL3-AS1	NR_110595	0	0	0	0	0	0	0	0	0	0
ADGRL4_ADGRL4	NM_022159	0	0	0	0	0	0	0	0	0	0
ADGRV1_ADGRV1	NM_032119,NR_003149	0.01	0.01	2.13	2.01	1.76	1.31	4.58	3.54	4.34	4.46
ADH1A_ADH1A	NM_000667	0	0	0	0	0	0	0	0	0	0.07
ADH1B_ADH1B	NM_000668,NM_001286650	21.13	0.39	0	0	0	0.08	0	0	0	0
ADH1C_ADH1C	NM_000669	0.51	0	0.24	0.05	0.31	0.36	0	0	0.29	0
ADH4_ADH4	NM_000670,NM_001306171,NM_001306172	0.11	0.19	0.05	0.04	0.09	0	0	0.05	0	0
ADH5_ADH5	NM_000671	33.69	35.83	18.96	17.86	18.8	19.85	16.7	13	16.51	16.2
ADH6_ADH6	NM_000672,NM_001102470	0.24	0.57	0	0	0	0.3	0	0	0	0
ADH7_ADH7	NM_000673,NM_001166504	0	0	0	0	0	0	0	0	0	0
ADHFE1_ADHFE1	NM_144650	3.33	1.24	0.4	0.32	0.43	0.66	6.86	6.54	5.01	6.1
ADI1_ADI1	NM_001306077,NM_018269	9.41	18.24	52.25	60.86	50.85	37.68	26.32	21.64	23.92	25.29
ADIG_ADIG	NM_001018082,NR_130907	0.18	0	0	0	0.15	0	0.33	0.31	0	0.35
ADIPOQ_ADIPOQ	NM_001177800,NM_004797	0	0.02	0	0	0	0	0	0	0.13	0.09
ADIPOQ-AS1_ADIPOQ-AS1	NR_046662	0	0	0	0	0	0	0.03	0.11	0	0
ADIPOR1_ADIPOR1	NM_001290553,NM_001290557,NM_001290629,NM_015999	66.77	78.48	34.83	35.57	32.01	40.17	59.87	46.64	65.25	66.71
ADIPOR2_ADIPOR2	NM_024551	11.94	17.05	16.6	19.35	15.11	15.47	18.15	16.18	19.11	19.01
ADIRF_ADIRF	NM_006829	78.06	109.83	4.64	4.84	3.91	5.35	137.73	183.11	110.89	124.96
ADK_ADK	NM_001123,NM_001202449,NM_001202450,NM_006721	16.42	29.69	38.93	37.71	29.84	27.54	47.65	38.18	38.41	34.33
ADM_ADM	NM_001124	130.64	14.99	110.81	109.52	186.75	130.93	10.45	13.11	7.79	8.7
ADM2_ADM2	NM_001253845,NM_024866	2.72	0.45	3.2	2.2	1.89	3.35	4.9	7.72	4.56	6.14
ADM5_ADM5	NM_001101340	3.13	2.44	1.87	2.36	2.09	3.05	2.4	2.72	2.12	2.7
ADNP_ADNP	NM_001282531,NM_001282532,NM_015339,NM_181442	29.43	40.52	25.63	23.83	25.09	24.52	50.45	39.57	49.07	50.96
ADNP-AS1_ADNP-AS1	NR_110007,NR_110008,NR_110009	0.74	0.66	1.2	1.17	1.64	0.94	1.92	2	2.48	2.93
ADNP2_ADNP2	NM_014913	8.65	10.29	9.57	9.71	11.9	9.48	12.54	9.58	12.68	12.44
ADO_ADO	NM_032804	6.88	6.59	8.93	6.93	7.76	7.64	8.35	7.09	9.29	8.68
ADORA1_ADORA1	NM_000674,NM_001048230	0.7	1.75	0.38	0.34	0.36	0.75	1.07	0.7	0.89	0.62
ADORA2A_ADORA2A	NM_000675,NM_001278497,NM_001278498,NM_001278499,NM_001278500,NR_103543,NR_103544	0.33	0.16	0.3	0.16	0.27	0.23	0.4	0.74	0	0.33
ADORA2A-AS1_ADORA2A-AS1	NR_028483,NR_028484	0.44	0.32	0.56	0.1	0.18	0.4	0.65	0.56	0.73	0.48
ADORA2B_ADORA2B	NM_000676	5.6	11.51	24.75	27.42	26.51	27.13	0.53	0.4	0.42	0.29
ADORA3_ADORA3	NM_000677,NM_001302678,NM_001302679	0	0	0	0	0	0	0	0	0	0
ADPGK_ADPGK	NM_031284,NR_023318,NR_023319	8.89	9.49	9.7	8	8.44	7.18	11.57	8.17	13.33	14.5
ADPGK-AS1_ADPGK-AS1	NR_040107	0.8	0.5	0.43	0.12	0.56	0.53	0.94	0.38	0.51	1.04
ADPRH_ADPRH	NM_001125,NM_001291949,NM_001291950	0	0.06	0.06	0	0.08	0.11	0.54	0.48	0.27	0.38
ADPRHL1_ADPRHL1	NM_138430,NM_199162	0.64	1.18	3.41	3.04	3.19	3.38	9.66	9.04	7.86	7.8
ADPRHL2_ADPRHL2	NM_017825	10.86	7.14	18.69	22.35	16.38	12.77	7.84	10.3	10.63	8.35
ADPRM_ADPRM	NM_020233	3.84	3.12	3.06	1.95	2.77	2.5	1.8	0.99	1.79	2.66
ADRA1A_ADRA1A	NM_000680,NM_033302,NM_033303,NM_033304	0.74	0.17	0	0.04	0	0	0.04	0	0.09	0.09
ADRA1B_ADRA1B	NM_000679	0.38	0.56	2.36	2.05	3.03	2.85	0.22	0.12	0.04	0.05
ADRA1D_ADRA1D	NM_000678	0.12	0.07	0.16	0.06	0.07	0.08	0	0	0	0
ADRA2A_ADRA2A	NM_000681	0	0	0	0	0	0	7.56	6.6	2.2	1.78
ADRA2B_ADRA2B	NM_000682	0	0	0	0	0	0	0.26	0.25	0.18	0
ADRA2C_ADRA2C	NM_000683	0	0.05	0	0	0	0	6.63	8.18	4.64	5.84
ADRB1_ADRB1	NM_000684	0.15	0.13	0.22	0.51	0.16	0.29	0.28	0.13	0	0.11
ADRB2_ADRB2	NM_000024	9.25	8.68	29.42	32.9	31.11	32.92	0.49	0.32	0.34	0.47
ADRB3_ADRB3	NM_000025	0	0	0	0	0	0	0	0	0	0
ADRBK1_ADRBK1	NM_001619	28.37	21.63	15.93	15.21	14.9	17.56	28.63	39.87	36.06	40.25
ADRBK2_ADRBK2	NM_005160	3.47	4.09	1.98	1.39	1.19	1.41	1.04	0.49	0.88	0.96
ADRM1_ADRM1	NM_001281437,NM_001281438,NM_007002,NM_175573	46.87	51.55	146.13	165.21	244.89	178.01	99.3	105.94	101.43	109.86
ADSL_ADSL	NM_000026,NM_001123378	31.11	48.79	43.01	49.07	55.3	31.78	25.44	25.14	30.21	28.31
ADSS_ADSS	NM_001126	27.08	54.77	23.66	24.83	23.09	20.07	14.23	12.24	21	20.06
ADSSL1_ADSSL1	NM_152328,NM_199165	7.83	3.69	0	0.1	0.1	0.6	4.67	7.14	2.57	3.09
ADTRP_ADTRP	NM_001143948,NM_032744	0.24	2.5	0.71	0.67	0.8	0.46	0.06	0	0	0
AEBP1_AEBP1	NM_001129	0.13	0.49	0.31	0.1	0.19	0.2	0.22	0.36	0.19	0.28
AEBP2_AEBP2	NM_001114176,NM_001267043,NM_153207	8.78	9.51	4.46	5.73	4.88	4.42	5.97	5.35	5.99	7.34
AEN_AEN	NM_022767	6.22	4.72	9.87	13.11	12.59	6.99	6.98	6.18	6.38	6.08
AES_AES	NM_001130,NM_198969,NM_198970	153.67	111.7	84.48	84.28	92.7	104.27	128.14	153.7	114.2	125.75
AFAP1_AFAP1	NM_001134647,NM_198595	16.59	13.38	43.11	43.74	43.41	47.5	3.33	2.99	3.64	2.99
AFAP1-AS1_AFAP1-AS1	NR_026892	1.14	1.08	15.29	14.73	18.79	15.79	0.18	0.1	0.09	0.09
AFAP1L1_AFAP1L1	NM_001146337,NM_152406	6.5	9.31	14.51	15.55	14.86	17.89	0.29	0.35	0.26	0.39
AFAP1L2_AFAP1L2	NM_001001936,NM_001287824,NM_032550	9.2	12.69	14.15	13.17	10.68	14.73	0.15	0.14	0	0
AFF1_AFF1	NM_001166693,NM_005935	51.39	34.08	28.97	25.01	26.55	27.81	11.12	9.5	9.55	10.7
AFF2_AFF2	NM_001169122,NM_001169123,NM_001169124,NM_001169125,NM_001170628,NM_002025	0	0.02	0	0	0	0	0.02	0.03	0.04	0
AFF3_AFF3	NM_001025108,NM_002285	0.01	0.06	23.04	23.21	21.78	22.68	23.71	20.84	21.08	21.27
AFF4_AFF4	NM_014423	45.14	49.73	45.45	39.7	42.79	41.19	33.97	31.43	35.86	37.54
AFG3L1P_AFG3L1P	NR_003226,NR_003227,NR_003228	4.88	4.86	8.28	7.36	8.44	5.63	9.81	8.52	9.99	9.52
AFG3L2_AFG3L2	NM_006796	19.1	19.43	11.5	12.03	15.63	12.94	10.3	9.76	15.12	14.94
AFM_AFM	NM_001133	0	0	0	0	0	0	0	0	0	0
AFMID_AFMID	NM_001010982,NM_001145526,NR_027083	11.88	11.28	14.07	15.76	16.83	15.7	14.16	14.29	10.46	10.68
AFP_AFP	NM_001134	0	0	0	0	0	0	0	0	0	0
AFTPH_AFTPH	NM_001002243,NM_017657,NM_203437	9.26	10.29	13.37	11.83	8.76	9.36	12.27	11.2	13.37	14.56
AGA_AGA	NM_000027,NM_001171988,NR_033655	1.18	3.01	4.16	3.76	2.95	2.97	8.24	6.38	6.25	7.23
AGAP1_AGAP1	NM_001037131,NM_001244888,NM_014914	15.87	13.32	12.59	11.96	11.86	12.69	12.34	11.9	10.64	12.69
AGAP1-IT1_AGAP1-IT1	NR_131900	2.3	1.27	0.7	1.82	1.91	1.7	2.6	1.67	2.11	2.64
AGAP11_AGAP11	NM_133447	0.26	1.19	0.14	0.1	0.14	0.08	1.11	1.6	1.36	1.33
AGAP2_AGAP2	NM_001122772,NM_014770	0.44	0.51	0.3	0.55	0.31	0.73	0.39	0.8	0.25	0.33
AGAP2-AS1_AGAP2-AS1	NR_027032	15.2	11.47	6.86	6.62	8.15	8.61	2.7	2.89	2.47	2.63
AGAP3_AGAP3	NM_001042535,NM_001281300,NM_001308304,NM_001308305,NM_031946	43.22	35.14	37.13	31.17	37.74	41.74	15.27	20.63	16.74	15.43
AGAP4_AGAP4	NM_001276343,NM_001291379,NM_133446	6.59	6.62	6.86	6.04	9.7	11.32	9.72	9.69	8.55	8.57
AGAP5_AGAP5	NM_001144000	5.57	4.1	6.57	6.24	4.93	3.88	8.35	6.17	6.68	6.83
AGAP6_AGAP6	NM_001077665	7.59	6.66	11.5	9.88	13.02	7.83	10.94	13.17	10.05	14.01
AGAP7P_AGAP7P	NR_126580	1.51	0.22	1.72	1.66	2.1	1.17	1.32	0.82	0.73	0.73
AGAP9_AGAP9	NM_001190810,NM_001190810_1	13.84	10.33	22.2	19.25	21.34	16.99	18.35	17.39	16.03	14.85
AGBL1_AGBL1	NM_152336	0	0	0	0	0	0	0	0	0	0
AGBL1-AS1_AGBL1-AS1	NR_046012	0	0	0	0	0	0	0	0	0	0
AGBL2_AGBL2	NM_024783	0	0	0.09	0.05	0.07	0	0.52	0.76	0.87	0.89
AGBL3_AGBL3	NM_178563	0	0.11	0.12	0.17	0.2	0.17	0.06	0.03	0.03	0.06
AGBL4_AGBL4	NM_032785	0	0	0.04	0.03	0.06	0	0	0.03	0.16	0.07
AGBL4-IT1_AGBL4-IT1	NR_046839	0	0	0	0	0	0	0	0	0	0
AGBL5_AGBL5	NM_001035507,NM_021831,NR_104246	13.63	16.92	11.95	8.99	13.82	15.94	16.61	18.34	16.31	16.8
AGBL5-AS1_AGBL5-AS1	NR_046730	0	0	0.31	0.5	0.78	0.6	0	0.27	0.86	0.31
AGER_AGER	NM_001136,NM_001206929_4,NM_001206932_3,NM_001206934_4,NM_001206936_4,NM_001206940_4,NM_001206954_2,NM_001206966_2,NM_172197_1,NR_038190	2.51	5.02	3.82	2.96	3.12	6.79	3.77	4.73	3.49	3.81
AGFG1_AGFG1	NM_001135187,NM_001135188,NM_001135189,NM_004504	17.33	14.86	7.81	8.44	9.13	7.94	7.3	4.93	9.51	9.6
AGFG2_AGFG2	NM_006076	13.19	10.27	18.13	13.45	14.98	18.89	2.82	3.9	2.98	3.2
AGGF1_AGGF1	NM_018046	8.4	9.66	13.69	11.28	11.85	12.53	20.18	16.14	21.73	19.66
AGK_AGK	NM_018238	7.96	10.61	9.96	11.93	10.39	9.15	6.91	6.63	9.27	8.45
AGL_AGL	NM_000028,NM_000642,NM_000643,NM_000644,NM_000645,NM_000646	3.96	6.27	4.18	3.96	3.79	3.97	7.94	5.37	7.59	7.02
AGMAT_AGMAT	NM_024758	0.31	0.24	0.77	1.67	1.21	0.91	0.81	0.68	1.09	0.91
AGMO_AGMO	NM_001004320	0	0	0	0.07	0.11	0	0.16	0	0.08	0.04
AGO1_AGO1	NM_012199	9.02	11.7	9.6	9.31	10.55	10.06	8.66	6.47	10.43	9.46
AGO2_AGO2	NM_001164623,NM_012154	53.29	35.59	66.47	71.53	75.8	70.68	49.73	43.4	43.91	42.29
AGO3_AGO3	NM_024852,NM_177422	9.52	10.94	8.04	7.13	8.54	8.6	6.43	5.56	5.68	5.5
AGO4_AGO4	NM_017629	8.52	6.5	3.81	2.8	2.24	3.79	3.19	2.71	2.31	2.35
AGPAT1_AGPAT1	NM_006411,NM_032741_1	20.98	33.91	56.45	57.27	59.28	66.27	39.23	40.71	39.61	42.71
AGPAT2_AGPAT2	NM_001012727,NM_006412	27.74	21.12	24.38	28.62	26.39	27.72	23.92	27.85	22.4	21.87
AGPAT3_AGPAT3	NM_001037553,NM_020132	25.25	30.49	19.73	17.89	15.68	15.87	19.37	18.73	19.21	21.23
AGPAT4_AGPAT4	NM_020133	5.19	3.59	3.47	2.72	3.35	4.11	0.95	0.95	0.73	0.71
AGPAT4-IT1_AGPAT4-IT1	NR_024277	4.94	3.7	1.62	1.49	1.51	1.69	0.49	0.45	0.05	0.29
AGPAT5_AGPAT5	NM_018361	5.34	7.01	2.3	3.24	3.43	1.99	4.52	3.08	6.19	6.62
AGPAT6_AGPAT6	NM_178819	9.08	7.25	13.56	10.89	11.56	10.97	16.65	17.69	18.17	16.23
AGPAT9_AGPAT9	NM_001256421,NM_001256422,NM_032717	0	0.04	14.12	15.11	13.65	14.72	0.83	0.39	1.31	1.3
AGPS_AGPS	NM_003659	5.38	9.19	6.93	6.92	6.66	5.84	0.04	0	0	0
AGR2_AGR2	NM_006408	0.69	1.44	2.03	2.37	1.24	8.82	979.07	749.43	576.54	641.3
AGR3_AGR3	NM_176813	0	0	0.15	0	0	0	41.43	27.12	35.74	37.12
AGRN_AGRN	NM_001305275,NM_198576	66.51	66.99	51.54	40.09	37.53	46.84	71.07	100.18	70.51	70.5
AGRP_AGRP	NM_001138	0.15	0	0.15	0.12	0.13	0	0.97	0.13	0.42	0.3
AGT_AGT	NM_000029	0	0.11	0	0.03	0	0	0.34	0.68	0.19	0.08
AGTPBP1_AGTPBP1	NM_001286715,NM_001286717,NM_015239	9.94	9.19	19.3	17.69	14.66	12.92	2.74	2.17	2.82	2.61
AGTR1_AGTR1	NM_000685,NM_004835,NM_009585,NM_031850,NM_032049	0	0	0	0	0	0	0	0	0	0
AGTR2_AGTR2	NM_000686	0	0	0	0	0	0	0	0	0	0
AGTRAP_AGTRAP	NM_001040194,NM_001040195,NM_001040196,NM_001040197,NM_020350	38.32	34.72	13.62	14.18	12.26	12.5	28.15	32.04	30.82	30.35
AGXT_AGXT	NM_000030	0	0	0	0	0	0	0	0	0	0
AGXT2_AGXT2	NM_001306173,NM_031900	0	0	0	0	0	0	0.68	0.63	0.42	0.45
AHCTF1_AHCTF1	NM_015446	46.82	45.42	38.56	36.72	33.96	27.67	24.43	18.2	20.92	21.38
AHCTF1P1_AHCTF1P1	NR_077058	1.03	1.2	0.46	0.47	0.57	0.4	0.13	0.27	0.21	0.3
AHCY_AHCY	NM_000687,NM_001161766	142.65	142.74	79.93	94.46	107.92	76.82	121.88	112.18	128.23	110.9
AHCYL1_AHCYL1	NM_001242673,NM_001242674,NM_001242675,NM_001242676,NM_006621	33.26	39.32	37.03	32.15	34.7	40.7	52	53.48	45.69	54.7
AHCYL2_AHCYL2	NM_001130720,NM_001130722,NM_001130723,NM_015328	3.06	4.2	2.37	2.45	1.91	2.59	3.74	3.25	4.96	4.53
AHDC1_AHDC1	NM_001029882	14.14	16.06	19.12	16.22	19.55	23.41	11.56	15.81	12.87	13.56
AHI1_AHI1	NM_001134830,NM_001134831,NM_001134832,NM_017651	9.78	8.21	6.03	5	6.22	7.32	6.43	5.59	6.19	6.93
AHNAK_AHNAK	NM_001620,NM_024060	335.73	245.27	385.8	364.54	299.04	298.81	312.78	342.14	335.84	332.26
AHNAK2_AHNAK2	NM_138420	120.06	83.48	13.21	12.59	8.18	13.64	15.7	24.96	9.61	10.26
AHR_AHR	NM_001621	9.39	11.89	26	26.04	29.21	38.13	8.33	5.18	9.49	9.59
AHRR_AHRR	NM_001242412,NM_020731	1.12	1.26	0.8	0.55	0.55	0.91	0.57	0.76	0.52	0.53
AHSA1_AHSA1	NM_012111	43.68	66.89	80.78	88.95	103.5	91.01	89.07	80.74	80.86	71.31
AHSA2_AHSA2	NM_152392	20.34	19.41	5.84	5.95	7.28	7.6	11.08	14.57	14.88	15.28
AHSG_AHSG	NM_001622	0	0.13	0.07	0	0	0	0.06	0	0	0
AHSP_AHSP	NM_016633	0	0	0	0	0	0	0	0	0	0
AICDA_AICDA	NM_020661	0	0	0	0.06	0	0.07	0	0	0	0
AIDA_AIDA	NM_022831	32.47	56.9	34.17	35.07	27.49	29.35	23.27	15.12	19.39	19.52
AIF1_AIF1	NM_001623_4,NM_004847_2,NM_032955_5	0	0	0	0.06	0	0.47	0	0	0	0
AIF1L_AIF1L	NM_001185095,NM_001185096,NM_031426,NR_033701	3.76	5.08	6.79	6.1	2.53	3.1	29.53	25.92	24.33	21.67
AIFM1_AIFM1	NM_001130846,NM_001130847,NM_004208,NM_145812,NM_145813	8.12	16.77	21.5	20.08	22.63	16.71	20.91	24.2	21.54	20.32
AIFM2_AIFM2	NM_001198696,NM_032797	12.89	10.87	11.9	12.41	10.51	9.1	0.33	0.62	0.48	0.56
AIFM3_AIFM3	NM_001018060,NM_001146288,NM_144704,NR_027464	0.56	0.54	0	0	0	0.09	3.3	3.59	2.96	3.71
AIG1_AIG1	NM_001286587,NM_001286588,NM_001286589,NM_016108	19.03	32.82	7.42	5.85	6.64	10.08	14.51	10.98	11.84	13.05
AIM1_AIM1	NM_001624	44.77	43.04	8.5	6.69	7.85	8.25	22.28	23.82	18.36	22.23
AIM1L_AIM1L	NM_001039775	1.15	1.71	0.34	0.21	0.15	0.19	3.74	5.84	5.57	6.13
AIM2_AIM2	NM_004833	0.07	0.2	1.46	1.88	1.72	3.84	0	0	0	0
AIMP1_AIMP1	NM_001142415,NM_001142416,NM_004757	9.99	13.27	13.4	14.39	15.46	13.43	14.59	12.98	16.08	16.16
AIMP2_AIMP2	NM_006303	12.52	12.29	28.93	31.99	46.11	32.77	36.83	29.39	32.79	34.29
AIP_AIP	NM_001302959,NM_001302960,NM_003977	51.19	37.57	59.89	58.1	53.21	59.23	40.8	61.36	36.36	36.25
AIPL1_AIPL1	NM_001033054,NM_001033055,NM_001285399,NM_001285400,NM_001285401,NM_001285402,NM_001285403,NM_014336	0	0	0.04	0	0.03	0	0	0.07	0	0
AIRE_AIRE	NM_000383	0	0	0	0	0	0	0	0	0.09	0
AIRN_AIRN	NR_047511,NR_047514	0.41	0.39	0.26	0.27	0.1	0.33	0.47	0.27	0.36	0.36
AJAP1_AJAP1	NM_001042478,NM_018836	0	0	0	0	0	0	0	0	0	0
AJUBA_AJUBA	NM_001289097,NM_032876,NM_198086	35.98	25.22	69.13	55.43	51.74	49.29	16.48	18.88	8.91	7.78
AK1_AK1	NM_000476	26.91	22.24	15.48	17.25	14.62	14.73	19.81	25.66	18.75	17.72
AK2_AK2	NM_001199199,NM_001625,NM_013411,NR_037591,NR_037592	34.1	56.59	61.44	62.37	69.6	65.17	45.57	45.08	49.38	49.61
AK3_AK3	NM_001199852,NM_001199853,NM_001199855,NM_001199856,NM_016282	19.46	20.1	5.08	5.06	3.12	3.96	10.9	7.92	7	7.86
AK4_AK4	NM_001005353,NM_013410,NM_203464	12.76	17.67	8.18	8.69	8.45	9.05	15.33	11.79	15.99	14.69
AK5_AK5	NM_012093,NM_174858	0.93	0.72	1.39	0.94	1.4	1.73	0.18	0.08	0.03	0.1
AK6_AK6	NM_001015891,NM_016283	3.31	5.69	12.38	15.52	13.48	11.82	20.97	15.48	18.74	15.63
AK7_AK7	NM_152327	0.29	0.23	0	0	0	0	1.28	1	0.36	0.48
AK8_AK8	NM_152572	0.26	0.14	0	0.04	0	0	0.95	1.06	1.32	0.61
AK9_AK9	NM_001145128,NM_145025	1.56	1.76	4.8	3.81	3.34	3.71	1.73	0.94	2.57	3.89
AKAP1_AKAP1	NM_001242902,NM_001242903,NM_003488	54.06	34.96	29.24	29.46	29.42	22.88	21.05	23.21	21.91	20.07
AKAP10_AKAP10	NM_007202	9.25	9.72	8.3	7.1	8.96	8.66	16.2	13.48	14.93	18.62
AKAP11_AKAP11	NM_016248	11.45	12.85	10.84	10.37	10.74	8.3	9.81	6.83	9.53	10.51
AKAP12_AKAP12	NM_005100,NM_144497	20.91	25.61	15.4	13.62	19.43	16.78	1.38	1.47	0.75	0.82
AKAP13_AKAP13	NM_001270546,NM_006738,NM_007200	34.71	26.53	13.56	11.69	12.61	15.44	9.03	8.35	9.4	9.54
AKAP14_AKAP14	NM_001008534,NM_001008535,NM_178813	0	0	0	0.66	0.44	0	0.13	0	0	0.18
AKAP17A_AKAP17A	NM_005088,NM_005088_1,NR_027383,NR_027383_1	52.65	22.77	11.19	10.62	10.32	12.91	17.06	32.74	19.76	25.24
AKAP2_AKAP2	NM_001004065,NM_001136562,NM_001198656	21.43	21.78	126.23	123.93	121.48	95.76	0.04	0	0.27	0
AKAP3_AKAP3	NM_001278309,NM_006422	0	0.06	0.03	0.13	0	0.06	0	0.06	0	0
AKAP4_AKAP4	NM_003886,NM_139289	0	0	0	0	0	0	0	0	0	0
AKAP5_AKAP5	NM_004857	0.41	0.78	1.22	0.98	0.88	0.78	1.86	1.05	1.32	1.46
AKAP6_AKAP6	NM_004274	0.54	0.99	0.89	0.61	0.67	0.78	1.09	1.03	1.61	1.75
AKAP7_AKAP7	NM_004842,NM_016377,NM_138633	0.55	1.61	0.93	0.84	0.7	0.49	1.09	0.55	0.81	0.85
AKAP8_AKAP8	NM_005858	18.43	15.44	29.29	29.57	31.57	25.91	11.27	14.18	11.19	12.1
AKAP8L_AKAP8L	NM_001291478,NM_014371,NR_111971	31.76	29.18	52.06	50.41	54.85	53.38	33.2	48.69	27.14	28.57
AKAP9_AKAP9	NM_005751,NM_147185	23.53	21.15	11.05	10.15	10.83	10.25	11.52	9.33	11.17	10.47
AKIP1_AKIP1	NM_001206646,NM_001206647,NM_001206648,NM_020642,NR_045417,NR_045418	7.14	5.85	13.19	12.19	13.57	12.13	7.12	8.14	7.27	6.53
AKIRIN1_AKIRIN1	NM_001136275,NM_024595	11.08	12.43	19.58	16.88	18.47	14.52	15.04	12.5	13.65	14.69
AKIRIN2_AKIRIN2	NM_018064	15.25	17.44	17.76	13.03	16.78	13.38	12.25	11.76	12.97	16.54
AKNA_AKNA	NM_030767	4.52	3.99	5.56	5.42	5.25	7.47	11.41	14.15	4.5	5.59
AKNAD1_AKNAD1	NM_152763,NR_049760	0	0.31	0.11	0	0	0.21	0	0.06	0.07	0.04
AKR1A1_AKR1A1	NM_001202413,NM_001202414,NM_006066,NM_153326	17.93	26.61	15.4	18.46	13.8	11.82	21.66	21.29	24.01	20.17
AKR1B1_AKR1B1	NM_001628	82.05	143.63	82.61	64.48	90.02	105.68	0.15	0	0	0
AKR1B10_AKR1B10	NM_020299	2.34	3.14	0	0	0.11	0.13	0.06	0	0	0
AKR1B15_AKR1B15	NM_001080538	0	0.06	0	0	0	0	0	0	0	0
AKR1C1_AKR1C1	NM_001353	168.04	196.33	2.58	1.23	1.83	4.83	0.37	0.69	0.84	3.63
AKR1C2_AKR1C2	NM_001135241,NM_001354,NM_205845	93.14	115.48	0.3	0.21	0.17	0.73	0.19	0.18	0.62	0.99
AKR1C3_AKR1C3	NM_001253908,NM_001253909,NM_003739	165.44	201.82	8.87	6.33	8.38	16.72	0.79	0.8	1.48	4.76
AKR1C4_AKR1C4	NM_001818	0.56	0.31	0.09	0	0	0.77	0	0	0	0
AKR1C6P_AKR1C6P	NR_026743	1.58	0.28	0	0	0.07	0	0.07	0	0	0.08
AKR1C8P_AKR1C8P	NR_027916	0	0.09	0	0	0	0	0	0	0	0
AKR1D1_AKR1D1	NM_001190906,NM_001190907,NM_005989	0.04	0.04	0	0	0	0	0	0.04	0.04	0
AKR1E2_AKR1E2	NM_001040177,NM_001271021,NM_001271025,NR_073125,NR_073126,NR_073127	0	0.07	0.81	0.98	0.9	1.87	2.19	2.65	3.35	3.44
AKR7A2_AKR7A2	NM_003689	7.23	14.38	10.76	10.53	10.43	9.92	27.18	24.32	21.9	20.12
AKR7A2P1_AKR7A2P1	NR_002796	3.18	4.28	0.16	0.07	0.42	0.64	0	0.43	0.08	0
AKR7A3_AKR7A3	NM_012067	1.35	0.61	0.12	0.32	0.44	1.34	8.35	10.14	5.95	2.96
AKR7L_AKR7L	NR_040288,NR_040289	0.05	0.41	0.38	0.3	0.21	0.23	1.7	2.82	0.92	1.05
AKT1_AKT1	NM_001014431,NM_001014432,NM_005163	56.74	73.68	69.43	74.66	78.25	81.68	113.6	128.43	117.79	106.28
AKT1S1_AKT1S1	NM_001098632,NM_001098633,NM_001278159,NM_001278160,NM_032375	16.78	26.29	30.33	27.39	48.23	48.93	28	29.55	34.07	38.22
AKT2_AKT2	NM_001243027,NM_001243028,NM_001626	36.02	29.64	31.69	31.86	25.23	26.04	22.29	29.26	19.01	20.45
AKT3_AKT3	NM_001206729,NM_005465,NM_181690	53.72	41.6	31.58	31.98	33.5	32.47	0.33	0.21	0.36	0.33
AKTIP_AKTIP	NM_001012398,NM_001308325,NM_022476	4.24	7.58	4.6	5.53	4.78	5.73	11.95	9.91	11.98	13.53
ALAD_ALAD	NM_000031	5.86	10	12.54	12.51	10.31	12.52	18.98	22.39	20.48	21.11
ALAS1_ALAS1	NM_000688,NM_001304443,NM_001304444,NM_199166	19.25	12.75	37.16	37.74	36.44	35.82	29.25	31.54	26.83	31.54
ALAS2_ALAS2	NM_000032,NM_001037967,NM_001037968	0.79	0.05	0.06	0	0.28	0	0	0.05	0	0
ALB_ALB	NM_000477	0	0	0	0	0	0	0	0	0	0
ALCAM_ALCAM	NM_001243280,NM_001243281,NM_001243283,NM_001627	64.07	60.73	88.53	87.67	78.83	70.74	18.16	15.64	44.57	41.78
ALDH16A1_ALDH16A1	NM_001145396,NM_153329	3.96	7.05	7.79	8.66	6.36	8.29	7.11	9.86	7.31	8.12
ALDH18A1_ALDH18A1	NM_001017423,NM_002860	19.91	29.17	20.94	26.1	28.52	25.69	24.25	18.29	43	43.31
ALDH1A1_ALDH1A1	NM_000689	0	0.12	0	0	0	0	0	0	0.08	0
ALDH1A2_ALDH1A2	NM_001206897,NM_003888,NM_170696,NM_170697	0	0	0	0	0.03	0	0	0	0	0
ALDH1A3_ALDH1A3	NM_000693,NM_001293815	9.76	43.26	1.54	1.85	2.34	1.76	4.43	4.34	2.01	2.62
ALDH1B1_ALDH1B1	NM_000692	13.79	15.8	14.18	16.47	21.57	19.49	4.33	4.1	4.04	3.54
ALDH1L1_ALDH1L1	NM_001270364,NM_001270365,NM_012190,NR_072979	0.29	0.67	0.9	0.99	0.83	0.71	0.07	0.03	0	0.04
ALDH1L1-AS1_ALDH1L1-AS1	NR_046602	0	0	0	0	0	0	0	0	0	0
ALDH1L1-AS2_ALDH1L1-AS2	NR_046383	0	0.08	0.09	0.04	0	0	0	0	0	0
ALDH1L2_ALDH1L2	NM_001034173,NR_027752	6.97	12.94	0.15	0.23	0.3	0.05	3.63	2.87	2.92	3.21
ALDH2_ALDH2	NM_000690,NM_001204889	1.42	0.05	27.34	24.8	19.01	29.08	25.44	35.49	14.7	18.4
ALDH3A1_ALDH3A1	NM_000691,NM_001135167,NM_001135168	142.23	395.19	0.06	0.2	0.1	0.59	0	0.16	0	0
ALDH3A2_ALDH3A2	NM_000382,NM_001031806	89.65	81.23	5.4	6.56	4.9	5.96	20.48	16.99	17.56	14.94
ALDH3B1_ALDH3B1	NM_000694,NM_001030010,NM_001161473,NM_001290058,NM_001290059	25.44	17.4	7.79	7.16	3.27	7.11	13.37	13.12	5.58	4.17
ALDH3B2_ALDH3B2	NM_000695,NM_001031615	0.04	0	0	0	0	0	20.31	21.37	59.32	53.46
ALDH4A1_ALDH4A1	NM_001161504,NM_003748,NM_170726	2.77	3.11	3.02	2.56	2.88	2.34	16.04	21.26	19.43	17.44
ALDH5A1_ALDH5A1	NM_001080,NM_170740	0.81	2.97	2.32	2.56	3.23	3.21	8.83	7.26	8.42	6.74
ALDH6A1_ALDH6A1	NM_001278593,NM_001278594,NM_005589	6.38	6.01	7.26	6.31	5.12	6.83	28.99	22.04	21.8	23.36
ALDH7A1_ALDH7A1	NM_001182,NM_001201377,NM_001202404	11.86	22.84	12.61	14.45	13.92	11.84	16.41	16.58	17.27	16.26
ALDH8A1_ALDH8A1	NM_001193480,NM_022568,NM_170771	0.59	0.81	0.27	0.54	0.15	0.26	0.12	0.31	0.12	0.13
ALDH9A1_ALDH9A1	NM_000696	12.72	22.49	27.47	25.29	23.48	20.67	37.31	29.16	38.36	37.5
ALDOA_ALDOA	NM_000034,NM_001127617,NM_001243177,NM_184041,NM_184043	575.98	511.9	417.29	472.59	464.74	519.16	681.47	818.39	703.09	715.47
ALDOB_ALDOB	NM_000035	0	0.08	0.04	0	0.07	0.09	0	0	0	0
ALDOC_ALDOC	NM_005165	5.9	3.63	2.28	2.84	1.76	4.58	24.6	29.92	19.97	17.45
ALG1_ALG1	NM_019109	2.13	4.54	4.34	5.25	6.62	4.49	8.53	7.76	9.47	9.09
ALG10_ALG10	NM_032834	0.43	2.31	0.86	1.57	1.58	1.61	6.45	3.15	7.15	5.46
ALG10B_ALG10B	NM_001013620,NM_001308340	0.66	0.85	0.39	0.29	0.69	0.72	3.37	2.09	4.97	4.62
ALG11_ALG11	NM_001004127,NR_036571	0.78	2.42	1.64	1.46	2	1.51	4.35	2.97	5.14	5.68
ALG12_ALG12	NM_024105	13.01	11.77	8.05	7.54	10.95	8.2	9.53	11.3	12.11	12.87
ALG13_ALG13	NM_001039210,NM_001099922,NM_001168385,NM_001257230,NM_001257231,NM_001257234,NM_001257235,NM_001257237,NM_001257239,NM_001257240,NM_001257241,NM_018466,NR_033125	5.57	7.01	10.85	8.61	9.56	9.67	5.03	3.77	5.33	6.03
ALG14_ALG14	NM_001305242,NM_144988,NR_131032	0.75	5.92	1.25	2.53	3.53	2.45	6.05	2.82	5.08	3.59
ALG1L_ALG1L	NM_001015050,NM_001195223	0	0	0.14	0.14	0.16	0	2.62	3.08	2.26	1.8
ALG1L2_ALG1L2	NM_001136152	0	0	0	0.38	0	0.45	0	0	0	0
ALG1L9P_ALG1L9P	NR_073386,NR_073387,NR_073388	0.26	0.25	0.9	0.88	0.81	0.91	0.83	0.68	0.76	0.74
ALG2_ALG2	NM_033087,NR_024532	4.78	6.37	8.96	7.64	9.08	6.77	6.08	4.35	8.14	7.41
ALG3_ALG3	NM_001006941,NM_005787,NR_024533,NR_024534	21.11	32	24.67	25.93	29.52	29.89	81.48	65.96	84.39	82.26
ALG5_ALG5	NM_001142364,NM_013338	8.35	9.8	7.76	8.29	10.21	9.5	13.4	9.67	15.17	12.48
ALG6_ALG6	NM_013339	1.33	2.05	2.28	2.64	2.92	1.83	5.39	1.93	4.92	4.6
ALG8_ALG8	NM_001007027,NM_024079	3.35	12.9	14.32	16.92	20.62	17.53	51.3	22	44.45	46.62
ALG9_ALG9	NM_001077690,NM_001077691,NM_001077692,NM_024740	2.44	3	4.2	3.63	4.38	4.39	5.4	3.44	6.48	6.41
ALK_ALK	NM_004304	0.71	0.64	1.21	0.9	0.93	1.59	0	0	0	0
ALKBH1_ALKBH1	NM_006020	2.75	2.99	4.05	5.25	4.98	3.75	11.33	8.99	7.96	9.14
ALKBH2_ALKBH2	NM_001001655,NM_001145374,NM_001145375,NM_001205179,NM_001205180	41.81	32.42	20.63	22.09	29.81	30.16	18.45	20.28	21.36	17.13
ALKBH3_ALKBH3	NM_139178	17.98	11.74	13.07	11.81	12.08	9.79	14.97	18.5	18.88	16.67
ALKBH3-AS1_ALKBH3-AS1	NR_038907	0.51	0.76	0.28	0.49	0.75	0.43	0.78	0.53	0.83	1.23
ALKBH4_ALKBH4	NM_017621	5.16	5.39	3.34	3.11	4.68	4.83	4.17	6.93	6.15	5.49
ALKBH5_ALKBH5	NM_017758	26.6	26.23	43.11	46.12	53.88	50.11	29.61	33.36	34.66	34.26
ALKBH6_ALKBH6	NM_001297701,NM_032878,NM_198867	4.75	6.75	9.22	9.95	9.82	9.32	7.69	10.32	10.63	9.59
ALKBH7_ALKBH7	NM_032306	21.38	12.47	12.27	9.96	8.29	12.92	8.17	10.47	8.02	7.02
ALKBH8_ALKBH8	NM_001301010,NM_138775	1.53	2.37	4.38	4.63	5.44	3.87	3.47	2.56	3.73	3.87
ALLC_ALLC	NM_018436	0	0	0	0	0	0	0	0	0	0.08
ALMS1_ALMS1	NM_015120	1.9	4.37	12.85	13.41	12.3	10.14	4.96	3.22	5.29	4.56
ALMS1-IT1_ALMS1-IT1	NR_046762	0.62	0.56	2.19	3.24	3.29	2.61	1.42	0.74	1.08	0.8
ALMS1P_ALMS1P	NR_003683	0	0	0	0.16	0.17	0	0.13	0.06	0.13	0.07
ALOX12_ALOX12	NM_000697	1.65	0.45	0.77	0.4	0.61	0.79	0.72	0.78	1.09	0.95
ALOX12-AS1_ALOX12-AS1	NR_040089	0.54	0.32	1.07	0.57	0.45	0	2.49	1.08	1.99	2.16
ALOX12B_ALOX12B	NM_001139	0.04	0.04	0.08	0.03	0	0	0.28	0.3	0.16	0.26
ALOX12P2_ALOX12P2	NR_002710,NR_120453	2.06	4.96	0.82	0.5	0.12	0.84	1.3	1.3	1.03	0.87
ALOX15_ALOX15	NM_001140	0	0.04	0	0	0	0	2.32	2.51	1.62	1.71
ALOX15B_ALOX15B	NM_001039130,NM_001039131,NM_001141	90.34	74.88	0	0	0.04	0.25	0.04	0.07	0	0
ALOX15P1_ALOX15P1	NR_045985	0	0	0	0	0	0	0	0	0.32	0.17
ALOX5_ALOX5	NM_000698,NM_001256153,NM_001256154	0.05	0.04	0.18	0.14	0.3	0.61	0.17	0.23	0	0
ALOX5AP_ALOX5AP	NM_001204406,NM_001629	0	0.34	0.25	0.4	0.21	0.72	0	0	0	0
ALOXE3_ALOXE3	NM_001165960,NM_021628	0.96	2.29	0.53	0.08	0.05	0.06	3.53	2.33	2.19	2.56
ALPI_ALPI	NM_001631	0	0	0	0	0	0	0	0	0	0
ALPK1_ALPK1	NM_001102406,NM_001253884,NM_025144	5.94	4.34	1.52	1	0.93	1.75	2.9	2.31	1.75	2.5
ALPK2_ALPK2	NM_052947	0.04	0.07	0.84	0.72	0.46	0.72	0	0	0	0
ALPK3_ALPK3	NM_020778	0.03	0.03	0.07	0.02	0.02	0	0.2	0.27	0.2	0.11
ALPL_ALPL	NM_000478,NM_001127501,NM_001177520	0	0	0	0	0	0	0.45	0.6	0.09	0.23
ALPP_ALPP	NM_001632	0.25	0.65	3.8	2.93	2.22	3.43	0	0.08	0	0.07
ALPPL2_ALPPL2	NM_031313	0	0	0	0.09	0	0.2	0.2	0.09	0.16	0
ALS2_ALS2	NM_001135745,NM_020919	6.74	6.37	7.15	6.1	6.52	6.56	6.75	5.28	6.38	6.06
ALS2CL_ALS2CL	NM_001190707,NM_147129,NM_182775,NR_033815	25.11	21.88	9.22	10.03	5.56	4.7	4.71	5.94	3.08	3.58
ALS2CR11_ALS2CR11	NM_001168216,NM_001168217,NM_001168221,NM_152525	0	0.17	1.23	0.98	0.85	0.88	0	0.11	0.06	0.04
ALS2CR12_ALS2CR12	NM_001127391,NM_001289993,NM_139163,NR_110620	0.67	0.27	0.24	0.39	0.17	0.12	0.54	0.31	0.39	0.73
ALX1_ALX1	NM_006982	0	0	0	0	0	0	0	0	0	0
ALX3_ALX3	NM_006492	2.23	1.14	1.1	1.54	1.36	2.43	1.16	1.66	0.82	1.26
ALX4_ALX4	NM_021926	0.41	0.51	0.17	0.12	0.18	0.22	0.05	0.25	0.04	0.08
ALYREF_ALYREF	NM_005782	12.47	41.82	138.22	154.39	171.53	123.21	85.76	93.34	98.48	88.96
AMACR_AMACR	NM_001167595,NM_014324,NM_203382	1.51	2.21	2.19	1.26	1.28	1.16	2.96	2.76	3.22	3.59
AMBN_AMBN	NM_016519	0	0	0	0	0	0	0	0	0	0
AMBP_AMBP	NM_001633	0	0	0	0	0	0	0.28	0.53	0.28	0.31
AMBRA1_AMBRA1	NM_001267782,NM_001267783,NM_001300731,NM_017749	18.38	11.53	8.88	8.74	10.6	10.83	15.91	16.61	17.98	17.51
AMD1_AMD1	NM_001287214,NM_001287215,NM_001287216,NM_001634,NR_109768	8	17.3	16.76	17.51	20.34	14.5	23.56	11.75	20.47	20.93
AMDHD1_AMDHD1	NM_152435	0.66	0.36	0.9	0.68	0.84	0.78	0.09	0	0	0
AMDHD2_AMDHD2	NM_001145815,NM_015944	10.59	6.96	3.54	5.82	5.29	3.98	13.16	20.8	16.97	20.06
AMELX_AMELX	NM_001142,NM_182680,NM_182681	0	0	0	0	0	0	0	0	0	0
AMELY_AMELY	NM_001143	0	0	0	0	0	0	0	0	0	0
AMER1_AMER1	NM_152424	3.89	2.91	2.93	2.94	3.8	3.98	1.76	1.83	2	1.75
AMER2_AMER2	NM_152704,NM_199138	0	0	0	0.01	0	0	0	0.01	0.02	0.01
AMER3_AMER3	NM_001105193,NM_001105194,NM_001105195,NM_152698	0	0	0.02	0.01	0	0.03	0.02	0	0.02	0
AMFR_AMFR	NM_001144	30	28.46	14.96	18.82	15.3	17.7	64.37	62.22	53.7	58.95
AMH_AMH	NM_000479	4.52	2.22	1.96	2.13	2.32	3.3	4.2	6.26	3.7	6.46
AMHR2_AMHR2	NM_001164690,NM_001164691,NM_020547	0.21	0.12	0	0	0	0	0.05	0	0	0
AMICA1_AMICA1	NM_001098526,NM_001286570,NM_001286571,NM_153206,NR_104479	0.11	0	0	0.08	0	0	0	0	0	0
AMIGO1_AMIGO1	NM_020703	0.22	0.27	3.48	3.67	3.3	4.6	2.4	1.53	3.01	2.25
AMIGO2_AMIGO2	NM_001143668,NM_181847	2.3	8.08	10.14	9.62	13.63	14.83	15.15	12.83	8.25	9.53
AMIGO3_AMIGO3	NM_198722	2.49	2.3	5.57	4.72	7.73	6.71	4.64	5.29	6.3	6.92
AMMECR1_AMMECR1	NM_001025580,NM_001171689,NM_015365	7.63	8.67	3.82	3.87	2.42	2.37	3.24	2.05	2.28	1.57
AMMECR1L_AMMECR1L	NM_001199140,NM_031445	9.68	10.32	6.33	5.59	4.89	4.21	6.16	6.69	5.35	5.16
AMN_AMN	NM_030943	0.28	0.06	0	0.11	0.18	0.14	0.13	0.24	0	0.14
AMN1_AMN1	NM_001113402,NM_001278411,NM_001278412,NR_103522,NR_103523	0.57	0.64	0.97	0.81	0.65	1.08	7	5.67	3.36	4.36
AMOT_AMOT	NM_001113490,NM_133265	0	0.01	0.03	0.07	0.1	0.23	0.54	0.41	0.34	0.4
AMOTL1_AMOTL1	NM_001301007,NM_130847	26.86	31.48	23.95	24.33	24.75	25.73	2.54	2.37	3.64	2.94
AMOTL2_AMOTL2	NM_001278683,NM_001278685,NM_016201	41.11	23.36	74.47	67.88	68.7	56.27	27.72	28.69	15.41	13.04
AMPD1_AMPD1	NM_000036,NM_001172626	0	0.08	0	0.04	0	0	0	0	0	0
AMPD2_AMPD2	NM_001257360,NM_001257361,NM_001308170,NM_004037,NM_139156,NM_203404	14.67	14.95	23.85	23.04	28.48	30.71	9.51	11.55	11.52	12.21
AMPD3_AMPD3	NM_000480,NM_001025389,NM_001025390,NM_001172430,NM_001172431	3.74	3.8	6.37	6.35	8.33	15.87	0.34	0.02	0.25	0.3
AMPH_AMPH	NM_001635,NM_139316	0	0.26	10.46	11.54	11.93	11.08	0.12	0.11	0.09	0.06
AMT_AMT	NM_000481,NM_001164710,NM_001164711,NM_001164712,NR_028435	5.34	4.26	2.84	3.24	2.1	2.79	2.6	2.55	1.66	1.92
AMTN_AMTN	NM_001286731,NM_212557	1.12	0.91	0	0	0.09	0	0	0	0.21	0.34
AMY1A_AMY1A	NM_001008221,NM_001008221_1,NM_001008221_2,NM_004038,NM_004038_1,NM_004038_2	0	0	0	0	0	0	0	0	0	0
AMY1B_AMY1B	NM_001008218,NM_001008218_1,NM_001008218_2	0	0	0	0	0	0	0	0	0	0
AMY1C_AMY1C	NM_001008219,NM_001008219_1,NM_001008219_2	0	0	0	0	0	0	0	0	0	0
AMY2A_AMY2A	NM_000699	0	0	0	0	0.01	0	0	0	0	0
AMY2B_AMY2B	NM_020978	0.53	1.21	0.43	0.5	0.15	0.56	0.22	0.12	0.31	0.34
AMZ1_AMZ1	NM_001284355,NM_133463	0.79	0.5	0.57	0.72	0.82	0.78	35.49	38.87	39.34	39.15
AMZ2_AMZ2	NM_001033569,NM_001033570,NM_001033571,NM_001033572,NM_001033574,NM_001289054,NM_001289056,NM_016627	16.3	36.02	24.73	25.04	30.78	31.97	47.25	29.36	49.31	49.77
AMZ2P1_AMZ2P1	NR_026903	2.24	1.75	0.52	0.72	0.78	1.14	1.39	1.59	1.68	1.55
ANAPC1_ANAPC1	NM_022662	14.95	16.69	11.12	11.49	12.82	11.11	12.94	8.08	11.88	12.61
ANAPC10_ANAPC10	NM_001256706,NM_001256707,NM_001256708,NM_001256709,NM_001256710,NM_001256711,NM_001256712,NM_014885,NR_046345	4.39	3.3	6.21	6.97	7.81	7.25	5.93	3.04	4.77	4.43
ANAPC11_ANAPC11	NM_001002244,NM_001002245,NM_001002246,NM_001002247,NM_001002248,NM_001002249,NM_001289414,NM_001289415,NM_001289416,NM_001289417,NM_001289418,NM_001289419,NM_001289420,NM_016476	24.37	36.28	23.13	30.68	24.3	27.18	62.85	72.62	51.8	54.91
ANAPC13_ANAPC13	NM_001242374,NM_001242375,NM_015391	7.19	13.74	15.68	12.72	17.22	13.08	23.45	15.31	26.57	22.7
ANAPC15_ANAPC15	NM_001278485,NM_001278486,NM_001278487,NM_001278488,NM_001278489,NM_001278490,NM_001278491,NM_001278492,NM_001278493,NM_001278494,NM_014042	13.38	24.61	28.32	33.14	36.03	30.83	48.51	53.38	48.03	39.41
ANAPC16_ANAPC16	NM_001242546,NM_001242547,NM_001242548,NM_173473,NR_038391,NR_038392	10.03	11.82	6.53	7.7	6.86	7.29	9.76	7.99	8.16	8.21
ANAPC1P1_ANAPC1P1	NR_037931	0	0	0.25	0.2	0.14	0	0.07	0	0	0
ANAPC2_ANAPC2	NM_013366	13.86	9.84	16.29	14.87	17.26	16.19	19.79	27.08	25.35	24.28
ANAPC4_ANAPC4	NM_001286756,NM_013367	3.58	5.86	7.52	7.66	7.38	7.49	6.73	4.17	5.73	6.76
ANAPC5_ANAPC5	NM_001137559,NM_016237	28.99	42.42	47.81	55.84	51.13	44.92	63.28	53.21	58.33	57.85
ANAPC7_ANAPC7	NM_001137664,NM_016238	11.17	16.09	32.04	39.3	42.84	30.9	45.12	36.19	43.04	41.3
ANG_ANG	NM_001097577,NM_001145	22.83	11.45	2.46	1.86	3.23	4.2	3.88	2.01	3.3	3.1
ANGEL1_ANGEL1	NM_015305	6.09	5.89	2.27	2.18	2.65	3.33	19.33	16.91	17.09	16.73
ANGEL2_ANGEL2	NM_001300753,NM_001300755,NM_001300757,NM_001300758,NM_144567,NR_125333	10.01	13.37	6.19	5.81	5.92	4.85	7.69	4.4	8.11	8.92
ANGPT1_ANGPT1	NM_001146,NM_001199859	0.05	1.15	0.87	0.64	0.79	0.61	1.15	0.59	1.53	1.17
ANGPT2_ANGPT2	NM_001118887,NM_001118888,NM_001147	1.35	1.32	0.27	0.2	0.26	0.2	0.95	0.52	0.67	0.7
ANGPT4_ANGPT4	NM_015985	0	0.05	0.06	0	0	0.33	0.05	0	0	0
ANGPTL1_ANGPTL1	NM_004673	1.11	1.76	0.8	0.76	0.58	0.81	1.77	0.59	1.63	1.74
ANGPTL2_ANGPTL2	NM_012098	0.3	0.24	8.62	6.4	7.87	18.98	0.96	0.97	0.77	0.8
ANGPTL3_ANGPTL3	NM_014495	0.36	0.56	0.07	0.12	0.3	0.07	0.23	0.09	0.17	0.32
ANGPTL4_ANGPTL4	NM_001039667,NM_139314,NR_104213	27.9	40.66	1.62	1.36	2.94	2.74	7.55	11.37	10.09	12.28
ANGPTL5_ANGPTL5	NM_178127	0	0.04	0	0.11	0	0.09	0	0.08	0.08	0.09
ANGPTL6_ANGPTL6	NM_031917	0.45	0.31	0.07	0.35	0.3	0.56	0	0.21	0.08	0.14
ANGPTL7_ANGPTL7	NM_021146	0.05	0.3	0.28	0.45	0.27	0.09	0.56	0.48	0.56	1.55
ANHX_ANHX	NM_001191054	0	0	0	0	0	0	0	0	0	0
ANK1_ANK1	NM_000037,NM_001142445,NM_001142446,NM_020475,NM_020476,NM_020477,NM_020478,NM_020480	0.46	1.04	4.34	4.01	3.38	3.94	0.19	0.21	0.15	0.07
ANK2_ANK2	NM_001127493,NM_001148,NM_020977	1.05	1.88	3.82	3.21	3.21	4.3	0.11	0.14	0.25	0.26
ANK3_ANK3	NM_001149,NM_001204403,NM_001204404,NM_020987	14.21	12.13	0.8	0.76	1.04	1.43	15.01	14.06	12.65	13.31
ANKAR_ANKAR	NM_144708	0.24	0.61	0.38	0.34	0.34	0.37	0.66	0.47	0.91	0.55
ANKDD1A_ANKDD1A	NM_182703	1.93	1.11	0.95	1.31	1.14	1.52	1.49	0.47	1.04	1.06
ANKDD1B_ANKDD1B	NM_001276713	0	0.08	0	0.03	0	0	0.12	0.11	0.04	0.21
ANKEF1_ANKEF1	NM_001303472,NM_022096,NM_198798	1.93	2.74	1.62	1.49	1.12	1.76	4.61	2.91	6.61	5.87
ANKFN1_ANKFN1	NM_153228	0.09	0	0.96	0.6	0.92	1.02	7.07	6.47	5.68	6.76
ANKFY1_ANKFY1	NM_001257999,NM_016376,NR_047571	12.58	13.84	13.53	14.49	14.51	13.85	14.02	12.32	13.79	14.95
ANKH_ANKH	NM_054027	8.21	9.66	4.79	4.63	4.55	7.58	0.91	0.77	1.19	1.06
ANKHD1_ANKHD1	NM_001197030,NM_017747,NM_017978,NM_024668	24.54	24.64	14.27	8.39	9.69	9.06	32.14	24.14	31.49	32.4
ANKHD1-EIF4EBP3_ANKHD1-EIF4EBP3	NM_020690	41.63	31.26	15.52	20.24	18.16	21.29	30.16	36.62	36.1	37.69
ANKIB1_ANKIB1	NM_019004	22.58	22.6	16.65	16.58	16.14	16.8	15.66	13.23	14.08	15.81
ANKK1_ANKK1	NM_178510	0.13	0.57	0	0	0	0.08	0.16	0.25	0.43	0.34
ANKLE1_ANKLE1	NM_001278443,NM_001278444,NM_001278445,NM_152363,NR_103530	0.7	0.3	1.05	0.77	1.71	1.86	0.1	0.09	0.3	0.25
ANKLE2_ANKLE2	NM_015114	44.98	41.16	25.76	26.02	25.95	22.8	38.04	40.06	28.53	32.83
ANKMY1_ANKMY1	NM_001282771,NM_001282780,NM_001282781,NM_001308375,NM_016552,NM_017844	6.22	4.14	4.43	4.74	5.59	5.35	2.38	2.87	3.21	3.25
ANKMY2_ANKMY2	NM_020319	4.55	6.51	7.42	7.02	5.08	5.34	6.89	6.25	5.23	6.07
ANKRA2_ANKRA2	NM_023039	3.45	4.69	2.61	2.62	2.04	2.83	4.61	4.13	3.71	4.4
ANKRD1_ANKRD1	NM_014391	0.72	0	342.4	302.09	277.17	208.14	0.15	0.28	0.51	0.38
ANKRD10_ANKRD10	NM_001286721,NM_017664,NR_104586,NR_104587	38.68	23.77	10.95	12.35	12.96	15.45	18.83	20.06	18.27	18.14
ANKRD11_ANKRD11	NM_001256182,NM_001256183,NM_013275,NR_045839	68.11	45.21	93.9	83.49	97.07	104.75	34.54	44.07	37.55	44.66
ANKRD12_ANKRD12	NM_001083625,NM_001204056,NM_015208	15.86	11.41	11.79	10.06	10.42	10.17	11.94	12.73	11.48	12.66
ANKRD13A_ANKRD13A	NM_033121	19.05	17.62	37.43	37.68	41.25	32.29	17.85	16.33	15.69	17.34
ANKRD13B_ANKRD13B	NM_152345	30.15	20.89	19.91	17.96	16.53	19.29	11.44	15.41	12.21	13.64
ANKRD13C_ANKRD13C	NM_030816	5.31	6.8	14.29	11.95	11.88	10.51	7.01	5.89	6.85	7.23
ANKRD13D_ANKRD13D	NM_207354,NR_030767	31.27	18.32	19.63	20.67	19.81	19.95	24.24	35.22	24.93	28
ANKRD16_ANKRD16	NM_001009941,NM_001009943,NM_019046	3.26	4.23	3.26	3.52	4.12	3.06	5.95	8.62	5.3	8.68
ANKRD17_ANKRD17	NM_001286771,NM_032217,NM_198889	37.22	42.55	36.7	34.75	36.72	34.27	28.79	25.47	29.56	30.86
ANKRD18A_ANKRD18A	NM_147195	11.41	13.5	15.21	13.01	16.85	9.94	2.73	2.36	3.29	3.37
ANKRD18B_ANKRD18B	NM_001244752	6.04	16.38	0.59	0.25	0.76	0.36	6.08	4.54	4.01	4.1
ANKRD18DP_ANKRD18DP	NR_003291	0	0	0	0	0	0	0	0	0	0
ANKRD19P_ANKRD19P	NR_026868	1.5	1.59	0.69	0.6	0.31	0.63	0.09	0	0.04	0
ANKRD2_ANKRD2	NM_001129981,NM_001291218,NM_001291219,NM_020349	2.43	5.2	0.15	0.25	0.13	0.3	0.5	0.67	0.5	0.23
ANKRD20A1_ANKRD20A1	NM_032250	0.81	0.94	0	0.61	0.9	1.26	0	0.16	0	0.15
ANKRD20A11P_ANKRD20A11P	NR_027270	30.43	10.44	0	0.16	0.09	0.2	1.6	3.98	2.39	2.2
ANKRD20A12P_ANKRD20A12P	NR_046228	3.57	6.97	0.86	0.79	0.88	0.66	10.75	9.04	11.4	10.94
ANKRD20A19P_ANKRD20A19P	NR_073430	0	0	0	0.02	0	0	0	0	0	0.04
ANKRD20A2_ANKRD20A2	NM_001012421,NM_001012421_1	0	0	1.29	1.17	0.24	0	0	0	0.12	0
ANKRD20A3_ANKRD20A3	NM_001012419,NM_001012419_1,NM_001012419_2	0	0	0.25	0	0	0	0.53	0.21	0.23	0.37
ANKRD20A4_ANKRD20A4	NM_001098805	0.98	1.44	0.41	0	0.53	0.35	0.91	1.43	0.79	1.59
ANKRD20A5P_ANKRD20A5P	NR_040113	6.92	3.94	0.82	0.7	1.09	1.49	7.64	7.35	7.48	6.92
ANKRD20A8P_ANKRD20A8P	NR_003366	0.13	0.1	0	0.04	0.04	0.38	0.84	0.6	0.48	0.43
ANKRD20A9P_ANKRD20A9P	NR_027995	1	0.75	0.04	0.02	0.07	0.07	0.54	0.48	0.57	0.56
ANKRD22_ANKRD22	NM_144590	0	0.46	0.03	0.11	0.04	0.15	4.43	3.64	5.85	6.93
ANKRD23_ANKRD23	NM_144994	5.01	4.27	1.56	1.85	1.39	2.64	2.95	4.36	2.87	3.4
ANKRD24_ANKRD24	NM_133475	0.19	0.24	0.23	0.13	0.15	0.05	0.92	1.43	0.83	1.21
ANKRD26_ANKRD26	NM_001256053,NM_014915	5.86	7.13	8.18	7.9	8.14	6.71	10.55	10.04	13.43	11.65
ANKRD26P1_ANKRD26P1	NR_026556	0	0	0	0	0.01	0	0	0	0	0.02
ANKRD26P3_ANKRD26P3	NR_027248	0	0	0	0	0	0	0	0	0	0
ANKRD27_ANKRD27	NM_032139	24.99	17.7	16.3	17.22	16.74	18.28	9.96	9.84	9.32	9.61
ANKRD28_ANKRD28	NM_001195098,NM_001195099,NM_015199	15.3	16.98	23.72	21.82	19.96	19.03	9.64	6.27	8.44	8.61
ANKRD29_ANKRD29	NM_001308238,NM_173505	3.54	2.81	2.22	1.26	1.49	3.23	0.27	0.14	0.09	0.19
ANKRD30A_ANKRD30A	NM_052997	0	0	0.02	0.08	0.02	0	0.75	0.29	0.93	0.67
ANKRD30B_ANKRD30B	NM_001145029	0	0	0.05	0.05	0.13	0.13	7.64	5.42	7.4	7.75
ANKRD30BL_ANKRD30BL	NR_027019,NR_027020	0	0.21	0	0.06	0	0	0.21	0	0.13	0.13
ANKRD30BP2_ANKRD30BP2	NR_026916	0	0.03	0.34	0.62	0.42	0.18	0.03	0	0.03	0.1
ANKRD30BP3_ANKRD30BP3	NR_033891	0	0	0	0	0	0	0	0	0	0
ANKRD31_ANKRD31	NM_001164443	0	0.03	0.02	0.06	0.03	0.03	0.15	0.15	0.13	0.17
ANKRD32_ANKRD32	NM_032290	1.54	3.22	4.79	4.88	4.97	3.54	6.5	3.71	5.27	5.31
ANKRD33_ANKRD33	NM_001130015,NM_001304459,NM_001304460,NM_182608	0	0	0	0	0	0	0	0	0	0
ANKRD33B_ANKRD33B	NM_001164440	6.53	5.11	10.97	10.2	10.45	7.93	0	0.02	0.01	0
ANKRD34A_ANKRD34A	NM_001039888	1.12	1.94	1.28	1.29	1.15	1.7	3.88	4.15	4.53	3.93
ANKRD34B_ANKRD34B	NM_001004441	0	0	0	0	0	0	1.69	1.11	1.32	0.94
ANKRD34C_ANKRD34C	NM_001146341	0	0	0	0	0	0	0	0	0	0
ANKRD34C-AS1_ANKRD34C-AS1	NR_038997	0	0	0	0	0	0	0	0	0	0
ANKRD35_ANKRD35	NM_001280799,NM_144698	0	0.03	0	0	0	0.07	0.1	0.09	0.1	0.28
ANKRD36_ANKRD36	NM_001164315	20.07	25.72	11.96	12.03	13.04	10.61	8.92	9.19	9.43	9.08
ANKRD36B_ANKRD36B	NM_025190	12.43	14.79	9.68	10.85	10.1	8.69	7.26	5.78	6.47	6.73
ANKRD36BP1_ANKRD36BP1	NR_026844	4.95	12.11	5.04	5.7	5.43	5.42	13.9	5.29	15.25	16.54
ANKRD36BP2_ANKRD36BP2	NR_015424	0	0.06	0	0.05	0	0	0	0	0	0
ANKRD36C_ANKRD36C	NM_001310154	7.52	10.48	18.03	15.76	17.88	14.49	6.28	6.79	7.9	8.45
ANKRD37_ANKRD37	NM_181726	1.14	1.41	0.68	1.35	1.92	1.26	0.8	0.86	0.67	0.5
ANKRD39_ANKRD39	NM_016466	17.75	18.21	13.71	12.97	13.69	11.18	7.92	8.25	6.63	8.94
ANKRD40_ANKRD40	NM_052855	15.99	14.64	18.21	18.03	19.7	16.51	20.55	17.37	18.18	18.52
ANKRD42_ANKRD42	NM_001300972,NM_001300973,NM_001300975,NM_001300976,NM_001300977,NM_182603,NR_125355	3.59	4.2	4.09	4.77	6.99	5.28	9.67	10.59	13.37	11.9
ANKRD44_ANKRD44	NM_001195144,NM_153697	1.49	1.72	3.49	2.31	2.4	3.32	1.94	1.45	1.33	2.13
ANKRD44-IT1_ANKRD44-IT1	NR_046837	0	0.47	0.21	0.42	0.78	0.6	0.68	0.09	0.1	0.21
ANKRD45_ANKRD45	NM_198493	0.12	0.25	0.04	0.03	0.07	0	0	0	0	0.04
ANKRD46_ANKRD46	NM_001270377,NM_001270378,NM_001270379,NM_198401	2.88	3.5	3.17	2.24	3.14	2.88	4.39	3.94	4.78	4.97
ANKRD49_ANKRD49	NM_017704	4.06	3.54	4.77	4.71	4.74	6.13	6.35	4.94	6.35	8.39
ANKRD50_ANKRD50	NM_001167882,NM_020337	5.79	7.22	12.04	11.25	11.92	11.89	6.89	6.39	8.21	8.06
ANKRD52_ANKRD52	NM_173595	19.84	15.59	19.77	20.98	30.13	26.33	29.86	30.02	31.47	34.06
ANKRD53_ANKRD53	NM_001115116,NM_024933	0.05	0.2	0.43	0.43	0.32	0.59	0	0.09	0.15	0.05
ANKRD54_ANKRD54	NM_138797,NR_036556	9.53	7.25	5.29	7.08	7.76	6.93	13.57	16.49	14.13	15.74
ANKRD55_ANKRD55	NM_024669	0	0.04	0	0	0	0.08	0.04	0	0	0
ANKRD6_ANKRD6	NM_001242809,NM_001242811,NM_001242813,NM_001242814,NM_014942	2.47	2.46	2.37	2.4	2.44	2.66	3.06	2.46	3.19	2.82
ANKRD60_ANKRD60	NM_001304369	0	0	0	0	0	0	0	0	0	0
ANKRD61_ANKRD61	NM_001271700	1.09	1.18	0.91	1.47	0.39	1.19	1.78	2.26	2.21	1.69
ANKRD62_ANKRD62	NM_001277333	0	0.16	0.04	0	0.04	0	0.04	0	0.08	0
ANKRD62P1-PARP4P3_ANKRD62P1-PARP4P3	NR_040115	0.5	0.38	0	0	0	0	0.45	0.24	0.79	0.78
ANKRD63_ANKRD63	NM_001190479	0	0	0.29	0	0.08	0	0.09	0.08	0	0.1
ANKRD65_ANKRD65	NM_001145210,NM_001243535,NM_001243536	0.94	1.99	0.2	0.16	0	0.51	0.25	0.17	0.25	0.2
ANKRD66_ANKRD66	NM_001162435	0	0	0	0	0	0	0	0	0	0
ANKRD7_ANKRD7	NM_019644	0	0	0	0	0	0	0	0	0	0
ANKRD9_ANKRD9	NM_152326	4.04	1.75	2.78	1.34	2.74	4.52	5.82	9.92	5.63	6.56
ANKS1A_ANKS1A	NM_015245	15.2	13.35	13.52	12.88	13.4	15.63	9.94	10.95	10.98	11.59
ANKS1B_ANKS1B	NM_001204065,NM_001204066,NM_001204067,NM_001204068,NM_001204069,NM_001204070,NM_001204079,NM_001204080,NM_001204081,NM_020140,NM_152788,NM_181670	2.5	1.96	1.09	0.71	0.87	0.94	5.12	4.83	5.47	3.79
ANKS3_ANKS3	NM_001242929,NM_001308089,NM_133450,NR_040252	5.62	5.08	5.78	5.41	5.9	5.79	4.98	8.32	6.74	7.87
ANKS4B_ANKS4B	NM_145865	0	0	0.04	0.03	0	0	0.07	0.03	0	0
ANKS6_ANKS6	NM_173551	5.86	7.81	8.25	8.21	7.69	7.15	0	0	0	0
ANKUB1_ANKUB1	NM_001144960	0	0	0	0	0	0	0	0	0	0
ANKZF1_ANKZF1	NM_001042410,NM_001282792,NM_018089	38.67	22.48	11.97	11.87	11.03	19.71	5.85	9.02	6.16	7.92
ANLN_ANLN	NM_001284301,NM_001284302,NM_018685	16.69	48.91	146.23	141.54	129.71	107.48	106.64	85.03	87.43	88.92
ANO1_ANO1	NM_018043,NR_030691	0.06	0.4	0.04	0	0.04	0.04	25.76	27.77	22.02	23.32
ANO1-AS2_ANO1-AS2	NR_103835	0	0	0	0	0	0	0.26	0	0	0
ANO10_ANO10	NM_001204831,NM_001204832,NM_001204833,NM_001204834,NM_018075	6.86	11.65	27.48	27.05	25.93	26.93	23.2	21.43	30.07	33.45
ANO2_ANO2	NM_001278596,NM_001278597	0	0	0.77	0.94	0.43	0.94	0.85	0.62	0.45	0.54
ANO3_ANO3	NM_031418	0	0	0	0.03	0	0	0.05	0.02	0.1	0.07
ANO4_ANO4	NM_001286615,NM_001286616,NM_178826	0	0.03	0.06	0.09	0	0.05	0	0	0	0
ANO5_ANO5	NM_001142649,NM_213599	0	0.01	0	0.03	0.01	0.06	2.25	1.48	2.39	2.51
ANO6_ANO6	NM_001025356,NM_001142678,NM_001142679,NM_001204803	15.35	16.52	10.48	10.49	9.16	10.92	27.24	22.55	20.76	20.85
ANO7_ANO7	NM_001001666,NM_001001891	0.72	0.49	0.76	0.86	1.11	0.54	0.71	1.04	0.81	0.69
ANO8_ANO8	NM_020959	14.01	9.12	14.3	13.42	12.99	16.63	5.44	9.2	4.99	5.88
ANO9_ANO9	NM_001012302	46.42	28.3	0.37	0.3	0.03	0.14	4.39	5.63	3.63	4.49
ANOS1_ANOS1	NM_000216	0.02	0.06	3.92	3.16	4.2	5.72	0	0	0.03	0.02
ANP32A_ANP32A	NM_006305	25.33	43.71	47.8	51.11	53.52	43.68	56	52.3	53.13	46.83
ANP32A-IT1_ANP32A-IT1	NR_026808	2.35	2.55	1.44	1.37	2.09	1.5	1.86	1.87	1.68	1.72
ANP32AP1_ANP32AP1	NR_003144	0.75	0.68	0.97	0.32	0.62	1.82	0.67	0.66	1.41	0.37
ANP32B_ANP32B	NM_006401	211.79	169.98	214.01	201.01	259.66	202.32	81.28	92.84	86.35	77.42
ANP32C_ANP32C	NM_012403	0	0	0.16	0.13	0.42	0	1.82	1.87	1.52	1.64
ANP32D_ANP32D	NM_012404	0	0	0	0	0	0	0	0	0	0
ANP32E_ANP32E	NM_001136478,NM_001136479,NM_001280559,NM_001280560,NM_030920	10.63	30.07	56.09	59.72	55.76	41.64	49.24	41.91	34.84	37.08
ANPEP_ANPEP	NM_001150	43.91	129.97	0.03	0	0.12	0.17	0.08	0.15	0	0.03
ANTXR1_ANTXR1	NM_018153,NM_032208,NM_053034	20.47	24.78	25.99	22.65	28.11	30.6	4.69	2.88	2.82	4.15
ANTXR2_ANTXR2	NM_001145794,NM_001286780,NM_001286781,NM_058172	4.55	7.66	48.23	48.69	40.68	54.57	0.68	0.57	0.54	0.7
ANTXRL_ANTXRL	NM_001278688	0	0	0	0	0	0	0	0	0	0
ANTXRLP1_ANTXRLP1	NR_103827,NR_103828	0	0	0	0	0	0	0	0	0	0
ANXA1_ANXA1	NM_000700	99.27	203.03	237.67	221.24	203.97	170.46	0.92	0.49	0.72	0.43
ANXA10_ANXA10	NM_007193	0	0.21	0.07	0.12	0.38	0.29	0	0	0	0
ANXA11_ANXA11	NM_001157,NM_001278407,NM_001278408,NM_001278409,NM_145868,NM_145869	99.09	92.39	81.68	81.67	80.31	97.18	35.26	37.98	35.01	33.66
ANXA13_ANXA13	NM_001003954,NM_004306	0	0	0	0	0	0	0	0	0	0
ANXA2_ANXA2	NM_001002857,NM_001002858,NM_001136015,NM_004039	370.4	849.88	1175.52	1194.08	1144.39	1049.91	269.65	262.51	254.41	274.88
ANXA2P1_ANXA2P1	NR_001562	0.85	0.86	0.57	1.39	0.82	1.61	0.08	0.28	0.15	0.16
ANXA2P2_ANXA2P2	NR_003573	2.73	6.64	12.02	13.98	9.74	6.26	1.82	2.2	1.63	1.44
ANXA2P3_ANXA2P3	NR_001446	0	0	0	0	0.07	0	0	0.07	0	0
ANXA2R_ANXA2R	NM_001014279	0.26	0.87	1.21	2.16	2.4	2.35	1.29	1.13	1.77	1.22
ANXA3_ANXA3	NM_005139	18.63	30.34	79.7	79.25	42.79	46.36	0.87	0.52	1.18	0.87
ANXA4_ANXA4	NM_001153	26	24.52	8.6	8.22	5.96	9.7	9.15	8.83	10.82	11.45
ANXA5_ANXA5	NM_001154	44.98	96.46	213.57	209.6	170.22	176.05	79.54	56.18	75.61	84.96
ANXA6_ANXA6	NM_001155,NM_001193544	15.6	23.44	204.68	197.62	153.98	185.69	141.62	138.56	88.58	81.4
ANXA7_ANXA7	NM_001156,NM_004034	19.66	21.48	36.22	41.34	37.23	36.15	58.68	53.24	63.84	62.17
ANXA8_ANXA8	NM_001040084,NM_001040084_1,NM_001271702,NM_001271702_1,NM_001271703,NM_001271703_1	246.29	219.88	1.03	1.91	1.2	1.78	0.27	0.15	0	0
ANXA8L1_ANXA8L1	NM_001098845,NM_001278923,NM_001278924	78.05	85.93	0.87	0.18	0	0	0	0	0	0.06
ANXA9_ANXA9	NM_003568	2.33	2.04	0.82	0.71	0.3	1.15	53.13	54.65	50.81	53.57
AOAH_AOAH	NM_001177506,NM_001177507,NM_001637	0	0	0	0.04	0.04	0	0	0	0	0
AOAH-IT1_AOAH-IT1	NR_046764	0	0	0	0	0	0	0	0	0	0
AOC1_AOC1	NM_001091,NM_001272072	0.89	1.03	0	0	0	0	2.64	3.34	0.65	0.92
AOC2_AOC2	NM_001158,NM_009590	1.17	0.73	1.59	1.34	1.04	1.08	0.61	0.76	0.61	0.52
AOC3_AOC3	NM_001277731,NM_001277732,NM_003734,NR_102422	0.27	0.28	0.62	0.26	0.41	0.78	0.18	0.19	0.15	0.19
AOC4P_AOC4P	NR_002773	0	0	0	0	0	0	0	0	0	0
AOX1_AOX1	NM_001159	0.71	3.23	19.9	19.92	16.18	12.35	0	0	0	0
AOX2P_AOX2P	NR_001557	0	0	0.2	0	0.02	0	0	0	0	0
AP1AR_AP1AR	NM_001128426,NM_018569	7.57	8.95	14.34	12.77	14.03	10.12	5.88	5.25	6.72	6.93
AP1B1_AP1B1	NM_001127,NM_001166019,NM_145730	17.91	30.42	31.67	31.32	29.63	29.71	59.39	72.84	54.54	64.43
AP1B1P1_AP1B1P1	NR_040114	0	0	0	0	0	0	0	0	0	0
AP1G1_AP1G1	NM_001030007,NM_001128	10.7	13.17	11.93	10.99	11.87	9.54	23.71	17.2	30.72	32.74
AP1G2_AP1G2	NM_001282474,NM_001282475,NM_003917	46.88	34.11	27.81	26.51	23.24	26.95	26.7	30.7	25.36	24.25
AP1M1_AP1M1	NM_001130524,NM_032493	27.29	22.28	105.66	109	110.59	103.58	17.9	16.37	16	19.49
AP1M2_AP1M2	NM_001300887,NM_005498	21.58	20.26	8.15	10.63	7.3	5.98	40.82	42.85	43.5	39.18
AP1S1_AP1S1	NM_001283	36.25	35.68	25.72	25.82	22.5	28.19	23.47	31.25	27.39	24.27
AP1S2_AP1S2	NM_001272071,NM_003916	1.59	2.43	6.17	5.63	7.37	8.19	6.03	4.01	6.1	6.08
AP1S3_AP1S3	NM_001039569,NR_110905,NR_110906	3.7	9.23	5.6	5.19	4.51	2.81	2.62	1.59	2.52	2.41
AP2A1_AP2A1	NM_014203,NM_130787	48.32	44.39	65.84	59.42	57.4	71.95	37.48	47.3	40.78	46.89
AP2A2_AP2A2	NM_001242837,NM_012305	34.98	26.94	31.09	29.41	25.83	27.47	12.15	16.1	12	12.75
AP2B1_AP2B1	NM_001030006,NM_001282	53.43	76.3	109.48	114.24	101.27	110.65	99.91	78.51	102.46	105.37
AP2M1_AP2M1	NM_001025205,NM_004068	89.4	136.33	144.6	158.73	148.83	144.33	247.56	233.83	228.59	240.33
AP2S1_AP2S1	NM_001301076,NM_001301078,NM_001301081,NM_004069,NM_021575	62.11	114.82	130.48	156.53	153.03	124.44	103.82	116.83	90.94	110.49
AP3B1_AP3B1	NM_001271769,NM_003664	17.13	27.55	24.44	24	22.9	21.71	23.18	16.79	28.04	28.2
AP3B2_AP3B2	NM_001278511,NM_001278512,NM_004644	1.2	1.57	0.03	0	0	0	0.03	0.05	0.03	0.06
AP3D1_AP3D1	NM_001261826,NM_003938	62.94	56.54	57.2	59.22	70.73	66.82	57.28	68.48	60.1	68.46
AP3M1_AP3M1	NM_012095,NM_207012	6.05	10.32	12.34	11.65	12.62	12.11	25.87	15.62	29.66	29.28
AP3M2_AP3M2	NM_001134296,NM_006803	3.11	3.48	4.33	5.45	8.28	7.37	8.26	6.08	10.26	10.45
AP3S1_AP3S1	NM_001284	22.63	35.61	20.89	23.81	18.43	21.61	41.65	29.91	44.71	38.1
AP3S2_AP3S2	NM_005829,NR_023361,NR_037582	2.48	2.28	0.57	0.48	0.28	0.29	2.09	2.34	1.84	0.97
AP4B1_AP4B1	NM_001253852,NM_001253853,NM_001308312,NM_006594	2.85	4.02	5.37	4.99	4.98	3.17	2.25	1.9	2.38	2.14
AP4B1-AS1_AP4B1-AS1	NR_037864,NR_125965	0.21	1.19	0.61	0.55	0.9	0.7	0.84	0.41	0.47	0.98
AP4E1_AP4E1	NM_001252127,NM_007347	3.98	4.74	3.76	3.08	3.4	2.46	4.85	3.05	5.19	5.61
AP4M1_AP4M1	NM_004722	5.21	6.12	6.92	5.51	4.59	4.43	5.39	6.53	6.64	6.29
AP4S1_AP4S1	NM_001128126,NM_001254726,NM_001254727,NM_001254728,NM_001254729,NM_007077	1.97	3.32	3.23	2.84	4.37	2.39	5.35	4.22	4.27	4.55
AP5B1_AP5B1	NM_138368	8.17	4.86	5.05	4.44	5.18	6	6.06	6.32	6.09	7.2
AP5M1_AP5M1	NM_018229,NR_026895	5.16	7.25	8.1	9.53	9.77	9.03	15.44	9.75	13.86	15.39
AP5S1_AP5S1	NM_001204446,NM_001204447,NM_018347	4.21	6.11	8.29	8.48	10.69	8.61	7.36	8.67	8.35	8.29
AP5Z1_AP5Z1	NM_014855	4.61	2.95	6.93	5.64	7.64	7.85	9.74	12.16	11.52	13.78
APAF1_APAF1	NM_001160,NM_013229,NM_181861,NM_181868,NM_181869	3.06	4.9	9.54	8.89	7.07	7.01	6.8	5.78	6.11	6.68
APBA1_APBA1	NM_001163	0.11	0.33	0.76	0.52	0.56	0.46	0.01	0.03	0	0.02
APBA2_APBA2	NM_001130414,NM_005503	0	0	7.55	7.41	8.69	11.38	0	0	0	0
APBA3_APBA3	NM_004886	17.11	8.16	8.14	8.47	8.29	10.01	4.7	6.1	3.87	5.43
APBB1_APBB1	NM_001164,NM_001257319,NM_001257320,NM_001257321,NM_001257323,NM_001257325,NM_001257326,NM_145689,NR_047512	0.8	0.65	15.29	15.57	14.45	19.05	3.91	3.65	2.04	2.27
APBB1IP_APBB1IP	NM_019043	0.04	0	38.04	39.24	29.11	33.11	0	0.03	0	0
APBB2_APBB2	NM_001166050,NM_001166051,NM_001166052,NM_001166053,NM_001166054,NM_004307,NM_173075	12.97	22.9	26.96	22.59	21.99	25.31	14.57	13.85	7.49	6.92
APBB3_APBB3	NM_006051,NM_133172,NM_133173,NM_133174	6.25	6.03	4.5	3.99	3.97	5.95	9.99	8.23	7.26	8.08
APC_APC	NM_000038,NM_001127510,NM_001127511	9.34	11.64	14.85	13.64	13.34	12.01	12.43	9.42	11.41	12.39
APC2_APC2	NM_005883	0.87	0.65	0.91	0.96	1.34	1.55	0.77	1.07	0.56	0.67
APCDD1_APCDD1	NM_153000	0	0.19	0.25	0	0.03	0.24	0	0	0	0
APCDD1L_APCDD1L	NM_001304787,NM_153360,NR_130908	0.44	0.29	8.63	8.93	12.54	20.91	0.26	0.21	0.03	0.3
APCDD1L-AS1_APCDD1L-AS1	NR_034147	0	0	0.41	0.49	0.99	1.59	0	0	0	0
APCS_APCS	NM_001639	0	0	0.12	0	0	0	0	0	0	0
APEH_APEH	NM_001640	24.79	35.63	30.31	31.39	19.87	22.57	40.92	48.62	41.58	35.64
APELA_APELA	NM_001297550	0	0	0	0	0	0	0	0	0	0
APEX1_APEX1	NM_001244249,NM_001641,NM_080648,NM_080649	147.59	119.38	93.12	101.37	115.57	100.17	62.66	70.2	63.8	58.08
APEX2_APEX2	NM_001271748,NM_014481	5.8	11.24	33.36	32.78	38.33	30.74	22.96	21.57	28.2	26.98
APH1A_APH1A	NM_001077628,NM_001243771,NM_001243772,NM_016022,NR_045033,NR_045034,NR_045035	46.76	48.19	28.48	27.68	27.91	27.3	52.86	55.71	57.36	53.72
APH1B_APH1B	NM_001145646,NM_031301	1.02	1.41	1.72	1.07	1.37	2.05	3.72	2.79	4.36	4.77
API5_API5	NM_001142930,NM_001142931,NM_001243747,NM_006595,NR_024625	18.58	30.51	34.28	36.13	34.09	27.17	44.7	29.87	44.14	44.65
APIP_APIP	NM_015957	8.52	10.87	21.52	22.61	22.34	16.79	23.23	20.51	23.26	21.87
APITD1_APITD1	NM_199294,NR_036462	3.15	7.68	9.28	8.45	8.66	7.81	12.9	11.96	12.89	10.66
APITD1-CORT_APITD1-CORT	NM_001243768,NM_001270517,NM_198544,NM_199006,NR_037187	1.4	1.08	1.65	1.18	1.39	2.24	1.12	2.24	1.94	0.76
APLF_APLF	NM_173545	3.49	3.09	3.08	3.34	3.2	3.93	0.03	0.02	0	0.03
APLN_APLN	NM_017413	0	0.03	3.36	5.08	3.36	1.72	0	0.17	0.12	0
APLNR_APLNR	NM_005161,NR_027991	0	0	0	0	0	0	0	0.05	0.1	0
APLP1_APLP1	NM_001024807,NM_005166	0.66	1.58	4.9	5.06	4.02	4.56	14.45	20.34	13.51	15.36
APLP2_APLP2	NM_001142276,NM_001142277,NM_001142278,NM_001243299,NM_001642,NR_024515,NR_024516	144.12	215.09	344.51	317.12	325.13	392.55	284.52	279.2	279.46	277.19
APMAP_APMAP	NM_020531	191.95	49.03	42.77	42.02	45.82	45.4	51.64	51.76	70.45	65.39
APOA1_APOA1	NM_000039	0	0	0.12	0.5	0.21	0	0	0	0	0
APOA1-AS_APOA1-AS	NR_126362	0.64	0.57	0.42	0	0.53	2.05	0.59	1.1	0.2	0.21
APOA1BP_APOA1BP	NM_144772	58.6	99.02	32.19	30.71	29.26	29.09	100.67	99.49	90.91	89.99
APOA2_APOA2	NM_001643	0	0	0	0	0	0	0	0	0	0
APOA4_APOA4	NM_000482	0	0	0	0	0	0	0	0	0	0
APOA5_APOA5	NM_001166598,NM_052968	0	0	0	0.05	0	0.11	0.16	0.15	0.05	0.06
APOB_APOB	NM_000384	0.01	0.02	0	0	0	0	0	0	0	0
APOBEC1_APOBEC1	NM_001304566,NM_001644,NM_005889	0	0	0	0	0	0	0	0	0	0
APOBEC2_APOBEC2	NM_006789	0.74	0.54	1.91	1.01	1.84	2.06	1.23	1.03	0.68	0.87
APOBEC3A_APOBEC3A	NM_001270406,NM_145699	0	0.18	0	0.28	0	0	0.11	0.2	0	0.12
APOBEC3A_B_APOBEC3A_B	NM_001193289	0	0	0	0	0	0	0	0	0	0
APOBEC3B_APOBEC3B	NM_001270411,NM_004900	0.57	3.75	15.74	17.65	15.42	17.49	26.34	26.28	21.65	20.35
APOBEC3B-AS1_APOBEC3B-AS1	NR_104187	0	0	0	0	0	0	0	0	0	0
APOBEC3C_APOBEC3C	NM_014508	33.08	55.2	23.27	18.98	26.89	40.85	0	0.09	0.28	0.1
APOBEC3D_APOBEC3D	NM_152426	0.17	0.45	5.22	3.71	2.88	6.1	0.09	0.04	0.04	0.05
APOBEC3F_APOBEC3F	NM_001006666,NM_145298	2.44	3.92	4.14	4.17	3.79	9	3.74	3.01	2.12	2.29
APOBEC3G_APOBEC3G	NM_021822	0	0.11	3.51	3.49	2.92	8.82	0	0	0	0
APOBEC3H_APOBEC3H	NM_001166002,NM_001166003,NM_001166004,NM_181773	0.74	0.33	0.11	0.09	0	0	0.17	0	0	0
APOBEC4_APOBEC4	NM_203454	0.15	0.52	0.84	0.58	0.51	0.89	0.21	0.07	0.43	0.42
APOBR_APOBR	NM_018690	0.17	0.2	0.03	0.22	0.14	0.16	0.83	1.28	0.7	0.87
APOC1_APOC1	NM_001645	1.08	1.21	2.65	3.85	4.47	5.68	0.74	0.46	0.25	0
APOC1P1_APOC1P1	NR_028412,NR_028413,NR_028414	0.19	0.17	0.18	0.15	0.16	0.36	0.17	0.16	0	0.19
APOC2_APOC2	NM_000483	0	0	0	0	0	0	0	0	0.29	0
APOC3_APOC3	NM_000040	0	0	0	0	0	0	0	0	0	0
APOC4_APOC4	NM_001646	0	0	0	0	0	0	0.18	0	0.18	0
APOC4-APOC2_APOC4-APOC2	NR_037932	0.06	0	0	0	0	0.11	0	0	0	0.06
APOD_APOD	NM_001647	1.58	0.44	0.1	0	0	0	61.09	46.1	111.5	85.69
APOE_APOE	NM_000041,NM_001302688,NM_001302689,NM_001302690,NM_001302691	2.15	1.49	2.49	2.16	3.16	4.67	175.07	333.51	137.05	174.05
APOF_APOF	NM_001638	0	0.23	0	0	0	0	0.12	0.06	0.18	0.19
APOH_APOH	NM_000042	0	0	0	0	0	0	0	0	0	0
APOL1_APOL1	NM_001136540,NM_001136541,NM_003661,NM_145343	0.54	0.17	6.01	5.34	5.3	9.09	0.39	0.13	0.32	0.27
APOL2_APOL2	NM_030882,NM_145637	6.31	4.22	7.24	7.15	5.52	6.52	5.95	5.73	4.47	5.21
APOL3_APOL3	NM_014349,NM_030644,NM_145639,NM_145640,NM_145641,NM_145642	0.26	0.17	2.96	2.21	1.54	3.37	0.13	0.08	0	0
APOL4_APOL4	NM_030643,NM_145660	0.1	0.09	0	0.03	0	0.06	0.06	0.03	0.03	0.03
APOL5_APOL5	NM_030642	0.23	0	0	0	0	0	0	0	0.07	0
APOL6_APOL6	NM_030641	4.79	2.87	5.22	3.91	3.75	4.75	0.41	0.72	0.39	0.39
APOLD1_APOLD1	NM_001130415,NM_030817	1.74	4.09	1.74	1.69	1.1	1.65	0.32	0.18	0.08	0.18
APOM_APOM	NM_001256169,NM_019101,NR_045828	0.52	0.87	0.33	0.27	0.42	0	2.42	2.86	4.31	3.59
APOO_APOO	NM_024122,NR_026545	2.28	6.7	8.38	10.99	4.29	4.82	24.35	22.79	16.32	15.94
APOOL_APOOL	NM_198450	5.86	7.83	5.81	5.25	4.14	5.65	6.07	4.36	4	5.14
APOOP5_APOOP5	NR_028471	0	0	0.43	0.25	0.47	0.21	0.1	0	0	0
APOPT1_APOPT1	NM_001302652,NM_001302653,NM_001302654,NM_032374,NR_126431,NR_126432	25.37	24.78	23.37	19.53	17.6	16.68	22.58	20.3	18.46	16.5
APP_APP	NM_000484,NM_001136016,NM_001136129,NM_001136130,NM_001136131,NM_001204301,NM_001204302,NM_001204303,NM_201413,NM_201414	213.1	228.71	212.45	191.05	197.59	250.79	239.52	266.09	215.78	200.16
APPBP2_APPBP2	NM_001282476,NM_006380	4.09	5.48	5.37	4.8	5.43	6.02	9.95	5.66	11.46	12.11
APPL1_APPL1	NM_012096	16.06	20.4	13.65	15.45	15.19	14.61	10.42	6.93	10.76	10.08
APPL2_APPL2	NM_001251904,NM_001251905,NM_018171	11.14	11.03	19.79	17.13	15.9	16.36	13.83	13.49	11.9	11.23
APRT_APRT	NM_000485,NM_001030018	54.71	76.46	64.43	74.58	68.42	69.7	132.11	154.71	137.49	123.87
APTR_APTR	NR_038361	1.37	1.73	1.39	2.33	2.47	3.16	4.84	5.19	6.35	4.48
APTX_APTX	NM_001195248,NM_001195249,NM_001195250,NM_001195251,NM_001195252,NM_001195254,NM_175069,NM_175073,NR_036576,NR_036577,NR_036578,NR_036579	12.66	13.64	11.86	12.78	13	12.79	10.67	8.2	14.09	12.13
AQP1_AQP1	NM_001185060,NM_001185061,NM_001185062,NM_198098	1.11	0.55	0.71	0.61	1.1	2.72	0.63	0.54	0.47	0.46
AQP10_AQP10	NM_080429	0	0	0	0	0	0	0	0.05	0.06	0
AQP11_AQP11	NM_173039	1.21	1.81	0.99	0.96	1.25	1.35	2.36	1.9	1.48	1.75
AQP12A_AQP12A	NM_198998	0	0	0	0	0	0	0	0	0	0
AQP12B_AQP12B	NM_001102467	0	0	0	0	0	0	0	0	0	0
AQP2_AQP2	NM_000486	0	0	0	0	0	0	0.02	0	0.02	0.05
AQP3_AQP3	NM_004925	36.32	27.22	4.29	3.78	4.78	7.92	2.62	2.84	8.5	8.38
AQP4_AQP4	NM_001650,NM_004028	0.17	0.04	0	0	0.02	0	0.08	0.05	0.04	0.06
AQP4-AS1_AQP4-AS1	NR_026908	0.05	0.28	0.09	0.14	0.22	0.35	0	0.12	0.21	0.13
AQP5_AQP5	NM_001651	0	0	0	0.09	0.15	0	0.05	0	0.22	0.12
AQP6_AQP6	NM_001652	0.16	0.04	0.36	0.13	0.3	0.08	0.22	0.38	0.07	0.2
AQP7_AQP7	NM_001170	0.1	0	0	0	0	0	0.16	0.53	0.08	0.35
AQP7P1_AQP7P1	NR_002817	4.04	2.27	1.03	1.1	1.03	1.2	0.03	0	0.03	0
AQP7P3_AQP7P3	NR_026558	1.38	1.44	0.9	1.45	0.95	0.88	0	0	0	0
AQP8_AQP8	NM_001169	0	0	0	0	0	0	0	0	0	0
AQP9_AQP9	NM_020980	0	0.03	0	0	0	0	0	0	0	0
AQR_AQR	NM_014691	11.06	14.43	12.95	12.94	13.59	12.15	24.17	17.48	24.37	21.98
AR_AR	NM_000044,NM_001011645	0.01	0.08	0.45	0.37	0.43	0.72	15.97	13.12	20.6	16.74
ARAF_ARAF	NM_001256196,NM_001256197,NM_001654	29.38	26.76	37.67	39.49	32.47	35.87	44.03	53.89	38.77	40.1
ARAP1_ARAP1	NM_001040118,NM_001135190,NM_015242	39.07	32.84	39.48	40.62	32.8	34.95	15.64	19.3	16.97	15.92
ARAP2_ARAP2	NM_015230	8.16	5.92	3.42	3.38	2.36	2.29	4.73	3.88	4.93	4.78
ARAP3_ARAP3	NM_022481	32.73	23.67	22.9	20.45	21.23	25.26	0.7	1.05	0.41	0.76
ARC_ARC	NM_015193	0.07	0.03	0	0.17	0.06	0.21	0.8	0.93	0	0.11
ARCN1_ARCN1	NM_001142281,NM_001655	30.04	37.94	79.61	75.84	65.67	68.92	88.14	64.79	76.22	79.46
AREG_AREG	NM_001657,NM_001657_1	50.27	134.68	5.56	5.17	6.21	8	49.44	61.06	57.97	73.39
AREL1_AREL1	NM_001039479	7.09	8.5	17.3	16.65	15.14	16.33	16.87	13.11	15.12	13.42
ARF1_ARF1	NM_001024226,NM_001024227,NM_001024228,NM_001658	243.71	293.34	291.51	315.81	217.02	203.97	340.81	351.72	254.78	272.01
ARF3_ARF3	NM_001659	28.7	40.29	36.83	37.07	36.74	38.99	103.25	84.56	104.27	96.1
ARF4_ARF4	NM_001660	21.53	42.38	77.45	92.41	94.79	86.78	54.48	32.25	69.85	70.79
ARF5_ARF5	NM_001662	58.4	76.29	37.6	48	41.95	42.74	50.06	52.71	54.08	54.52
ARF6_ARF6	NM_001663	19.27	30.77	52.06	58.45	56.38	53.83	66.86	62.86	52.15	54.5
ARFGAP1_ARFGAP1	NM_001281482,NM_001281483,NM_001281484,NM_018209,NM_175609,NR_104022,NR_104023	20.65	21.16	30.98	32.03	37.54	39.35	25.72	33.43	25.8	28.24
ARFGAP2_ARFGAP2	NM_001242832,NM_032389	13.34	13.32	12.8	13.47	13.63	11.63	33.56	36.52	36.9	34
ARFGAP3_ARFGAP3	NM_001142293,NM_014570	14.29	16.34	18.56	16.02	16.83	17.74	11.98	12.21	13.23	12.69
ARFGEF1_ARFGEF1	NM_006421	21.06	23.86	10.04	9.02	7.82	8.33	51.1	43.33	46.57	50.7
ARFGEF2_ARFGEF2	NM_006420	13.49	12.38	19.03	16.7	18.57	17.35	31.73	30.62	31.87	34.79
ARFGEF3_ARFGEF3	NM_020340	6.78	4.22	4.15	3.81	3.58	4.36	9.02	9.04	13.39	13.38
ARFIP1_ARFIP1	NM_001025593,NM_001025595,NM_001287431,NM_001287432,NM_001287433,NM_014447	6.9	9.43	11.83	12.12	8.46	10.73	12.49	10.42	9.6	10
ARFIP2_ARFIP2	NM_001242854,NM_001242855,NM_001242856,NM_012402	13.66	14.43	16.36	16.25	16.5	18.53	20.67	22.3	24.01	24.89
ARFRP1_ARFRP1	NM_001134758,NM_001267544,NM_001267545,NM_001267546,NM_001267547,NM_001267548,NM_001267549,NM_003224,NR_051954,NR_051955,NR_051956,NR_051957,NR_051958	6.44	10.72	20.43	19.61	18.28	17.06	9.95	14.84	11.23	11.97
ARG1_ARG1	NM_000045,NM_001244438	0.22	0.07	0.07	0.12	0	0.14	0.14	0	0.27	0.22
ARG2_ARG2	NM_001172	3.64	5.66	14.66	8.67	8.55	8.33	9.49	7.31	7.43	6.38
ARGFX_ARGFX	NM_001012659	0.02	0	0.02	0.02	0	0	0.04	0.02	0.02	0
ARGFXP2_ARGFXP2	NR_002222	2.5	1.74	1.82	1.69	1.08	0.89	1.95	0.79	2.12	2.66
ARGLU1_ARGLU1	NM_018011	88.3	62.42	46.59	39.5	46.85	41.73	46.91	67.49	47.86	50.64
ARHGAP1_ARHGAP1	NM_004308	31.89	28.53	19.19	17.93	25.81	21.24	34.71	32.22	58.66	58.06
ARHGAP10_ARHGAP10	NM_024605	13.4	12.85	14.59	14.24	16.98	13.45	2.09	1.47	3.03	3.41
ARHGAP11A_ARHGAP11A	NM_001286479,NM_001286480,NM_014783,NM_199357	13.26	27.65	47.21	39.37	38.86	36.92	41.96	51.84	34.87	32.39
ARHGAP11B_ARHGAP11B	NM_001039841	4.23	12.21	15.75	20.88	23.62	11.64	20.74	16.62	17.94	17.87
ARHGAP12_ARHGAP12	NM_001270695,NM_001270696,NM_001270697,NM_001270698,NM_001270699,NM_018287	17.09	17.21	14.86	12.69	13.69	16.19	5.28	4.47	4.92	5.99
ARHGAP15_ARHGAP15	NM_018460	0	0	0	0	0	0.12	2.85	3.61	3.02	2.71
ARHGAP17_ARHGAP17	NM_001006634,NM_018054	19.89	13.73	24.81	24.21	32.86	27.33	12.09	11.51	17.6	15.13
ARHGAP18_ARHGAP18	NM_033515	5.65	10.92	26.4	25.4	22.77	22.61	4.71	3.92	4.82	3.34
ARHGAP19_ARHGAP19	NM_001204300,NM_001256423,NM_032900	3.18	4.74	6.61	5.84	5.41	3.51	9.65	9.02	6.85	6.97
ARHGAP19-SLIT1_ARHGAP19-SLIT1	NR_037909	0	0.41	1.7	2.71	2.69	2.16	3.03	3.75	2.59	2.88
ARHGAP20_ARHGAP20	NM_001258415,NM_001258416,NM_001258417,NM_001258418,NM_020809	0.04	0.08	0.41	0.4	0.43	0.45	0	0	0.02	0
ARHGAP21_ARHGAP21	NM_020824	34.51	27.99	63.34	55.99	56.71	60.26	16.18	14.68	11.88	12.64
ARHGAP22_ARHGAP22	NM_001256024,NM_001256025,NM_001256026,NM_021226,NR_045675	9.73	9.5	25.33	27.08	24.91	24.12	0.07	0.08	0.04	0
ARHGAP23_ARHGAP23	NM_001199417	31.99	18.64	36.34	35.14	46.93	40.08	7.61	10.65	8.75	8.23
ARHGAP24_ARHGAP24	NM_001025616,NM_001042669,NM_001287805,NM_031305	7.17	4.35	5.91	4.78	6.09	5.16	0.8	0.69	0.53	0.3
ARHGAP25_ARHGAP25	NM_001007231,NM_001166276,NM_001166277,NM_014882	0.71	1.18	0.29	0.24	0.12	0.22	0	0	0	0
ARHGAP26_ARHGAP26	NM_001135608,NM_015071	1.3	2	7.08	5.88	7.37	9.52	2.14	1.59	1.79	1.48
ARHGAP26-AS1_ARHGAP26-AS1	NR_046680	0	0	0.23	0.18	0.38	0.22	0.11	0	0	0
ARHGAP26-IT1_ARHGAP26-IT1	NR_046816	0	0	0	1.32	0.83	2.54	0	0.28	0	0
ARHGAP27_ARHGAP27	NM_001282290,NM_174919,NM_199282_1	14.01	11.37	13.91	10.75	11.19	13.94	15.07	22.45	25	28.82
ARHGAP28_ARHGAP28	NM_001010000	0	0.07	0.32	0.23	0.29	0.59	0.02	0	0	0
ARHGAP29_ARHGAP29	NM_004815	9.66	7.11	68.67	69.43	50.13	51.58	8.77	6.03	5.16	4.69
ARHGAP30_ARHGAP30	NM_001025598,NM_001287600,NM_001287602,NM_181720	0.58	1.03	0.94	1.02	1.07	2.89	1.26	1.34	1.68	1.55
ARHGAP31_ARHGAP31	NM_020754	3.4	3.83	13.47	12.1	9.31	9.88	1.14	1.4	0.65	1.1
ARHGAP31-AS1_ARHGAP31-AS1	NR_046748	0.19	0	0.37	1.66	0.95	0.73	0.52	0.16	0.7	0.19
ARHGAP32_ARHGAP32	NM_001142685,NM_014715	10.09	13.65	7.03	6.89	7.28	10.71	27.81	22.99	29.07	27.69
ARHGAP33_ARHGAP33	NM_001172630,NM_052948	1.79	1.86	4.78	5	5.52	6.53	6.28	8.22	6.36	7.04
ARHGAP35_ARHGAP35	NM_004491	34.78	32.67	43.99	41.44	44.81	47.84	58.64	63.27	46.99	54.07
ARHGAP36_ARHGAP36	NM_001282607,NM_144967	0	0	0	0	0	0	0	0	0	0
ARHGAP39_ARHGAP39	NM_001308207,NM_001308208,NM_025251	18.96	12.87	16.18	14.3	13.33	13.89	10.71	14.66	12.08	12.78
ARHGAP4_ARHGAP4	NM_001164741,NM_001666	0.26	0.33	0.26	0.18	0.38	0.38	12.27	20.22	9.99	10.42
ARHGAP40_ARHGAP40	NM_001164431	0	0	12.28	9.63	8.2	10.31	8.41	7.91	7.4	6.16
ARHGAP42_ARHGAP42	NM_152432	0.4	1.14	4.29	4.1	5.76	5.58	0.8	0.36	0.76	0.8
ARHGAP44_ARHGAP44	NM_014859	0.3	0.09	0.44	0.46	0.46	0.19	1.08	0.75	1.81	1.79
ARHGAP5_ARHGAP5	NM_001030055,NM_001173	16.55	20.88	22.53	21.06	24.49	27.61	18.73	12.93	26	24.59
ARHGAP5-AS1_ARHGAP5-AS1	NR_027263	1.73	4.28	4	3.91	4.46	7.97	2.47	2.22	3.66	3.53
ARHGAP6_ARHGAP6	NM_001287242,NM_006125,NM_013423,NM_013427,NR_109776	0.03	0.09	0.16	0.33	0.75	0.56	0.03	0	0	0.03
ARHGAP8_ARHGAP8	NM_001017526,NM_001198726,NM_181335	36.87	29.51	0	0	0	0.14	28.38	34.25	24.7	28.1
ARHGAP9_ARHGAP9	NM_001080156,NM_001080157,NM_032496	0.05	0.05	3.1	2.56	1.12	3.58	0	0.07	0	0
ARHGDIA_ARHGDIA	NM_001185077,NM_001185078,NM_001301240,NM_001301241,NM_001301242,NM_001301243,NM_004309,NR_125441	154.42	126.9	344.98	344.33	294.89	280.02	126.57	146.38	123.02	109.71
ARHGDIB_ARHGDIB	NM_001175	13.82	25.31	138.77	139.04	89.08	100.56	4.29	3.13	4.71	4.63
ARHGDIG_ARHGDIG	NM_001176	0	0	0	0.1	0	0	4.2	5.26	1.77	0.6
ARHGEF1_ARHGEF1	NM_004706,NM_198977,NM_199002	44.86	33.01	59.78	59.84	56.93	59.86	16.54	21.03	17.9	16.08
ARHGEF10_ARHGEF10	NM_001308152,NM_001308153,NM_014629	22.15	20.13	10.71	10.37	10.64	9.41	10.96	10.74	9.15	8.97
ARHGEF10L_ARHGEF10L	NM_001011722,NM_018125	9.05	7.72	2.36	2.8	2.66	2.35	10.73	15.05	11.17	11.64
ARHGEF11_ARHGEF11	NM_014784,NM_198236	17.33	16.47	15.85	16.78	17.36	16.27	16.45	14.97	17.78	17.16
ARHGEF12_ARHGEF12	NM_001198665,NM_001301084,NM_015313	26.92	26.71	56.51	52.35	49.73	53.54	44.84	40.8	37.82	41.39
ARHGEF15_ARHGEF15	NM_025014,NM_173728	0	0	0	0	0	0	0	0	0	0
ARHGEF16_ARHGEF16	NM_014448	44.17	29.47	0.62	0.59	0.92	0.71	10.7	16.87	10.66	12.29
ARHGEF17_ARHGEF17	NM_014786	12.79	10.08	16.1	14.2	16.79	16.6	26.37	28.1	23.72	23.2
ARHGEF18_ARHGEF18	NM_001130955,NM_015318	18.06	10.02	53.12	49.39	49.37	47.54	9.71	12.99	8.66	9.35
ARHGEF19_ARHGEF19	NM_153213	1.73	0.86	1.64	1.8	2.2	1.7	14.31	19.67	14.53	13.46
ARHGEF2_ARHGEF2	NM_001162383,NM_001162384,NM_004723	51.99	46.84	57.59	54.2	49.98	72.35	38.16	42.3	33.3	32.03
ARHGEF25_ARHGEF25	NM_001111270,NM_182947,NR_046223	0.14	0.17	0	0	0	0	6.62	9.62	3.68	4.21
ARHGEF26_ARHGEF26	NM_001251962,NM_001251963,NM_015595	1.21	1.38	8.45	8.09	10.31	6.06	10.84	12.01	11.51	10.58
ARHGEF26-AS1_ARHGEF26-AS1	NR_037901	0	0	0.45	0.1	0	0.09	0.32	0.44	0.19	0.25
ARHGEF28_ARHGEF28	NM_001080479,NM_001177693,NM_001244364	14.61	12.97	42.86	39.82	37.58	41.02	5.58	6.33	5.13	6.16
ARHGEF3_ARHGEF3	NM_001128615,NM_001128616,NM_001289698,NM_019555	9.08	8.29	3.81	3.37	3.25	4.96	2.22	1.69	2.66	2.86
ARHGEF3-AS1_ARHGEF3-AS1	NR_046572	1.26	0.45	0	0	0	0	0.23	0	0	0.25
ARHGEF33_ARHGEF33	NM_001145451	0.12	0.24	0.19	0.1	0.12	0.24	0.09	0.15	0.2	0.12
ARHGEF34P_ARHGEF34P	NR_033942	45.08	24.58	0.48	0	0.01	0	6.71	3.61	5.42	4.74
ARHGEF35_ARHGEF35	NM_001003702	23.67	13.1	1.66	1.38	0.82	1.01	12.11	13.53	16.15	13.44
ARHGEF37_ARHGEF37	NM_001001669	2.6	3.26	0	0.03	0.05	0.13	5.38	7.44	9.2	9.82
ARHGEF38_ARHGEF38	NM_001242729,NM_017700	0.04	0.03	0	0	0	0	16.49	14.26	10.99	10.21
ARHGEF38-IT1_ARHGEF38-IT1	NR_046840	0	0	0	0	0	0	1.26	1.41	1.51	1.37
ARHGEF39_ARHGEF39	NM_032818	1.38	3.67	2.65	2.9	4.33	4.89	10.44	9.56	8	7.68
ARHGEF4_ARHGEF4	NM_015320,NM_032995	44.05	35.58	8.34	6.07	6.99	10.64	0.98	0.79	0.66	0.49
ARHGEF40_ARHGEF40	NM_001278529,NM_001278530,NM_018071	11.14	6.94	8.17	8.08	6.49	10.03	3.28	4.8	2.11	2.33
ARHGEF5_ARHGEF5	NM_005435	76.22	47.08	2.25	2.07	2.19	2.11	11.77	15.16	13.76	14.39
ARHGEF6_ARHGEF6	NM_001306177,NM_004840	0.18	0.56	0.43	0.35	0.35	0.76	4.71	2.43	1.62	1.4
ARHGEF7_ARHGEF7	NM_001113511,NM_001113512,NM_001113513,NM_003899,NM_145735	21.67	14.68	12.68	11.82	14.04	12.59	13.25	11.87	13.32	12.94
ARHGEF7-AS1_ARHGEF7-AS1	NR_046516	0	0	0	0	0	0	0	0	0	0
ARHGEF7-AS2_ARHGEF7-AS2	NR_046667	0	0	0	0	0	0	0	0	0.08	0
ARHGEF9_ARHGEF9	NM_001173479,NM_001173480,NM_015185	1.67	2.91	5.24	4.79	4.05	5.3	4.89	4.7	5.48	5.48
ARHGEF9-IT1_ARHGEF9-IT1	NR_046803	0	0	0	0	0.54	0	0	0	0	0.32
ARID1A_ARID1A	NM_006015,NM_139135	24.27	26.46	52.14	51.66	53.33	52.61	14.04	13.89	12.27	12.15
ARID1B_ARID1B	NM_017519,NM_020732	19.94	18	7.59	8.09	8.45	9.38	22.77	22.82	18.71	18.04
ARID2_ARID2	NM_152641	11.15	12.32	6.51	6.32	6.64	6.65	27.9	20.6	27.01	25.88
ARID3A_ARID3A	NM_005224	3.17	1.99	3.2	2.33	2.98	2.93	9.59	10.77	13.66	12.19
ARID3B_ARID3B	NM_001307939,NM_006465	5.06	1.81	5.17	5.99	5.77	4.78	3.94	4.99	4.69	5.1
ARID3C_ARID3C	NM_001017363	0.09	0.16	0.09	0	0	0.17	3.71	5.84	3.54	3.21
ARID4A_ARID4A	NM_002892,NM_023000,NM_023001	12.16	11.15	14.3	11.73	10.75	12.04	16.82	16.8	14.67	16.57
ARID4B_ARID4B	NM_001206794,NM_016374,NM_031371	25.85	29.12	16.36	15.01	10.44	12.05	23.7	22.43	19.97	21.03
ARID5A_ARID5A	NM_212481	5.59	1.63	6.08	4.36	7.86	7.24	0.59	0.8	0.59	0.68
ARID5B_ARID5B	NM_001244638,NM_032199	24.33	18.13	12.23	11.33	18.02	15.77	18.13	17.89	16.55	14.28
ARIH1_ARIH1	NM_005744	18.61	21.24	8.58	9.04	8.77	9.19	17.62	13.57	17.69	19.5
ARIH2_ARIH2	NM_006321	20.18	21.82	24.76	25.52	25.48	25.81	19.21	19.72	17.05	17.92
ARIH2OS_ARIH2OS	NM_001123040	1.03	0.43	0.07	0.38	0.4	0.4	0.57	0.94	0.51	0.68
ARL1_ARL1	NM_001177,NM_001301068	8.59	11.15	30.79	28.86	28.63	30.91	35.94	28.48	38.88	39.68
ARL10_ARL10	NM_173664	0	0.12	2.21	1.99	1.68	2.67	0.04	0	0.08	0
ARL11_ARL11	NM_138450	0.43	0.08	0.03	0	0.05	0	2.06	2.09	2.5	2
ARL13A_ARL13A	NM_001162491,NR_103708,NR_103709	0.4	0.13	0.14	0.11	0.24	0	0.2	0.18	0.46	0.21
ARL13B_ARL13B	NM_001174150,NM_001174151,NM_144996,NM_182896,NR_033427	1.85	3.44	11.65	10.77	10.38	10.08	2.58	2.44	2.6	2.66
ARL14_ARL14	NM_025047	0.34	3.25	0	0.14	0.29	0	0	0	0	0
ARL14EP_ARL14EP	NM_152316	4.98	6.4	5.58	5.97	5.68	5.92	8.3	6.49	10.3	9.24
ARL14EPL_ARL14EPL	NM_001195581	0	0.16	0	0.15	0	0.35	0	0	0	0
ARL15_ARL15	NM_019087	2.82	4.52	2.6	2.68	2.34	2.66	4.18	2.3	3.86	3.96
ARL16_ARL16	NM_001040025	7.2	10.35	13.24	17.26	18	12.38	11.78	8.29	9.15	10.35
ARL17A_ARL17A	NM_001113738_1,NM_001113738_2,NM_001288811,NM_001288811_3,NM_001288812_1,NM_001288813_1,NM_001288813_2,NM_016632,NM_016632_1	25.46	30.97	11.5	12.46	13.67	15.84	51.27	39.17	53.04	54.15
ARL17B_ARL17B	NM_001039083,NM_001103154	0.7	1.22	5.13	0.55	2.3	0	1.95	9.9	9.47	3.81
ARL2_ARL2	NM_001199745,NM_001667	63.69	77.62	97.37	92.73	95.65	108.4	47.26	55.5	51.93	48.9
ARL2-SNX15_ARL2-SNX15	NR_037650	0	0	0	0	1.15	0	0	0	0	0
ARL2BP_ARL2BP	NM_012106	8.31	17.06	7.05	8.76	7.76	7.33	12.42	6.23	12.13	11.99
ARL3_ARL3	NM_004311	4.68	5.24	7.55	6.09	6.49	8.87	20.71	15.51	13.9	15.91
ARL4A_ARL4A	NM_001037164,NM_001195396,NM_005738,NM_212460	5.25	6.53	7.47	6.69	8.38	5.36	2.5	2.37	4.37	3.43
ARL4C_ARL4C	NM_001282431,NM_005737	4.24	6.55	18.62	17.09	14.73	20.81	0.44	0.6	0.9	1.35
ARL4D_ARL4D	NM_001661	37.99	31	10.07	8.17	8.5	8.63	8.01	9.24	9.02	10.92
ARL5A_ARL5A	NM_001037174,NM_012097,NM_177985	10.68	14.5	7.36	8.45	8.72	5.48	8.53	3.89	7.79	7.49
ARL5B_ARL5B	NM_178815	3.63	5.56	5.03	5.78	4.87	5.14	4.18	2.5	3.74	4.82
ARL5C_ARL5C	NM_001143968	0	0	0	0	0	0	0.11	0	0	0.36
ARL6_ARL6	NM_001278293,NM_032146,NM_177976,NR_103511	1.22	2.15	3.13	3.39	3.37	3.31	2	1.71	2.53	2.29
ARL6IP1_ARL6IP1	NM_015161	29.13	70.41	64.66	59.63	70.1	55.13	214.34	152.45	214.92	236.19
ARL6IP4_ARL6IP4	NM_001002251,NM_001002252,NM_001278378,NM_001278379,NM_001278380,NM_016638,NM_018694,NR_103512	97.8	86.53	110.54	114.09	78.41	85.8	70.03	100.5	41.46	38.69
ARL6IP5_ARL6IP5	NM_006407	17.26	30.13	30.69	23.65	25.03	29.39	17.3	11.12	20.52	23.76
ARL6IP6_ARL6IP6	NM_152522,NR_024526	3.46	6.69	5.42	5.06	5.93	6.05	5.41	5.04	3.46	4.26
ARL8A_ARL8A	NM_001256129,NM_138795	60.89	46.76	14.64	15.3	15.08	19.92	23.72	27.99	24.94	22.38
ARL8B_ARL8B	NM_018184	14.3	13.13	11.55	10.4	9.43	9.65	25.05	18.62	30.32	32.47
ARL9_ARL9	NM_206919	0	0.12	0.13	0.11	0	0	0.13	0.12	0	0
ARMC1_ARMC1	NM_001286702,NM_018120	7.44	16.33	8.32	10.17	11.53	9.19	33.6	21.88	33.3	33.59
ARMC10_ARMC10	NM_001161009,NM_001161010,NM_001161011,NM_001161012,NM_001161013,NM_031905	9.94	10.39	4.04	5.01	5.88	3.15	5.83	4.46	7.13	6.21
ARMC12_ARMC12	NM_001286574,NM_001286576,NM_145028	0.7	0.97	1.15	0.48	0.42	0.96	1.66	2.41	1.35	1.5
ARMC2_ARMC2	NM_001286609,NM_032131	0.55	0.67	0.54	0.46	0.38	0.5	0.74	0.52	1	1.02
ARMC2-AS1_ARMC2-AS1	NR_104137	1.46	0.15	0	0	0	0	0.15	0.14	0	0.16
ARMC3_ARMC3	NM_001282745,NM_001282746,NM_001282747,NM_173081	0	0	0	0	0	0.06	0.12	0.11	0.16	0
ARMC4_ARMC4	NM_001290020,NM_001290021,NM_018076	0	0.11	1.76	1.61	2.35	1.89	0.41	0.28	0.3	0.15
ARMC5_ARMC5	NM_001105247,NM_001288767,NM_001301820,NM_024742	2.47	2.85	3.71	3.41	5.61	4.41	2.86	3.98	4.01	3.17
ARMC6_ARMC6	NM_001199196,NM_033415	7.98	12.99	24.16	30.41	32.21	22.84	10.44	14.09	13.3	13.58
ARMC7_ARMC7	NM_001304271,NM_001304272,NM_001304273,NM_024585	4.93	6.86	13.5	10.7	11.86	11.53	15.43	16.52	15.13	13.49
ARMC8_ARMC8	NM_001267041,NM_001267042,NM_001282342,NM_014154,NM_015396,NM_213654	6.35	8.13	6.76	6.88	5.84	5.01	9.91	6.89	9.02	8.87
ARMC9_ARMC9	NM_001271466,NM_001291656,NM_025139	6.05	8.75	7.16	6.47	8.05	8.9	4.28	3.01	5.07	3.7
ARMCX1_ARMCX1	NM_016608	0	0	22.52	23.96	18.43	24.64	0.14	0.04	0.37	0.71
ARMCX2_ARMCX2	NM_001282231,NM_014782,NM_177949	0.15	0	27.36	27.7	24.79	30.84	6	5.11	9.85	9.16
ARMCX3_ARMCX3	NM_016607,NM_177947,NM_177948	0.06	0.32	11.86	11.59	10.08	15.09	8.34	6.05	10.97	11.41
ARMCX4_ARMCX4	NM_001256155,NR_028407,NR_045861,NR_045862,NR_045863,NR_045864	0.22	0.05	1.29	1.29	1.09	0.88	0.31	0.35	0.39	0.44
ARMCX5_ARMCX5	NM_001168478,NM_001168479,NM_001168480,NM_001168482,NM_001168485,NM_022838	1.21	3.06	9.6	7.14	8.62	8	2.87	2.84	3.19	3.24
ARMCX5-GPRASP2_ARMCX5-GPRASP2	NM_001199818	0.82	0.24	0.47	0.48	0	0	0.77	0.49	0	1.36
ARMCX6_ARMCX6	NM_001009584,NM_001184768,NM_019007,NR_033669,NR_033670	0	0.11	46.63	39.6	45.64	42.21	16.98	13.88	27.75	24.16
ARMS2_ARMS2	NM_001099667	0	0	0.28	0	0	0	0.13	0	0	0.14
ARMT1_ARMT1	NM_001286562,NM_024573	4.22	9.32	4.96	4.36	5.05	3.97	29.25	18.2	26.09	26.32
ARNT_ARNT	NM_001197325,NM_001286035,NM_001286036,NM_001668,NM_178427	24.96	22.43	12.26	10.36	9.94	12.61	21.5	19.59	18.57	19.86
ARNT2_ARNT2	NM_014862	2.52	2.12	5.76	4.68	6.4	7.3	0.16	0.15	0.04	0.06
ARNTL_ARNTL	NM_001030272,NM_001030273,NM_001178,NM_001297719,NM_001297722,NM_001297724	8.81	11.71	4.42	4.73	3.84	5.78	3.22	2.63	5.43	4.56
ARNTL2_ARNTL2	NM_001248002,NM_001248003,NM_001248004,NM_001248005,NM_020183	9.38	10.35	12.52	13.37	10.1	9.45	0.5	0.19	0.16	0.25
ARNTL2-AS1_ARNTL2-AS1	NR_109975	2.12	0.76	1.25	0.45	0.47	0.27	0	0	0	0.14
ARPC1A_ARPC1A	NM_001190996,NM_006409	38.81	75.08	57.61	58.24	39.81	36.88	66.85	59.04	50.35	49.44
ARPC1B_ARPC1B	NM_005720	50.7	68.33	57.39	51.82	49.59	51.63	36.83	43.6	37.96	38.37
ARPC2_ARPC2	NM_005731,NM_152862	115.75	198.05	164.04	177.56	142.82	148.55	77.99	71.78	79.47	81.74
ARPC3_ARPC3	NM_001278556,NM_001287222	67.18	114.49	182.22	201.05	182.15	168.43	209.86	182.51	220.24	201.47
ARPC4_ARPC4	NM_001024959,NM_001024960,NM_001198780,NM_005718	31.88	47.82	58.21	60.24	64.14	64.92	52.66	45.6	62.95	56.84
ARPC4-TTLL3_ARPC4-TTLL3	NM_001198793	2.38	1.41	2.55	1.7	1.79	1.73	2.78	2.7	2.25	2.16
ARPC5_ARPC5	NM_001270439,NM_005717	45.74	66.62	77.11	79.31	65.76	75.09	63.98	61.29	60.22	69.88
ARPC5L_ARPC5L	NM_030978	14.29	15.98	34.79	39.47	37.41	27.81	47.23	47.51	50.24	51.49
ARPIN_ARPIN	NM_001282380,NM_182616	11.52	9.91	3.93	3.94	4.12	4.95	11.28	8.85	10.36	10.05
ARPP19_ARPP19	NM_001306191,NM_001306195,NM_001306196,NM_006628	19.54	32.84	16.01	17.29	12.18	10.38	36.31	23.71	17.87	21.25
ARPP21_ARPP21	NM_001025068,NM_001025069,NM_001267616,NM_001267617,NM_001267618,NM_001267619,NM_016300,NM_198399	0	0	0	0.03	0	0.06	0	0	0	0.03
ARR3_ARR3	NM_004312	0.25	0.15	0.25	0.2	0	0	0	0	0	0
ARRB1_ARRB1	NM_004041,NM_020251	2.4	3.24	13.85	11.95	11.33	16	16.28	18.56	22.02	22.3
ARRB2_ARRB2	NM_001257328,NM_001257329,NM_001257330,NM_001257331,NM_004313,NM_199004,NR_047516	18.89	18.23	15.05	18.05	15.37	13.38	11.44	11.05	10.5	8.9
ARRDC1_ARRDC1	NM_152285	29.98	27.72	25.3	21.87	15.67	26.44	68.19	82.54	87.06	90.94
ARRDC1-AS1_ARRDC1-AS1	NR_122035,NR_122036	2.93	6.11	6.5	7.79	8	11.05	9.55	14.57	11.97	15.58
ARRDC2_ARRDC2	NM_001025604,NM_001286826,NM_015683	34.19	24.08	16.19	17.02	11.18	16.84	3.33	3.01	2.57	3.18
ARRDC3_ARRDC3	NM_020801	5.17	9.13	4.63	5.74	4.44	8.44	4.63	2.26	7.05	6.41
ARRDC3-AS1_ARRDC3-AS1	NR_027435	0.22	0.54	0.38	0.61	0.93	0.99	1.78	1.03	1.66	1.03
ARRDC4_ARRDC4	NM_183376	1.65	3.36	1.98	1.54	2.46	1.86	1.3	0.79	1.92	2.24
ARRDC5_ARRDC5	NM_001080523	0	0.12	0	0	0	0	0	0.06	0	0
ARSA_ARSA	NM_000487,NM_001085425,NM_001085426,NM_001085427,NM_001085428	3.73	6.51	1.68	1.78	1.87	3.07	4.2	6.74	4.68	5.65
ARSB_ARSB	NM_000046,NM_198709	0.65	2.6	4.5	3.88	4.54	4.65	2.5	1.75	2.76	2.24
ARSD_ARSD	NM_001669	0.96	1.88	0.22	0.37	0.46	0.51	9.42	8.89	10.44	9.96
ARSE_ARSE	NM_000047,NM_001282628,NM_001282631	0	0.04	0.53	0.73	0.97	0.75	0.05	0.05	0.1	0
ARSF_ARSF	NM_001201538,NM_001201539,NM_004042	0	0	0	0	0	0	0	0	0	0
ARSG_ARSG	NM_001267727,NM_014960	0.54	0.45	0.65	1.05	1.03	0.89	10.01	8.34	12.21	9.83
ARSH_ARSH	NM_001011719	0	0	0	0	0	0	0	0	0.06	0
ARSI_ARSI	NM_001012301	0.51	2.37	0.1	0.11	0.08	0.13	0	0	0	0.03
ARSJ_ARSJ	NM_024590	3.75	7.88	20.91	21.35	16.34	15.47	1.59	1.63	5.11	4.24
ARSK_ARSK	NM_198150	3.58	3.96	2.52	3.52	2.76	3.86	5.38	3.31	3.61	3.91
ART1_ART1	NM_004314	0	0.08	0	0.07	0.07	0.32	0.31	0	0.08	0.08
ART3_ART3	NM_001130016,NM_001130017,NM_001179	0	0	0.07	0.06	0.06	0	0	0	0	0
ART4_ART4	NM_021071	0	0	0.16	0	0.07	0	0.3	0.48	0.74	0.48
ART5_ART5	NM_001079536,NM_001297668,NM_053017,NR_123732	0	0	0	0	0	0	0.71	0.33	0.33	0.77
ARTN_ARTN	NM_001136215,NM_057090,NM_057091	0.36	0.36	5.12	2.75	2.88	4.45	3.13	4.8	1.82	2.67
ARV1_ARV1	NM_022786	9.84	18.01	6.52	5.68	6.46	5.12	18.77	12.8	21	21.88
ARVCF_ARVCF	NM_001670	2.24	1.52	1.19	0.98	1.07	1.42	2.74	4.09	2.84	2.49
ARX_ARX	NM_139058	0	0	0	0.03	0.12	0	0.24	0.16	0.48	0.56
AS3MT_AS3MT	NM_020682	0	0	0	0	0	0	12.48	10.28	7.35	5.77
ASAH1_ASAH1	NM_001127505,NM_004315,NM_177924	17.48	22.14	11.98	9.61	9.21	10.96	27.67	23.68	29.3	30.38
ASAH2_ASAH2	NM_001143974,NM_019893	0	0.34	0.62	0.49	0.77	0.48	0.4	0.27	0.63	0.94
ASAH2B_ASAH2B	NM_001079516	1.81	1.93	5.07	5.85	6.91	8.17	3.27	3.13	4.7	4.8
ASAP1_ASAP1	NM_001247996,NM_018482	32.66	35.33	47.92	42.43	52.53	43.06	11.09	8.97	11.01	10.09
ASAP1-IT1_ASAP1-IT1	NR_002765	1.23	3.06	4.28	4.35	5.03	3.08	1.04	0.81	1.65	1.22
ASAP1-IT2_ASAP1-IT2	NR_045385	2.24	2.64	2.73	2.2	3.11	1.84	0.44	0.55	0.59	0.96
ASAP2_ASAP2	NM_001135191,NM_003887	30.62	37.79	35.41	32.57	31.42	37.34	12.21	10.26	10.04	11.24
ASAP3_ASAP3	NM_001143778,NM_017707	11.28	23.31	11.21	9.92	8.57	12.77	15.72	20.66	18.67	21.39
ASB1_ASB1	NM_001040445	6.7	5.39	12.37	12.06	13.2	11.96	3.65	2.98	3.57	2.83
ASB10_ASB10	NM_001142459,NM_001142460,NM_080871	0	0	0	0	0	0.24	0	0	0	0
ASB11_ASB11	NM_001012428,NM_001201583,NM_080873	0	0	0	0	0	0	0	0	0	0
ASB12_ASB12	NM_130388	0	0	0.08	0.07	0.28	0.16	0.08	0.07	0	0
ASB13_ASB13	NM_024701,NR_024581,NR_037164	11.99	10.2	6.01	5.98	5.95	8.01	12.51	15.55	11.21	10.16
ASB14_ASB14	NM_001142733,NM_130387	4.45	2.33	1.62	1.1	1.37	1.15	1.1	0.56	1.15	1.08
ASB15_ASB15	NM_001290258,NM_080928	0	0	0	0	0	0	0	0.03	0	0.04
ASB16_ASB16	NM_080863	1.68	1.93	1.98	2.39	3.24	2.33	3.7	3.19	4.55	3.54
ASB16-AS1_ASB16-AS1	NR_049729,NR_049730	2.15	3.33	3.03	4.5	5.67	4.72	12.61	8.17	13.47	15.97
ASB17_ASB17	NM_080868,NR_026546	0	0	0	0	0	0	0	0	0	0
ASB18_ASB18	NM_212556	0	0.07	0	0.31	0.26	0.6	0.07	0.07	0.07	0.08
ASB2_ASB2	NM_001202429,NM_016150	0	0.04	0.69	0.18	0.55	3.21	0	0	0	0
ASB3_ASB3	NM_001201965,NM_016115,NM_145863	2.15	4.5	4.76	3.96	5.23	3.78	4.08	3.63	1.68	2.82
ASB4_ASB4	NM_016116,NM_145872	0.21	0.03	0	0.11	0.02	0.14	0	0	0	0
ASB5_ASB5	NM_080874	0	0	0	0	0	0	0	0	0	0
ASB6_ASB6	NM_001202403,NM_017873,NM_177999	5.67	6.39	13.94	12.63	14.22	11.86	12.37	12.49	11.51	13.24
ASB7_ASB7	NM_024708,NM_198243	5.98	5.65	5.5	4.54	4.76	4.66	6.41	6.71	7.2	7.21
ASB8_ASB8	NM_024095	6.92	6.92	5.31	6.43	6.02	4.42	16.65	14.43	17.36	15.91
ASB9_ASB9	NM_001031739,NM_001168530,NM_001168531,NM_024087	0.06	1.33	3.15	2.63	1.73	1.79	0	0	0	0.19
ASB9P1_ASB9P1	NR_033769	0	0.06	0.74	0.48	0.5	0	0.62	0.58	0.93	1.54
ASCC1_ASCC1	NM_001198798,NM_001198799,NM_001198800,NR_045564	4.7	8.22	8.72	9.15	9.83	7.81	5.87	4.44	5.75	6.19
ASCC2_ASCC2	NM_001242906,NM_032204	20.17	23.14	16.09	17.97	16.74	17.37	20.45	24.48	25.76	24.17
ASCC3_ASCC3	NM_001284271,NM_006828,NM_022091	26.65	32.59	14.85	13.68	14.67	11.97	15.78	11.43	18.25	15.28
ASCL1_ASCL1	NM_004316	0	0	0.04	0	0	0.08	0.08	0.07	0	0
ASCL2_ASCL2	NM_005170	0	0	0	0	0	0	1.95	2.72	3.73	2.75
ASCL3_ASCL3	NM_020646	0.36	0	0.36	0.43	0.45	0	0.33	0	0	0.18
ASCL4_ASCL4	NM_203436	0	0	0	0	0	0	0	0	0	0
ASCL5_ASCL5	NM_001270601	0.08	0.28	0	0	0.06	0	0.07	0.07	0.21	0.08
ASF1A_ASF1A	NM_014034	2.28	6.02	5.87	7.49	6.07	6.18	7.58	5.56	9.67	9.09
ASF1B_ASF1B	NM_018154	1.7	8.33	44.18	45.48	41.34	44.77	22.2	20.53	27.18	27.19
ASGR1_ASGR1	NM_001197216,NM_001671	0.64	1	1.25	1.52	2.84	1.12	0.37	1.02	0.37	0.79
ASGR2_ASGR2	NM_001181,NM_001201352,NM_080912,NM_080913,NM_080914	0	0	0	0	0	0	0	0	0	0
ASH1L_ASH1L	NM_018489	29.73	28.72	18.54	17.24	19.07	18.56	34.77	29.83	32.99	34.3
ASH1L-AS1_ASH1L-AS1	NR_027023	2.24	0.91	0.87	1.75	1.16	2.54	3.06	3.13	3.55	3.29
ASH2L_ASH2L	NM_001105214,NM_001261832,NM_001282272,NM_004674	8.4	11.58	12.91	11.32	13.33	11.82	12.84	12.16	16.08	15.54
ASIC1_ASIC1	NM_001095,NM_001256830,NM_020039,NR_046389	2.68	3.67	1.36	2	2.54	2.1	12.16	11.98	11.2	10.36
ASIC2_ASIC2	NM_001094,NM_183377	0	0	0	0.06	0	0	0.23	0.19	0	0
ASIC3_ASIC3	NM_004769,NM_020321,NM_020322,NR_046401	0.82	1.59	4.96	2.65	3.36	6.22	3.07	5.04	3.04	3.57
ASIC4_ASIC4	NM_182847	0.26	0.2	0.04	0.03	0	0.07	0	0.03	0.1	0.11
ASIC5_ASIC5	NM_017419	0	0	0	0.05	0	0	0	0	0.06	0.13
ASIP_ASIP	NM_001672	3.68	1.47	1.21	0.32	0.51	2.35	1.13	0.7	1.88	1.83
ASL_ASL	NM_000048,NM_001024943,NM_001024944,NM_001024946	7.36	12.15	8.89	10.14	8.07	5.6	12.78	16.33	19.09	17.56
ASMT_ASMT	NM_001171038,NM_001171038_1,NM_001171039,NM_001171039_1,NM_004043,NM_004043_1	0	0	0	0	0.09	0	0	0	0	0
ASMTL_ASMTL	NM_001173473,NM_001173473_1,NM_001173474,NM_001173474_1,NM_004192,NM_004192_1	20.73	20.03	6.48	6.54	6.76	9.52	5.37	6.84	5.4	7.81
ASMTL-AS1_ASMTL-AS1	NR_026710,NR_026710_1,NR_026711,NR_026711_1	3.95	6.42	3.46	3.15	4.07	2.94	5.24	9.86	7.13	7.83
ASNA1_ASNA1	NM_004317	36.06	31.75	75.25	84.6	86.66	86.76	48.96	54.33	52.36	56.02
ASNS_ASNS	NM_001178075,NM_001178076,NM_001178077,NM_001673,NM_133436,NM_183356	12.22	7.72	16.91	12.7	9.57	14.97	13.14	14.09	9.42	15.26
ASNSD1_ASNSD1	NM_019048	7.11	15.05	16.35	16.22	18.15	10.71	16.27	11.69	19.51	20.62
ASPA_ASPA	NM_000049,NM_001128085	0	0	0	0	0	0	0	0	0	0.08
ASPDH_ASPDH	NM_001024656,NM_001114598	0.13	0.1	0.13	0	0.11	0.26	0.1	0	0	0.27
ASPG_ASPG	NM_001080464	0	0	0	0	0	0	0.61	0.47	1.01	0.33
ASPH_ASPH	NM_001164750,NM_001164751,NM_001164752,NM_001164753,NM_001164754,NM_001164755,NM_001164756,NM_004318,NM_020164,NM_032466,NM_032467,NM_032468	111.62	141.7	80.17	72.77	81.43	65.25	27.23	23.3	24.35	27.54
ASPHD1_ASPHD1	NM_181718	5.36	2.54	4.17	5.31	5.01	3.86	3.9	5.1	6.56	6.8
ASPHD2_ASPHD2	NM_020437	2.07	2.38	1.49	1.41	1.45	1.11	0.59	0.53	0.24	0.19
ASPM_ASPM	NM_001206846,NM_018136	10.81	40.41	45.35	42.87	41.72	40.76	41.54	29.16	33.35	33.12
ASPN_ASPN	NM_001193335,NM_017680	0.24	0.42	0.46	0.54	0.86	0.63	0.65	0.48	0.95	1.08
ASPRV1_ASPRV1	NM_152792	0.25	0	0.1	0.08	0.04	0.48	0.09	0.04	0.14	0
ASPSCR1_ASPSCR1	NM_001251888,NM_024083,NR_045351	6.62	4.47	18.19	14.91	17.2	17.07	17.27	22.33	20.03	19.62
ASRGL1_ASRGL1	NM_001083926,NM_025080	0.09	0.21	1.41	1.83	1.57	1.5	6.52	7.25	7.71	8.97
ASS1_ASS1	NM_000050,NM_054012	197.61	88.63	12.55	11.28	8.22	15.46	174.09	207.27	83.23	88.91
ASTE1_ASTE1	NM_001288950,NM_014065,NR_110229	1.06	1.03	1.45	1.2	1.63	0.86	3	1	2.55	2.32
ASTL_ASTL	NM_001002036	0.34	0.08	0	0	0	0	0.71	0.73	0.16	0.42
ASTN1_ASTN1	NM_001286164,NM_004319,NM_207108	0	0	0.08	0.02	0.1	0.06	0	0	0.03	0
ASTN2_ASTN2	NM_001184734,NM_001184735,NM_014010,NM_198186,NM_198187,NM_198188	0.23	0.73	0.93	1.26	1.31	1.53	9.39	9.03	12.29	9.49
ASTN2-AS1_ASTN2-AS1	NR_033973	0	0	0	0.3	0.21	0	0.69	0.21	0.63	0.8
ASUN_ASUN	NM_018164	9.08	23.47	9.96	11.12	9.82	8.78	18.41	12.5	18.7	16.5
ASXL1_ASXL1	NM_001164603,NM_015338	31.25	23.15	66.42	60.12	60.74	57.51	29.11	29.93	23.93	24.25
ASXL2_ASXL2	NM_018263	11.27	14.03	22.52	21.6	23.5	22.95	12.59	12.04	11.64	12.92
ASXL3_ASXL3	NM_030632	0	0.01	0	0.03	0	0	0	0	0.01	0
ASZ1_ASZ1	NM_001301821,NM_001301822,NM_130768	0	0	0	0	0	0	0	0	0	0
ATAD1_ATAD1	NM_032810	12.69	21.71	13.1	13.42	15.9	12.67	31.91	21.58	28.88	28.88
ATAD2_ATAD2	NM_014109	7.72	22.18	47.67	46.93	50.79	35.53	66.49	50.16	55.3	58.15
ATAD2B_ATAD2B	NM_001242338,NM_017552,NR_125717	6.01	6.88	4.23	3.14	3.26	3.43	6.33	4.87	5.81	6.17
ATAD3A_ATAD3A	NM_001170535,NM_001170536,NM_018188	21.24	25.47	37.38	42.54	49.9	28.3	20.14	27.88	22.44	22.44
ATAD3B_ATAD3B	NM_031921	10.48	12.98	12.86	18.55	15.67	11.1	8.86	10.34	5.98	6.5
ATAD3C_ATAD3C	NM_001039211	0.24	0.13	0.23	0.21	0.1	0.28	0.9	1.19	1.2	1.38
ATAD5_ATAD5	NM_024857	2.28	6.03	12.38	12.18	14.44	9.87	16.49	11.57	14.02	14.41
ATAT1_ATAT1	NM_001031722_3,NM_001254952_2,NM_024909	3.2	3.66	9.3	9.07	11.01	16.45	14.06	13.84	15.75	16.05
ATCAY_ATCAY	NM_033064	0.04	0.02	0.02	0.03	0	0	0.04	0.02	0	0
ATE1_ATE1	NM_001001976,NM_001288734,NM_001288735,NM_001288736,NM_007041,NR_110006	4.56	6.83	9.44	8.97	8.52	8.16	7.82	5.78	6.07	6.36
ATE1-AS1_ATE1-AS1	NR_120495	0.24	0.21	0.39	0.76	0.3	0.91	0	0	0.33	0.59
ATF1_ATF1	NM_005171	8.95	9.58	9.26	8.87	10.18	11.39	11.54	11.68	10.19	11.28
ATF2_ATF2	NM_001256090,NM_001256091,NM_001256092,NM_001256093,NM_001256094,NM_001880,NR_045768,NR_045769,NR_045770,NR_045771,NR_045772,NR_045773,NR_045774	21.95	24.15	16.21	14.81	17.94	15.28	17.05	12.49	13.57	15.03
ATF3_ATF3	NM_001030287,NM_001040619,NM_001206484,NM_001206486,NM_001206488,NM_001674	17.33	1.98	3.12	1.91	1.45	1.41	4.22	8.07	5	8.3
ATF4_ATF4	NM_001675,NM_182810	584.56	278.42	295.44	256.9	239.49	268.2	155.21	197.15	168.93	167.27
ATF5_ATF5	NM_001193646,NM_001290746,NM_012068	5.27	8.6	13.19	16.31	25.48	15.42	11.58	10.66	14.56	10.89
ATF6_ATF6	NM_007348	12.51	14.51	16.23	14.52	12.46	13.72	15.11	11.29	11.03	10.83
ATF6B_ATF6B	NM_001136153_3,NM_004381	39.77	32.15	64.8	58.18	55.75	65.49	62.67	72.91	79.1	79.34
ATF7_ATF7	NM_001130060,NM_001206682,NM_001206683,NM_006856,NR_073163	19.39	17.61	9.37	9.74	11.09	14.03	14.98	13.16	15.36	16.49
ATF7IP_ATF7IP	NM_001286514,NM_001286515,NM_018179,NM_181352	18.3	19.01	21.58	20.37	19.71	20.65	20.48	16.68	19.8	19.71
ATF7IP2_ATF7IP2	NM_001256160,NM_024997,NR_045815,NR_045816	3.86	4.37	0.06	0.05	0	0.12	4.06	4.03	5.68	6.14
ATG10_ATG10	NM_001131028,NM_031482	1.79	2.84	1.25	1.01	0.71	0.63	1.91	1.64	2.12	1.81
ATG101_ATG101	NM_001098673,NM_021934	13.58	10.71	20.44	17.8	17	13.45	25.62	33.72	23.81	25.77
ATG12_ATG12	NM_001277783,NM_004707,NR_033362,NR_033363,NR_073603	6.45	8.75	9.92	10.29	7.12	6.29	10.34	8.81	7.62	7.74
ATG13_ATG13	NM_001142673,NM_001205119,NM_001205120,NM_001205121,NM_001205122,NM_014741	11.71	9.25	9.16	8.73	10.87	10.56	14.49	14.85	18.23	19.9
ATG14_ATG14	NM_014924	9.59	6.62	7.67	6.95	9.02	8.81	9.92	9.98	11.56	10.5
ATG16L1_ATG16L1	NM_001190266,NM_001190267,NM_017974,NM_030803,NM_198890	8.22	6.83	8.42	8.1	6.55	8.52	9.04	7.91	8.88	8.64
ATG16L2_ATG16L2	NM_033388	7.88	6.21	8.44	9.85	7.55	10.07	5.61	8.17	5.01	6.62
ATG2A_ATG2A	NM_015104	16.1	11.4	14.93	14.29	16.13	18.92	10.68	13.53	12.51	13.1
ATG2B_ATG2B	NM_018036	8.17	7.97	5.13	4.96	4.4	4.02	8.72	7.34	7.29	7.47
ATG3_ATG3	NM_001278712,NM_022488	20.6	28.85	34.54	34.56	31.15	25.18	34.24	28.85	33.84	31.45
ATG4A_ATG4A	NM_052936,NM_178270	1.68	3.69	6.61	5.33	6.09	4.03	4.12	3.64	4.89	4.78
ATG4B_ATG4B	NM_013325,NM_178326	14.14	11.58	13.91	11.73	14.25	12.52	12.45	16.03	12.99	15.58
ATG4C_ATG4C	NM_032852,NM_178221	0.48	2.64	3.04	3.44	2.97	3.31	2.66	1.72	2.51	2.79
ATG4D_ATG4D	NM_001281504,NM_032885,NR_104024,NR_104025	18.39	9.72	10.53	9.71	15.2	14.92	7.07	11.76	9.47	12.49
ATG5_ATG5	NM_001286106,NM_001286107,NM_001286108,NM_001286111,NM_004849,NR_104402,NR_104403	5.85	7.61	7.24	6.99	6.33	5.76	6.18	5.14	5.64	6.72
ATG7_ATG7	NM_001136031,NM_001144912,NM_006395	3.5	4.62	8.47	6.95	6.61	7.25	5.07	4.18	5.49	4.85
ATG9A_ATG9A	NM_001077198,NM_024085,NR_104255	32.81	31.5	16.48	17.91	20.03	24.71	12.5	13.14	15.55	17.73
ATG9B_ATG9B	NM_173681,NR_073169	0	0.07	0	0.09	0	0	0.28	0.09	0.15	0.3
ATHL1_ATHL1	NM_025092	6.09	5.29	3.19	3.79	3.59	3.96	5.45	6.59	3.7	3.77
ATIC_ATIC	NM_004044	30.6	49.06	36.37	37.41	44.63	30.13	84.88	77.97	89.29	93.66
ATL1_ATL1	NM_001127713,NM_015915,NM_181598	2.74	2.61	1.73	1.36	1.22	1.49	0.38	0.46	0.3	0.33
ATL2_ATL2	NM_001135673,NM_001308076,NM_022374,NR_024191	8.15	10.49	10.71	10.74	12.11	10.77	10.06	6.48	10.05	10.76
ATL3_ATL3	NM_001290048,NM_015459	15	14.32	25.3	26.82	23.83	23.69	32.53	23.27	34	35.76
ATM_ATM	NM_000051	9.61	12.41	11.51	11.21	10.88	10.92	11.05	8.56	12.42	12.18
ATMIN_ATMIN	NM_001300728,NM_015251	9.45	10.13	6.49	6.84	6.89	6.24	17.72	11.96	19.3	22.99
ATN1_ATN1	NM_001007026,NM_001940	101.42	80.53	65.12	58.52	70.11	79.46	33.94	44.33	29.59	34.3
ATOH1_ATOH1	NM_005172	0.11	0.09	0.1	0.25	0.18	0.4	0	0	0	0
ATOH7_ATOH7	NM_145178	0	0.13	0.07	0.06	0	0	0.07	0	0.2	0.07
ATOH8_ATOH8	NM_032827	1.16	0.37	0.21	0.29	0.24	0.24	0	0	0.02	0.04
ATOX1_ATOX1	NM_004045	42.48	86.35	57.83	82.52	57.21	61.66	85.86	81.55	104.49	94.56
ATP10A_ATP10A	NM_024490	0	0	8.45	7.44	4.36	4.36	12.91	14.17	5.27	6.54
ATP10B_ATP10B	NM_025153	0.32	0.09	0.01	0.01	0.02	0	0.03	0	0.18	0.06
ATP10D_ATP10D	NM_020453	3.01	5.78	6.35	4.88	6.21	6.88	2	1.4	2.63	2.81
ATP11A_ATP11A	NM_015205,NM_032189	11.52	12.84	6	6.26	6.65	7.04	6.44	5.84	6	5.1
ATP11A-AS1_ATP11A-AS1	NR_046661,NR_109811	1.36	1.32	0.3	0.82	0.65	0.1	0.8	0.47	0.76	0.45
ATP11AUN_ATP11AUN	NM_207440	0	0	0	0	0	0	0	0	0	0
ATP11B_ATP11B	NM_014616	7.06	11.57	11.57	11.32	9.05	11.27	4.32	2.99	5.52	5.15
ATP11C_ATP11C	NM_001010986,NM_173694	4.79	11.25	12.72	11.25	11.36	10.34	3.78	2.61	3.67	3.97
ATP12A_ATP12A	NM_001185085,NM_001676	0	0.08	0	0	0	0	0.03	0	0	0
ATP13A1_ATP13A1	NM_020410	19.43	18.1	24.32	25.03	25.25	20.96	19.14	22.08	21.85	21.98
ATP13A2_ATP13A2	NM_001141973,NM_001141974,NM_022089	21.81	17.86	31.73	31.99	26.12	33.63	21.46	22.58	19.68	18.67
ATP13A3_ATP13A3	NM_024524	10.62	19.59	19.63	21.73	21.94	19.03	59.32	37.98	41.78	42.39
ATP13A4_ATP13A4	NM_032279	0	0.01	0.07	0.08	0.02	0.03	0.05	0.02	0.22	0.14
ATP13A4-AS1_ATP13A4-AS1	NR_046726,NR_121666	0.15	0	0	0	0	0	0	0	0	0
ATP13A5_ATP13A5	NM_198505	0	0	0	0	0	0	0.03	0	0	0.03
ATP13A5-AS1_ATP13A5-AS1	NR_046758	0	0.17	0	0	0	0	0.33	0.16	0	0
ATP1A1_ATP1A1	NM_000701,NM_001160233,NM_001160234	302.08	292.05	161.1	162.52	158.65	215.36	73.26	70.05	80.07	79.58
ATP1A1-AS1_ATP1A1-AS1	NR_024124,NR_024125,NR_024126,NR_027645,NR_027646	4.2	3.73	2.34	3.15	2.58	5.45	2.51	2.27	1.8	0.89
ATP1A2_ATP1A2	NM_000702	0.04	0	0	0	0.02	0	0.02	0.05	0	0.02
ATP1A3_ATP1A3	NM_001256213,NM_001256214,NM_152296	0.03	0	6.37	6.28	6.84	5.5	5.81	6.1	3.99	4.81
ATP1A4_ATP1A4	NM_001001734,NM_144699	0	0	0	0	0	0	0.24	0	0.47	0.13
ATP1B1_ATP1B1	NM_001677	9.38	16.88	184.78	142.92	148.82	145.82	38.43	46.94	66.25	79.72
ATP1B2_ATP1B2	NM_001303263,NM_001678	0.28	0.04	0.04	0.03	0.03	0	0.27	0.25	0.15	0.17
ATP1B3_ATP1B3	NM_001679	11.52	33.52	29.07	30.8	35.34	30.1	30.72	25.22	31.79	40.45
ATP1B4_ATP1B4	NM_001142447,NM_012069	0.02	0.02	0	0	0	0	0	0	0	0
ATP2A1_ATP2A1	NM_001286075,NM_004320,NM_173201	1.23	0.88	0.64	0.49	0.43	0.65	1.34	1.59	1.02	1.35
ATP2A1-AS1_ATP2A1-AS1	NR_046287,NR_046288,NR_046289,NR_046290	1.78	3.18	4.28	4.09	9.03	7.2	3.25	4.83	5.27	3.3
ATP2A2_ATP2A2	NM_001681,NM_170665	51.85	62.25	82.7	86.2	88.28	70.82	118.84	106.54	94.68	89.87
ATP2A3_ATP2A3	NM_005173,NM_174953,NM_174954,NM_174955,NM_174956,NM_174957,NM_174958	0	0.05	0	0.16	0.04	0.05	10.33	12.85	34.07	25.85
ATP2B1_ATP2B1	NM_001001323,NM_001682	2.99	6.4	25.06	26.8	30.33	26.43	11.67	7.75	8.93	10.07
ATP2B2_ATP2B2	NM_001001331,NM_001683	0	0.03	0	0.02	0	0.05	0	0	0	0.02
ATP2B2-IT2_ATP2B2-IT2	NR_046766	0	0	0	0	0	0	0	0	0	0
ATP2B3_ATP2B3	NM_001001344,NM_021949	0.03	0	0	0.03	0	0.03	0.03	0.03	0	0.02
ATP2B4_ATP2B4	NM_001001396,NM_001684	47.3	34.19	19.66	17.8	11.91	18.52	12.71	15.02	9.51	11.19
ATP2C1_ATP2C1	NM_001001485,NM_001001486,NM_001001487,NM_001199179,NM_001199180,NM_001199181,NM_001199182,NM_001199183,NM_001199184,NM_001199185,NM_014382	15.08	17.49	16.81	17.97	16.47	15.48	17.82	12.41	17.63	16.73
ATP2C2_ATP2C2	NM_001286527,NM_001291454,NM_014861	3.4	2.63	0.75	1.09	0.84	1.18	4.81	5.12	5.48	6.75
ATP4A_ATP4A	NM_000704	0	0	0	0.02	0	0	0	0.05	0	0
ATP4B_ATP4B	NM_000705	0.07	0	0	0.06	0.06	0	0.13	0.13	0	0.29
ATP5A1_ATP5A1	NM_001001935,NM_001001937,NM_001257334,NM_001257335,NM_004046	123.32	182.9	115.1	116.47	116.87	103.99	168.78	164.61	169.75	170.9
ATP5B_ATP5B	NM_001686	179.9	262.84	168.73	175.28	145.58	147.03	441.12	429.38	368.77	367.36
ATP5C1_ATP5C1	NM_001001973,NM_005174	69.33	114.69	110.16	106.65	106.46	106.88	193.79	141.71	188.9	186
ATP5D_ATP5D	NM_001001975,NM_001687	91.49	94	44.27	49.81	48.16	53.96	73.61	112.55	77.71	84.2
ATP5E_ATP5E	NM_006886	60.26	94.52	146.28	182.19	164.22	141.13	286.83	244.31	262.46	236.31
ATP5EP2_ATP5EP2	NR_002162	0	0	0.35	0	0	0	0	0.61	0	0
ATP5F1_ATP5F1	NM_001688	37.87	62.02	39.92	48.05	45.01	34.23	55	44.62	59.95	54.15
ATP5G1_ATP5G1	NM_001002027,NM_005175	16.84	55.21	53.56	62.32	65.79	47.02	101	85.97	145.02	131.06
ATP5G2_ATP5G2	NM_001002031,NM_005176	133.64	106.97	60.49	63.1	65.66	64.79	285.85	221.09	252.92	240.49
ATP5G3_ATP5G3	NM_001002258,NM_001190329,NM_001689	11.53	36.98	16.42	19.59	17.8	16.43	31.31	29.38	35.91	30.36
ATP5H_ATP5H	NM_001003785,NM_006356	68.78	103.69	75.67	85.35	86.07	74.49	224.97	207.29	254.4	226.37
ATP5I_ATP5I	NM_007100,NR_033743	98.87	141.93	87.98	92.74	104.2	80.3	137.5	173.9	152.38	120.31
ATP5J_ATP5J	NM_001003696,NM_001003697,NM_001003701,NM_001003703,NM_001685	33.35	81.9	51.68	47.31	51.26	46.3	128.21	72.22	121.76	131.52
ATP5J2_ATP5J2	NM_001003713,NM_001003714,NM_001039178,NM_004889	67.17	130.32	92.89	115.9	110.79	104.54	130.64	116.44	150.76	115.9
ATP5J2-PTCD1_ATP5J2-PTCD1	NM_001198879	0	1.24	0	2.45	0	4.16	3.6	0	2.96	2.43
ATP5L_ATP5L	NM_006476,NR_033759	22.98	40.58	60.95	66.86	64.37	57.68	88.88	80.51	98.39	88.59
ATP5L2_ATP5L2	NM_001165877	0.43	0.65	0	0.23	0.84	0.28	0.27	0	0.4	0.14
ATP5O_ATP5O	NM_001697	47.95	92.6	42.65	47.3	45.39	36.11	145.48	118.15	140.43	147.62
ATP5S_ATP5S	NM_001003803,NM_001003805,NM_015684,NR_033761	1.35	1.97	3.07	3.39	3.02	3.9	3.64	3.83	5.24	5.41
ATP5SL_ATP5SL	NM_001167867,NM_001167868,NM_001167869,NM_001167870,NM_001167871,NM_018035,NR_030765	21.4	23.15	24.23	27.45	28.26	27.69	16.45	18.53	17.85	16.72
ATP6AP1_ATP6AP1	NM_001183	31.18	24.98	41.97	39.37	42.64	48.9	80.42	91.01	80.82	84.82
ATP6AP1L_ATP6AP1L	NM_001017971	2.67	4.18	1.04	1.61	1.38	1.41	2.2	2.13	2.07	2.29
ATP6AP2_ATP6AP2	NM_005765	5.17	13.35	11.63	12.04	9.47	9.81	46.22	29.62	49.97	50.44
ATP6V0A1_ATP6V0A1	NM_001130020,NM_001130021,NM_005177	12.3	17.26	20.57	19.13	26.07	27.48	31.29	28.04	36.76	39.71
ATP6V0A2_ATP6V0A2	NM_012463	1.57	1.96	7.33	7.67	8.46	7.88	3.63	3.14	3.28	3.25
ATP6V0A4_ATP6V0A4	NM_020632,NM_130840,NM_130841	0.53	0.35	2.82	2.53	3.14	2.31	0.06	0	0.23	0.11
ATP6V0B_ATP6V0B	NM_001039457,NM_001294333,NM_004047	17.37	20.37	30.71	32.67	31.82	29.84	41.39	42.24	51.33	48.7
ATP6V0C_ATP6V0C	NM_001198569,NM_001694	75.6	70.53	70.96	53.2	90.35	100.29	165.1	201.25	223.18	276.75
ATP6V0CP3_ATP6V0CP3	NR_037141	0	0	0	0	0	0	0	0	0	0
ATP6V0D1_ATP6V0D1	NM_004691	13.76	24.18	22.48	24.41	24.15	22.61	40.02	40.22	54.74	59.91
ATP6V0D2_ATP6V0D2	NM_152565	0	0	0	0.04	0.04	0	0	0	0	0
ATP6V0E1_ATP6V0E1	NM_003945	80.44	101.32	59.12	55.87	53.37	56.52	98.92	78.71	118.23	126.19
ATP6V0E2_ATP6V0E2	NM_001100592,NM_001289990,NM_145230,NR_110612	6.9	10.99	11.56	15.19	21.32	16.83	9.26	10.94	17.02	18.5
ATP6V0E2-AS1_ATP6V0E2-AS1	NR_027040	0.46	1.22	2.28	3.37	3.56	1.62	0.39	0.66	0.38	0.59
ATP6V1A_ATP6V1A	NM_001690	12.92	20.52	9.15	7.51	7.44	7.68	22.61	18.48	23.98	24.76
ATP6V1B1_ATP6V1B1	NM_001692	0.45	0.4	0.5	0.22	0.56	1.18	1.6	3.65	1.54	1.45
ATP6V1B1-AS1_ATP6V1B1-AS1	NR_110273,NR_110274	0.43	0.86	2.13	1.67	1.71	2.3	0.99	0.41	1.05	0.14
ATP6V1B2_ATP6V1B2	NM_001693	14.9	20.34	22.3	19.71	20.18	19.93	26.3	23.22	27.59	31.23
ATP6V1C1_ATP6V1C1	NM_001695	8.72	12.83	15.57	15.19	15.09	12.72	18.35	13.96	18.14	18.4
ATP6V1C2_ATP6V1C2	NM_001039362,NM_144583	0.69	0.72	0.46	0.56	0.48	0.4	1.99	2.31	3.29	3.43
ATP6V1D_ATP6V1D	NM_015994	8.39	13.99	27.25	25.32	26.67	26.98	25.51	25.43	22.67	26.44
ATP6V1E1_ATP6V1E1	NM_001039366,NM_001039367,NM_001696	34.72	37.01	45.6	38.2	40.24	38.71	47.54	45.34	48.32	50.2
ATP6V1E2_ATP6V1E2	NM_080653	0.11	0.64	0.43	1.18	0.77	1.79	0.96	0.56	0.6	0.38
ATP6V1F_ATP6V1F	NM_001198909,NM_004231	87.01	93.01	55	65.65	66.91	57.42	94.08	85.75	98.76	99.12
ATP6V1G1_ATP6V1G1	NM_004888	34.63	30.48	39	43.42	42.87	40.18	87.17	95.47	101.19	99.02
ATP6V1G2_ATP6V1G2	NM_001204078_3,NM_130463,NM_138282	0.95	1.2	1.06	1.11	1.07	1.97	1.49	1.24	3.96	2.15
ATP6V1G2-DDX39B_ATP6V1G2-DDX39B	NR_037853_1	4.2	2.7	2.52	1.85	3.28	5.59	2.29	1.66	6.04	2.46
ATP6V1G3_ATP6V1G3	NM_133262,NM_133326	0	0	0.18	0	0	0.72	0	0	0	0
ATP6V1H_ATP6V1H	NM_015941,NM_213619,NM_213620	22.56	23.9	12.34	12.46	12.38	13.39	31.37	29.58	35	43.6
ATP7A_ATP7A	NM_000052,NM_001282224,NR_104109	2.28	2.51	2.58	1.7	1.43	2.14	2.17	1.29	2.25	2.15
ATP7B_ATP7B	NM_000053,NM_001005918,NM_001243182	2.32	3.85	1.85	1.48	1.73	2.44	6.82	8.47	5.84	6.15
ATP8A1_ATP8A1	NM_001105529,NM_006095	0.36	1.45	3.39	2.04	1.93	2.53	3.09	1.99	5	5.8
ATP8A2_ATP8A2	NM_016529	0	0.25	0.25	0.22	0.28	0.2	0.21	0.11	0.35	0.72
ATP8B1_ATP8B1	NM_005603	1.94	2.8	13.52	12.72	12.88	11.07	12.92	10.89	10.92	10.54
ATP8B2_ATP8B2	NM_001005855,NM_020452	16	19.92	13.92	13.01	11.76	12.73	13.45	16.83	13.36	17.22
ATP8B3_ATP8B3	NM_001178002,NM_138813,NR_047593	0.79	2.43	1.77	2.29	1.9	2.64	1.4	2.2	0.71	1.01
ATP8B4_ATP8B4	NM_024837,NR_073596,NR_073597,NR_073598	0.21	0.03	0	0	0	0	0	0	0.02	0
ATP8B5P_ATP8B5P	NR_003581,NR_003582,NR_110320	0	0	0	0.03	0.04	0.14	0	0.04	0.04	0
ATP9A_ATP9A	NM_006045	12.17	10.83	0.33	0.16	0.14	0.37	8.84	6.56	12.97	11.37
ATP9B_ATP9B	NM_001306085,NM_198531	5.03	4.44	4.14	3.96	3.73	3.44	5.95	5.37	5.46	5.73
ATPAF1_ATPAF1	NM_001042546,NM_001243728,NM_001256418,NM_022745	6.72	9.29	10.27	10.77	8.86	7.67	20.23	15.17	20.23	20.72
ATPAF2_ATPAF2	NM_145691	7.29	8.83	6.47	6.84	6.58	8.14	10.85	10.48	11.82	10.47
ATPIF1_ATPIF1	NM_016311,NM_178190,NM_178191	152.87	198.4	155.03	168.03	194.8	160.99	199.59	272.32	238.28	228.02
ATR_ATR	NM_001184	3.97	5.67	6.22	6.13	5.69	4.88	11.07	7.09	10.55	11.32
ATRAID_ATRAID	NM_001170795,NM_016085,NM_080592	37.73	38.08	30.13	32.85	33.45	36.41	41.58	38.96	44.01	40.4
ATRIP_ATRIP	NM_001271022,NM_001271023,NM_032166,NM_130384	3.61	5.38	4.69	5.75	7.75	5.55	8.18	7.9	7.9	8.09
ATRN_ATRN	NM_001207047,NM_139321,NM_139322	17.46	22.41	10.5	10.16	8.34	10.82	17.75	14.39	16.37	15.27
ATRNL1_ATRNL1	NM_001276282,NM_207303,NR_074088	0.05	0.11	2.84	2.96	2.12	2.43	0.72	0.72	1.22	1.38
ATRX_ATRX	NM_000489,NM_138270	21.78	20.91	26.1	22.21	25.14	27.68	13.62	13.43	14.33	15.17
ATXN1_ATXN1	NM_000332,NM_001128164	5.33	4.6	7.08	6.74	5.8	9.74	6.46	6.96	7.24	7.7
ATXN10_ATXN10	NM_001167621,NM_013236	21.78	28.73	21.95	19.38	18.64	20.1	23.24	17	18.47	18.89
ATXN1L_ATXN1L	NM_001137675	10.06	7.03	7.68	8.21	7.82	6.83	7.14	6.77	9.86	10.91
ATXN2_ATXN2	NM_001310121,NM_001310123,NM_002973,NR_132311	27.29	24.89	60.32	55.52	58.93	56.42	45.88	43.89	39.65	39.95
ATXN2L_ATXN2L	NM_001308230,NM_007245,NM_017492,NM_145714,NM_148414,NM_148415,NM_148416	115.25	63.58	71.73	67.45	76.93	79.03	79.76	85.82	74.03	78.72
ATXN3_ATXN3	NM_001127696,NM_001127697,NM_001164774,NM_001164776,NM_001164777,NM_001164778,NM_001164779,NM_001164780,NM_001164781,NM_001164782,NM_004993,NM_030660,NR_028453,NR_028454,NR_028455,NR_028456,NR_028457,NR_028458,NR_028459,NR_028460,NR_028461,NR_028462,NR_028463,NR_028464,NR_028465,NR_028466,NR_028467,NR_028468,NR_028469,NR_028470,NR_031765	4.97	4.38	5.71	5.75	5.61	5.11	4.27	4.09	4.14	3.62
ATXN3L_ATXN3L	NM_001135995	0	0	0	0	0	0	0	0	0	0
ATXN7_ATXN7	NM_000333,NM_001128149,NM_001177387	11.06	9.11	13.52	11.59	14.08	13.61	6.12	5.85	6.96	6.51
ATXN7L1_ATXN7L1	NM_020725,NM_138495,NM_152749	2.66	2.57	3.02	3.15	3.41	3.38	3.44	2.94	4.19	4.27
ATXN7L2_ATXN7L2	NM_153340	4.31	3.74	3.79	4.71	4.44	3.56	2.46	2.6	2.08	1.75
ATXN7L3_ATXN7L3	NM_001098833,NM_020218	22.24	17.07	25.3	25.29	24.78	23.25	23.39	27.35	27.04	26.67
ATXN7L3B_ATXN7L3B	NM_001136262	16.82	18.17	12.86	14.78	14.78	15.57	50.61	42.58	65.74	59.59
ATXN8OS_ATXN8OS	NR_002717	0.07	0	0	0	0	0	0.07	0.06	0.14	0
AUH_AUH	NM_001306190,NM_001698	14.99	11.35	4.07	4.6	4.53	4.37	3.87	3.65	4.63	4.59
AUNIP_AUNIP	NM_001287490,NM_024037	2.81	6.25	11.41	8.81	9.67	7.3	6.57	6.22	6.6	7.21
AUP1_AUP1	NM_181575,NR_126510,NR_126511	99.08	69.27	79.63	72.3	86.18	88.5	55.68	50.22	56.95	57.84
AURKA_AURKA	NM_003600,NM_198433,NM_198434,NM_198435,NM_198436,NM_198437	8.7	25.33	90.39	89.18	88	75.85	74.23	65.73	67.56	73.14
AURKAIP1_AURKAIP1	NM_001127229,NM_001127230,NM_017900	84.23	94.77	78.91	85.3	74.99	68.93	74.49	107.13	73.15	76.45
AURKAPS1_AURKAPS1	NR_001587	7.39	6.3	3.15	2.76	3.36	2.8	3.13	2.74	4.38	3.13
AURKB_AURKB	NM_001256834,NM_001284526,NM_004217	10.34	35.25	70.24	74.66	87.09	68.67	35.4	36.66	32.57	34.79
AURKC_AURKC	NM_001015878,NM_001015879,NM_003160	5.15	1.12	0.4	0.42	0.88	0.92	0.37	0.38	0.19	0.2
AUTS2_AUTS2	NM_001127231,NM_001127232,NM_015570	2.55	2.71	0.03	0.03	0	0.03	64.29	59.31	30.7	33.42
AVEN_AVEN	NM_020371	5.74	8.57	3.95	5.86	4.35	1.38	1.05	1.6	2.44	1.07
AVIL_AVIL	NM_006576	0.79	0.32	0.93	0.45	0.42	0.41	0.54	0.86	0.96	0.54
AVL9_AVL9	NM_015060	8.74	6.76	7.66	6.95	5.7	6.71	16.82	12.22	14.53	14.68
AVP_AVP	NM_000490	0	0	0	0	0	0	0	0	0	0
AVPI1_AVPI1	NM_021732	292.96	247.33	10.84	7.74	8.76	12.17	6.63	8.49	7.06	9.21
AVPR1A_AVPR1A	NM_000706	0	0	0	0	0	0	0	0	0	0
AVPR1B_AVPR1B	NM_000707	0	0.06	0	0.05	0	0	0	0	0	0
AVPR2_AVPR2	NM_000054,NM_001146151,NR_027419	0	0.06	0.07	0	0.06	0	0.62	0.86	0.25	0.4
AWAT1_AWAT1	NM_001013579	0	0	0.08	0.13	0.07	0.15	0	0	0	0
AWAT2_AWAT2	NM_001002254	0.31	0.05	0	0	0	0	0.05	0	0.09	0
AXDND1_AXDND1	NM_144696,NR_073544	0	0.17	0	0.09	0.29	0.18	0.27	0.16	0.62	0.22
AXIN1_AXIN1	NM_003502,NM_181050	37.48	21.34	14.8	14.12	16.89	17.09	13.37	15.94	13.5	11.28
AXIN2_AXIN2	NM_004655	0.05	0.11	2.97	3.17	2.63	3.18	0.25	0.22	0.05	0.2
AXL_AXL	NM_001278599,NM_001699,NM_021913	29.58	36.7	407.86	436.55	335.72	316.32	0.78	0.6	0.55	0.18
AZGP1_AZGP1	NM_001185	8.34	2.52	0.52	0.77	0.22	0.17	47.24	44.34	80.74	54.38
AZGP1P1_AZGP1P1	NR_036679	0.19	0	0	0.07	0	0	1.13	1.54	1.3	1.22
AZI2_AZI2	NM_001134432,NM_001134433,NM_001271650,NM_022461	40.93	27.75	21.86	20.1	19.21	18.9	13.04	11.78	17.03	16.43
AZIN1_AZIN1	NM_001301668,NM_015878,NM_148174	24.23	31.31	41.26	41.4	45.79	40.85	56.02	41.08	55.54	55.94
AZIN1-AS1_AZIN1-AS1	NR_126338,NR_126339	0.43	0.26	0.13	0.45	0.24	0.27	0.79	1.22	1.05	1.13
AZIN2_AZIN2	NM_001293562,NM_001301823,NM_001301824,NM_001301825,NM_001301826,NM_052998,NR_126031	3.06	3.1	6.11	6.72	5.87	6.74	0.55	0.88	0.55	0.57
AZU1_AZU1	NM_001700	0	0	0	0	0	0	1.95	3.63	1.37	1.98
B2M_B2M	NM_004048	226.53	281.6	164.52	163.8	148.36	175.12	191.95	134.94	156.35	192.49
B3GALNT1_B3GALNT1	NM_001038628,NM_003781,NM_033167,NM_033168,NM_033169	0.39	1.23	4.07	3.6	5.4	3.42	4.7	2.2	4.43	3.35
B3GALNT2_B3GALNT2	NM_001277155,NM_152490	7.01	9.3	5.4	6.26	10.33	8.11	9.76	7.29	13.22	14.22
B3GALT1_B3GALT1	NM_020981	0	0	0.15	0.2	0.08	0.29	0	0.04	0	0
B3GALT2_B3GALT2	NM_003783	0.63	1.08	0.59	0.86	1.25	0.23	1.85	0.95	1.8	1.79
B3GALT4_B3GALT4	NM_003782_1	0.39	0.06	1.34	0.87	0.59	1.62	4.11	6.78	3.45	4.64
B3GALT5_B3GALT5	NM_001278650,NM_006057,NM_033170,NM_033171,NM_033172	0	0	0.61	0.78	0.81	0.87	0.29	0.25	0	0
B3GALT5-AS1_B3GALT5-AS1	NR_026542,NR_026543	0	0	0	0	0	0	0	0.21	0	0.08
B3GALT6_B3GALT6	NM_080605	7.16	4.77	6.05	4.7	5.56	6.57	12.3	15.72	12.51	12.27
B3GAT1_B3GAT1	NM_018644,NM_054025	0	0.11	0	0	0	0	0.17	0.1	0	0.12
B3GAT2_B3GAT2	NM_080742	0	0	0	0	0	0	0	0	0	0
B3GAT3_B3GAT3	NM_001288721,NM_001288722,NM_001288723,NM_012200,NR_109991	15.54	13.77	11.45	16.48	16.37	17.69	27.63	41.13	35.28	29.61
B3GLCT_B3GLCT	NM_194318	0.53	1.45	2.86	2.93	2.06	3.05	1.04	0.67	1.04	0.78
B3GNT2_B3GNT2	NM_006577	3.72	4.64	6.77	7.38	6.95	5.32	6.64	5.49	8.8	7.84
B3GNT3_B3GNT3	NM_014256	6.21	9.09	3.65	2.76	2.2	5.53	2.32	2.2	1.96	1.96
B3GNT4_B3GNT4	NM_030765	3.66	2.1	1.22	0.99	0.91	1.68	4.23	5.38	3.69	4.36
B3GNT5_B3GNT5	NM_032047	16.54	19.56	3.61	4.16	3.69	3.82	0.07	0.11	0.12	0.03
B3GNT6_B3GNT6	NM_138706	0.04	0	0	0.07	0	0.08	0.16	0.07	0.19	0.04
B3GNT7_B3GNT7	NM_145236	1.15	0.13	10.78	10.25	16.09	15.48	0.03	0.15	0.03	0.09
B3GNT8_B3GNT8	NM_198540	5.23	0.99	0.74	0.78	1.11	0.78	0.32	0.75	0.43	0.23
B3GNT9_B3GNT9	NM_033309	6.68	2.25	1.12	1.13	2.34	3.56	1.2	2.11	1.97	2.73
B3GNTL1_B3GNTL1	NM_001009905	2.56	2.22	12.64	13.49	12.67	13.78	3.81	3.15	2.64	2.85
B4GALNT1_B4GALNT1	NM_001276468,NM_001276469,NM_001478	1.43	3.52	2.8	1.84	1.65	2.5	12.41	16.07	5.59	8.86
B4GALNT2_B4GALNT2	NM_001159387,NM_001159388,NM_153446	0	0.05	0	0	0	0	0.28	0.31	0.22	0.24
B4GALNT3_B4GALNT3	NM_173593	4.91	2.51	0.03	0.05	0.08	0.36	5.57	7.72	1.86	1.88
B4GALNT4_B4GALNT4	NM_178537	18.6	16.84	2.8	2.48	2.98	3.56	8.93	13.41	10.29	12.29
B4GALT1_B4GALT1	NM_001497	54.48	87.74	29.72	24.57	24.49	32.35	148.75	143.94	128.47	136.09
B4GALT1-AS1_B4GALT1-AS1	NR_108108,NR_108109,NR_108110	0.6	0.17	0	0.22	0	0.18	0.6	0.32	0.53	0.56
B4GALT2_B4GALT2	NM_001005417,NM_003780,NM_030587	33.65	40.17	31.7	32.21	30.1	31.06	24.98	21.85	20.15	17.59
B4GALT3_B4GALT3	NM_001199873,NM_001199874,NM_003779	27.92	28.58	19.37	19.01	21.02	22.17	31.55	36.83	36.31	34.71
B4GALT4_B4GALT4	NM_003778,NM_212543	3.97	3.39	4.74	4.77	6.3	6.42	10.14	8.57	10.8	12.04
B4GALT4-AS1_B4GALT4-AS1	NR_046574	0.67	0.4	0	0.19	0	0	0	0.19	0	0
B4GALT5_B4GALT5	NM_004776	51.65	28.05	19.57	19.54	24.42	22.81	14.93	13.54	15.51	14.11
B4GALT6_B4GALT6	NM_004775	0.2	2.24	3.8	3.45	3.63	3.43	0.67	0.38	0.53	0.5
B4GALT7_B4GALT7	NM_007255	8.48	9.66	10.2	10.78	9.87	12.13	7.73	10.02	8.42	8.1
B4GAT1_B4GAT1	NM_006876	6.03	9.41	8.71	9.26	9.61	12.26	25.6	30.19	29.35	29.76
B9D1_B9D1	NM_001243473,NM_001243475,NM_015681	4.2	6.42	4.33	5.63	6.48	5.69	12.38	15.56	21.11	15.26
B9D2_B9D2	NM_030578	1.09	2.83	3.44	5.12	4	5.27	3.77	2.44	1.47	1.48
BAALC_BAALC	NM_001024372,NM_024812	0.34	0.22	0.2	0.21	0.3	0.62	0	0	0	0
BAALC-AS1_BAALC-AS1	NR_109954	0	0.29	0.31	0.13	0	0	0	0	0	0
BAALC-AS2_BAALC-AS2	NR_027071	0.74	0	0	0	0	0	0	0	0	0
BAAT_BAAT	NM_001127610,NM_001701	0	0	0	0.02	0.03	0.06	0	0.03	0.06	0
BABAM1_BABAM1	NM_001033549,NM_001288756,NM_001288757,NM_014173	27.24	32.54	85.9	79.95	90.33	91.15	34.36	35.87	35.64	37.67
BACE1_BACE1	NM_001207048,NM_001207049,NM_012104,NM_138971,NM_138972,NM_138973	13.49	12.46	13.42	13.97	12.99	13.36	18.28	16.75	16.03	17.57
BACE1-AS_BACE1-AS	NR_037803	1.5	2.43	2.64	0.69	4.27	2.4	4.36	4.56	4.38	3.85
BACE2_BACE2	NM_012105,NM_138991,NM_138992	6.3	8.75	5.03	4.67	5.02	5.48	8.51	7.43	6.81	7.4
BACH1_BACH1	NM_001186,NM_206866,NR_027655	21.74	23.52	24.21	25.02	20.59	23.76	11.52	11.99	11.51	11.89
BACH1-IT2_BACH1-IT2	NR_046564	0.57	4.64	4.66	3.53	2.62	3.85	1.58	0.86	0.66	0.71
BACH2_BACH2	NM_001170794,NM_021813	3.13	2.33	1	1.06	1	1.09	0.18	0.22	0.14	0.09
BAD_BAD	NM_004322,NM_032989	69.75	59.81	61.8	55.2	58.02	70.21	49.92	66.71	51.71	55.69
BAG1_BAG1	NM_001172415,NM_004323	21.51	12.89	8.8	9.7	8.07	5.44	14.47	16.09	13	13.4
BAG2_BAG2	NM_004282	3.91	7.83	14.09	14.92	13.43	9.33	1.7	2.08	1.7	1.73
BAG3_BAG3	NM_004281	53.67	61.63	104.33	96.78	103.23	119.71	29.27	35.68	39.23	38.92
BAG4_BAG4	NM_001204878,NM_004874	8.41	11.38	6.76	6.43	7.97	7.21	7.44	6.41	7.94	8.16
BAG5_BAG5	NM_001015048,NM_001015049,NM_004873	8.38	9.85	12.86	13.26	13.12	10.84	17.74	12.67	15.9	15.23
BAG6_BAG6	NM_001098534,NM_001199697_4,NM_001199698,NM_004639_3,NM_080702_4,NM_080703	79.1	70.32	166.55	167.43	177.21	185.72	93	109.46	91.42	95.03
BAGE_BAGE	NM_001187	0.12	0.22	0	0.21	0	0	3.76	1.78	2.52	1.68
BAGE2_BAGE2	NM_182482	0	0	0.58	0.38	0.33	0	0.16	0.12	0.1	0
BAGE3_BAGE3	NM_182481	0	0	0.58	0.38	0.33	0	0.16	0.12	0.1	0
BAGE4_BAGE4	NM_181704	0	0	0	0.04	0.01	0.02	0	0.02	0	0.01
BAGE5_BAGE5	NM_182484	0	0	0	0.96	0.2	0.77	0.17	0.8	0	0.13
BAHCC1_BAHCC1	NM_001291324	8.39	4.21	12.34	10.14	8.49	13.08	2.11	3.33	0.41	0.35
BAHD1_BAHD1	NM_001301132,NM_014952,NR_125372	14.85	9.85	11.28	11.12	11.49	11.59	23.76	27.78	30.1	29.51
BAIAP2_BAIAP2	NM_001144888,NM_006340,NM_017450,NM_017451	45.9	32.3	20.24	19.95	23.74	22.33	24.13	34.04	28.77	30.62
BAIAP2-AS1_BAIAP2-AS1	NR_026857	3.32	4.28	2.96	3.03	3.34	5.45	5.64	7.42	6.3	5.45
BAIAP2L1_BAIAP2L1	NM_018842	32.93	26.99	10.13	7.52	7.87	9.93	13.28	15.32	15.95	15.14
BAIAP2L2_BAIAP2L2	NM_025045	0.05	0.14	0.25	0.32	0.13	0.19	0.79	0.95	0.7	0.9
BAIAP3_BAIAP3	NM_001199096,NM_001199097,NM_001199098,NM_001199099,NM_001286464,NM_003933	1.07	0.37	0.99	0.91	0.91	1.97	6.41	11.14	5.26	5.01
BAK1_BAK1	NM_001188	20.58	20.3	23.34	24.49	24.05	23.57	11.7	13.02	11.74	13.57
BAMBI_BAMBI	NM_012342	0.89	1.65	2.93	3.06	2.1	2.8	23.58	20.02	24.15	24.67
BANCR_BANCR	NR_047671	0	0	0	0	0	0	0	0	0	0
BANF1_BANF1	NM_001143985,NM_003860	22.13	37.98	102.02	120.08	111.3	95.87	134.89	107.81	134.26	134.54
BANF2_BANF2	NM_001014977,NM_001159495,NM_178477	0	0	0	0	0	0	0	0	0	0
BANK1_BANK1	NM_001083907,NM_001127507,NM_017935	0	0	1.91	1.4	0.67	0.96	0.39	0.51	1.39	1.15
BANP_BANP	NM_001173539,NM_001173540,NM_001173541,NM_001173542,NM_001173543,NM_017869,NM_079837	10.29	11.96	14.61	16.04	15.89	18.57	11.45	14.33	10.87	12.32
BAP1_BAP1	NM_004656	32.25	31.91	40.33	45.09	43.17	41.93	22.47	27.61	18.67	21.82
BARD1_BARD1	NM_000465,NM_001282543,NM_001282545,NM_001282548,NM_001282549,NR_104212,NR_104215,NR_104216	2.02	3.3	6.01	5.88	5.89	4.56	13.33	10.15	13.77	13.84
BARHL1_BARHL1	NM_020064	0.46	0	0.11	0.09	0.24	0.11	0	0.34	0.16	0.34
BARHL2_BARHL2	NM_020063	0	0	0.14	0.06	0.06	0	0	0	0	0
BARX1_BARX1	NM_021570	0	0	0	0	0	0	0.07	0	0.07	0
BARX2_BARX2	NM_003658	0	0.11	0.06	0	0	0	5.28	5.55	4.42	4.84
BASP1_BASP1	NM_001271606,NM_006317	124.1	116.97	103.57	98.43	114.42	109.86	0.12	0.05	0	0.13
BASP1P1_BASP1P1	NR_033774	0.19	0	0.1	0.08	0.08	0	0	0	0	0
BATF_BATF	NM_006399	0	0	0.47	0.67	0.3	0.23	1.44	1.24	0.33	1.08
BATF2_BATF2	NM_001300807,NM_001300808,NM_138456	0.5	0.59	0.6	1.1	0.84	1.17	0.56	0.48	0.28	0.17
BATF3_BATF3	NM_018664	0.81	0.93	9.97	9.04	12.92	7.95	0	0	0	0.11
BAX_BAX	NM_001291428,NM_001291429,NM_001291430,NM_001291431,NM_004324,NM_138761,NM_138763,NM_138764,NR_027882	44.6	48.73	49.33	63.36	71.08	65.51	23.52	23.65	19.92	19.15
BAZ1A_BAZ1A	NM_013448,NM_182648	19.46	20.66	30.04	29.53	31.8	26.5	27.44	25.92	27.33	26.59
BAZ1B_BAZ1B	NM_032408	36.44	41.14	39.39	42.69	47.22	36.27	70.5	66.46	58.72	61.58
BAZ2A_BAZ2A	NM_001300905,NM_013449	41.9	33.43	26.9	24.31	26.89	31.28	37.66	40.59	38.47	39.35
BAZ2B_BAZ2B	NM_001289975,NM_013450,NR_110586	13.11	13.67	6.48	4.64	5.3	6.64	7.52	7.68	6.9	7.45
BBC3_BBC3	NM_001127240,NM_001127241,NM_001127242,NM_014417	13.12	5.67	5.88	4.03	3.13	6.13	1.18	2.63	2.41	1.77
BBIP1_BBIP1	NM_001195304,NM_001195305,NM_001195306,NM_001195307,NM_001243783	1.53	4.59	3.36	2.69	2.53	4.33	4.75	4.28	3.65	4.59
BBOX1_BBOX1	NM_003986	1.56	0.41	0	0	0	0	0	0	0	0
BBOX1-AS1_BBOX1-AS1	NR_125766,NR_125767,NR_125768	0	0.11	0	0.16	0	0	0.55	0	0.22	0.72
BBS1_BBS1	NM_024649	5.9	5.04	3.4	2.84	3.9	5.54	15.1	15.3	20.81	18.94
BBS10_BBS10	NM_024685	2.09	2.89	3.34	3.59	3.64	4.63	5.04	2.86	6.35	5.18
BBS12_BBS12	NM_001178007,NM_152618	1.53	1.51	1.07	1.44	0.85	1.46	0.88	0.62	0.91	0.72
BBS2_BBS2	NM_031885	12.52	12.03	5.18	5.27	5.23	5.93	9.15	10.33	9.57	10.2
BBS4_BBS4	NM_001252678,NM_033028,NR_045565,NR_045566	3.96	4.38	1.87	1.57	1.9	2.03	9.75	8.72	12.24	10.68
BBS5_BBS5	NM_152384	1.96	2.14	0.93	1.29	1.63	1.24	1.76	1.34	1.22	1.66
BBS7_BBS7	NM_018190,NM_176824	6.65	8.98	5.87	5.81	5.29	6.88	3.83	2.04	3.86	3.18
BBS9_BBS9	NM_001033604,NM_001033605,NM_014451,NM_198428	3.23	3.55	3.32	2.8	2.26	2.49	7.2	5.05	5.96	5.44
BBX_BBX	NM_001142568,NM_001276286,NM_020235	20.17	24.91	29.53	28.63	26.7	30.33	14.84	11.01	12.44	12.36
BCAM_BCAM	NM_001013257,NM_005581	51.35	33.82	18.09	14.42	16.5	21.05	125.74	168.36	103.29	111.35
BCAN_BCAN	NM_021948,NM_198427	2.65	4.21	0.41	0.34	0.13	0.8	0.54	0.73	0.03	0.3
BCAP29_BCAP29	NM_001008405,NM_018844,NR_027830	3.53	6.36	6.37	6.13	6.17	4.33	4.47	2.81	4.81	4.82
BCAP31_BCAP31	NM_001139441,NM_001139457,NM_001256447,NM_005745	74.13	91.04	141.78	157.59	143.76	143.54	73.08	72.01	69.72	81.45
BCAR1_BCAR1	NM_001170714,NM_001170715,NM_001170716,NM_001170717,NM_001170718,NM_001170719,NM_001170720,NM_001170721,NM_014567	54.64	40.7	63.15	52.44	69.06	70.67	21.19	27.35	30.51	32.22
BCAR3_BCAR3	NM_001261408,NM_001261409,NM_001261410,NM_001308251,NM_003567	31.14	27.41	75.64	77.55	76.21	67.22	21.52	24.97	13.81	16.73
BCAR4_BCAR4	NR_024049,NR_024050,NR_131216,NR_131217,NR_131222	0	0	0	0.27	0	0	0.99	0.71	0.94	2.17
BCAS1_BCAS1	NM_003657	0	0.03	0	0	0	0	4.18	4.7	11.98	9.36
BCAS2_BCAS2	NM_005872	6.39	13.16	27.06	35.12	34.45	31.04	20.27	11.38	22.37	20.98
BCAS3_BCAS3	NM_001099432,NM_017679	5.46	6.19	6.48	5.54	5.43	7.24	10.76	10.16	13.48	13.67
BCAS4_BCAS4	NM_001010974,NM_017843,NM_198799	16.05	13.71	5.83	6.09	7.06	6.97	35.41	40.62	34.23	39.07
BCAT1_BCAT1	NM_001178091,NM_001178092,NM_001178093,NM_001178094,NM_005504	0.02	0	12.88	10.99	12.56	11.72	0	0.01	0	0
BCAT2_BCAT2	NM_001164773,NM_001190,NM_001284325	33.39	30.96	31.89	30.55	29.06	30.77	17.7	22.19	15.8	14.02
BCCIP_BCCIP	NM_016567,NM_078468,NM_078469	29.04	45.75	71.56	75.11	76.26	53.19	37.13	32.32	36.13	39.69
BCDIN3D_BCDIN3D	NM_181708	0.73	1.82	0.5	0.62	0.25	0.37	3.06	2.57	2.55	1.96
BCDIN3D-AS1_BCDIN3D-AS1	NR_027499,NR_027500,NR_027501	0.34	0.89	0.12	0.26	0.32	0.23	2.39	1.93	1.8	1.94
BCHE_BCHE	NM_000055	0	0.32	0	0.07	0	0	0.36	0.49	6.31	3.72
BCKDHA_BCKDHA	NM_000709,NM_001164783	39.5	36.23	9.37	10.19	5.93	13.33	21.41	30.5	22.48	23.76
BCKDHB_BCKDHB	NM_000056,NM_183050	5.32	8.41	4.32	2.7	3	4.48	5.08	5.16	6.25	6.12
BCKDK_BCKDK	NM_001122957,NM_001271926,NM_005881	27.16	30.49	23.78	23.68	20.47	24.34	34.12	43.07	30.32	35.93
BCL10_BCL10	NM_003921	7.08	10.78	13.7	13.4	12.15	12.72	6.65	4.35	3.84	5.38
BCL11A_BCL11A	NM_018014,NM_022893,NM_138559	14.41	10.56	1.1	1.09	1.19	1.92	0	0.02	0	0
BCL11B_BCL11B	NM_001282237,NM_001282238,NM_022898,NM_138576	0.62	1.55	0	0	0.01	0	0	0	0	0.03
BCL2_BCL2	NM_000633,NM_000657	0.28	0.75	3.99	3.71	2.86	2.3	1.98	2.43	0.25	0.55
BCL2A1_BCL2A1	NM_001114735,NM_004049	0	0	8.63	6.83	9.24	7.73	0	0	0	0
BCL2L1_BCL2L1	NM_001191,NM_138578	31.19	25.52	177.04	176.47	171.42	171.41	73.34	75.25	81.85	78.02
BCL2L10_BCL2L10	NM_001306168,NM_020396	0.18	0.32	0	0.07	0	0.17	0	0	0	0
BCL2L11_BCL2L11	NM_001204106,NM_001204107,NM_001204108,NM_001204109,NM_001204110,NM_001204111,NM_001204112,NM_001204113,NM_006538,NM_138621,NM_138622,NM_138623,NM_138624,NM_138625,NM_138626,NM_138627,NM_207002,NM_207003	17.3	9.58	6.29	4.97	6.72	4.85	6.18	4.73	5.34	4.52
BCL2L12_BCL2L12	NM_001040668,NM_001282516,NM_001282517,NM_001282519,NM_001282520,NM_001282521,NM_138639,NR_104200,NR_104201,NR_104202,NR_104203,NR_104204,NR_104205	9.15	10.35	19.54	22.59	24.47	18.04	11.64	16.13	12.56	14.91
BCL2L13_BCL2L13	NM_001270726,NM_001270727,NM_001270728,NM_001270729,NM_001270730,NM_001270731,NM_001270732,NM_001270733,NM_001270734,NM_001270735,NM_015367,NR_073068,NR_073069	16.05	17.12	5.46	4.61	5.6	5.12	8.81	10.88	10.1	10.86
BCL2L14_BCL2L14	NM_030766,NM_138722,NM_138723	0.4	0.26	0	0.41	0.22	0.11	0.11	0	0	0.06
BCL2L15_BCL2L15	NM_001010922	0.09	0.25	0.02	0.08	0.09	0.08	0.1	0.02	0	0.04
BCL2L2_BCL2L2	NM_001199839,NM_004050	21.36	19.03	8.89	10.68	9.39	10.29	8.22	8.11	7.05	6.5
BCL2L2-PABPN1_BCL2L2-PABPN1	NM_001199864	50.34	56.06	52.52	68.12	70.24	60.65	38.87	39.1	35.6	33.56
BCL3_BCL3	NM_005178	28.86	12.8	18.96	12.64	16.06	34.17	12.23	15.66	14.54	19.49
BCL6_BCL6	NM_001130845,NM_001134738,NM_001706	149.53	61.63	15.67	15.3	14.12	22.18	36.71	52.16	31.13	41.99
BCL6B_BCL6B	NM_181844	0	0.05	0.15	0.07	0.08	0	0.03	0.13	0	0.03
BCL7A_BCL7A	NM_001024808,NM_020993	15.75	9.22	3.55	3.39	4.22	4.29	17	20.13	15.44	15.3
BCL7B_BCL7B	NM_001197244,NM_001301061,NM_001707,NR_036682	20.19	20.42	29.26	33.04	35.35	29.74	32.99	30.43	30.61	30.98
BCL7C_BCL7C	NM_001286526,NM_004765	22.14	27.48	27.46	32.15	32.58	25.92	34.77	48.26	46.83	38.75
BCL9_BCL9	NM_004326	4.98	4.39	7.42	6.89	8.21	10.92	8.34	7.59	12.17	11.95
BCL9L_BCL9L	NM_182557	49.39	46.18	82.18	79.81	82.05	110.87	56.3	72.81	73.31	75.89
BCLAF1_BCLAF1	NM_001077440,NM_001077441,NM_001301038,NM_014739	21.47	29.92	32.49	31.48	34.58	26.68	34.92	29.07	36.35	35.12
BCO1_BCO1	NM_017429	0	0	0	0	0	0	0	0	0.08	0
BCO2_BCO2	NM_001037290,NM_001256397,NM_001256398,NM_001256400,NM_031938	0.48	0.71	0.37	0.23	0.38	0.55	0.37	0.14	0.21	0.04
BCOR_BCOR	NM_001123383,NM_001123384,NM_001123385,NM_017745	8.52	9.27	16.29	16.38	16.69	16.58	30.91	30.09	30.18	32.43
BCORL1_BCORL1	NM_001184772,NM_021946	10.53	10.06	16.79	15.96	14.97	18.95	10.93	11.81	10.29	11.07
BCORP1_BCORP1	NR_002923,NR_033732	0	0	0	0	0	0	0	0	0	0
BCR_BCR	NM_004327,NM_021574	31.31	27.03	16.8	17.4	19.23	20.27	11.92	14.67	13.55	15.66
BCRP2_BCRP2	NR_037566	0	0.05	0.21	0.27	0.78	0.58	0.46	0.81	1.03	1.29
BCRP3_BCRP3	NR_024494	0.12	0.38	0.7	0.74	0.45	1.65	1.09	1.83	2.26	3.38
BCS1L_BCS1L	NM_001079866,NM_001257342,NM_001257343,NM_001257344,NM_004328	11.74	17.42	8.19	11.17	12.33	10.76	13.43	11.29	16.83	11.88
BCYRN1_BCYRN1	NR_001568	0	0.79	2.61	6.32	1.47	1.69	13.79	9.08	13.77	3.51
BDH1_BDH1	NM_004051,NM_203314,NM_203315	8.18	6.12	9.06	10.37	10.46	8.01	15	20.38	16.58	19.54
BDH2_BDH2	NM_020139	3.05	3.23	3	3.23	3.17	3.74	3.65	2.86	4.22	3.47
BDKRB1_BDKRB1	NM_000710	1.11	3.37	0	0	0	0	0.39	0.22	0	0.08
BDKRB2_BDKRB2	NM_000623	4.34	9.89	0	0	0	0.1	1.33	2.28	0.98	1.21
BDNF_BDNF	NM_001143805,NM_001143806,NM_001143807,NM_001143808,NM_001143809,NM_001143810,NM_001143811,NM_001143812,NM_001143813,NM_001143814,NM_001143816,NM_001709,NM_170731,NM_170732,NM_170733,NM_170734,NM_170735	1.32	2.02	10.96	10.46	13.08	11.54	0.23	0.13	0.19	0.2
BDNF-AS_BDNF-AS	NR_002832,NR_033312,NR_033313,NR_033314,NR_033315	0.57	0.93	3.5	1.75	3.36	3.17	0.34	0.57	0.43	0.48
BDP1_BDP1	NM_018429	25.19	21.67	24.94	22.68	23.45	19.5	17.78	15.71	15.7	16.14
BEAN1_BEAN1	NM_001136106,NM_001178020,NM_001197224,NM_001197225	1.56	0.66	0.1	0	0	0.33	0.25	0.25	0.25	0.17
BEAN1-AS1_BEAN1-AS1	NR_109960	0	0	0.5	0	0	0	0	0	0	0
BECN1_BECN1	NM_003766	19.5	21.77	30.78	32.03	30.99	29.11	26.52	25.6	32.71	31.3
BECN2_BECN2	NM_001290693	0	0	0	0	0	0	0	0	0	0
BEGAIN_BEGAIN	NM_001159531,NM_020836	1.21	1.55	0.28	0.1	0.2	0.08	0.3	0.45	0.15	0.2
BEND2_BEND2	NM_001184767,NM_153346	0.02	0	0.02	0	0.02	0	0	0	0	0
BEND3_BEND3	NM_001080450	1.32	2.68	6.15	6.54	7.86	6.89	2.61	2.14	2.6	2.52
BEND3P3_BEND3P3	NR_027512	7.54	4.87	1.48	1.04	1.22	1.1	5.38	4.8	3.99	4.66
BEND4_BEND4	NM_001159547,NM_207406	0	0	0.32	0.19	0.37	0.32	0	0	0.02	0
BEND5_BEND5	NM_001302082,NM_024603	0	0	0.06	0.15	0.1	0	0	0	0.11	0
BEND6_BEND6	NM_152731	0.72	0.75	0.98	0.79	0.7	0.61	0	0.2	0.04	0.16
BEND7_BEND7	NM_001100912,NM_152751	7.5	4.7	15.67	14.14	16.67	12.22	0	0	0.05	0.11
BEST1_BEST1	NM_001139443,NM_001300786,NM_001300787,NM_004183	2.34	0.88	0.21	0.13	0.07	0.23	0.8	1.2	0.69	1.05
BEST2_BEST2	NM_017682	3.02	1.33	0.34	0.32	0.05	0	0.21	0.1	0.1	0.11
BEST3_BEST3	NM_001282613,NM_001282614,NM_001282615,NM_001282616,NM_032735,NM_152439,NR_104220	0	0.13	0.33	0.5	0.55	0.28	0.06	0.09	0	0
BEST4_BEST4	NM_153274	0.26	0.14	0.1	0.04	0.09	0	0.05	0.18	0.14	0.05
BET1_BET1	NM_005868	2.17	3.4	3.2	2.64	2.76	3.63	4.76	3.51	5.76	5.67
BET1L_BET1L	NM_001098787,NM_016526	16.04	10.88	11.79	11.44	12.48	13.9	12.75	10.56	13.65	14.02
BEX1_BEX1	NM_018476	0	0.24	0.14	0.32	0.22	0.25	0.24	0	0.24	0.27
BEX2_BEX2	NM_001168399,NM_001168400,NM_001168401,NM_032621	0.28	0	8.45	7.81	7.03	10.18	2.69	4.4	5.61	5.78
BEX4_BEX4	NM_001080425,NM_001127688	0	0	0	0.15	0	0	0.87	0.4	1.11	1.8
BEX5_BEX5	NM_001012978,NM_001159560	0	0	2.62	2.33	1.98	3.23	0.52	0.96	1.03	0.84
BFAR_BFAR	NM_016561	21.46	18.6	12.3	13.43	14.68	13.45	16.96	14.96	16.34	16.51
BFSP1_BFSP1	NM_001161705,NM_001195,NM_001278606,NM_001278607,NM_001278608	1.16	1.37	6.06	3.68	3.43	6.97	2.08	1.87	1.62	1.1
BFSP2_BFSP2	NM_003571	0	0	0	0	0	0	1.92	2.5	1.15	1.66
BGLAP_BGLAP	NM_199173	5.07	0.32	0.67	0.71	0.54	1.12	2.05	3.39	1.91	2.77
BGLT3_BGLT3	NR_121648	0	0	0	0	0	0	0	0	0	0
BGN_BGN	NM_001711	0.13	0	0	0	0	0	4.42	7.14	0.28	0.13
BHLHA15_BHLHA15	NM_177455	0	0.15	0	0	0.27	0.32	3.49	4.81	3.03	3.28
BHLHA9_BHLHA9	NM_001164405	0	0	0	0	0	0	0	0	0	0
BHLHB9_BHLHB9	NM_001142524,NM_001142525,NM_001142526,NM_001142527,NM_001142528,NM_001142529,NM_001142530,NM_030639	1.31	2.02	3.25	2.54	2.38	3.28	1.5	0.94	1.74	2.1
BHLHE22_BHLHE22	NM_152414	0	0	0	0	0	0	0	0	0	0
BHLHE23_BHLHE23	NM_080606	0	0	0	0	0	0	0	0	0	0
BHLHE40_BHLHE40	NM_003670	23.36	7.78	11.99	13.36	10.39	32.67	62.72	83.06	57.08	57.34
BHLHE40-AS1_BHLHE40-AS1	NR_037903,NR_125914,NR_125915,NR_125916	0.34	0.04	0.19	0.15	0.2	0.25	0.94	1.21	0.58	0.58
BHLHE41_BHLHE41	NM_030762	1.86	3.4	1.36	0.58	0.98	1.25	0	0.02	0.05	0
BHMG1_BHMG1	NM_001310124	0	0.04	0	0.06	0	0	0	0.03	0	0
BHMT_BHMT	NM_001713	0	0	0.13	0	0	0.08	0	0	0	0.09
BHMT2_BHMT2	NM_001178005,NM_017614	0	0.04	0	0	0.04	0.08	0.04	0	0	0
BICC1_BICC1	NM_001080512	4.61	4.7	8.86	7.19	8.55	9.59	0	0.02	0	0
BICD1_BICD1	NM_001003398,NM_001714	6.52	11.75	13.15	11.79	12.1	14.24	6.93	7.92	3.83	2.91
BICD2_BICD2	NM_001003800,NM_015250	41.91	30.14	36.63	33.44	35.54	34.19	5.87	6.67	7.34	7.97
BID_BID	NM_001196,NM_001244567,NM_001244569,NM_001244570,NM_001244572,NM_197966,NM_197967	10.94	13.46	12.52	12.57	9.59	11.51	14.22	15.16	14.32	14.78
BIK_BIK	NM_001197	11.06	4.8	0.7	1.32	0.49	0.23	1.09	2.14	2.18	3.07
BIN1_BIN1	NM_004305,NM_139343,NM_139344,NM_139345,NM_139346,NM_139347,NM_139348,NM_139349,NM_139350,NM_139351	26.46	22.97	18.16	19.94	18.9	27.18	1.78	1.31	1.14	0.56
BIN2_BIN2	NM_001290007,NM_001290008,NM_001290009,NM_016293	0	0	0	0	0	0	0.05	0.1	0.05	0
BIN3_BIN3	NM_018688	9.56	8.74	9.97	10.05	11.9	7.92	7.69	7.32	7.53	6.85
BIN3-IT1_BIN3-IT1	NR_027715	1.13	0.85	1.17	0.75	0.54	0.8	0.49	0.86	0.71	0.53
BIRC2_BIRC2	NM_001166,NM_001256163,NM_001256166	10.28	14.79	25.48	27.96	29.07	21.63	22.38	16.69	26.65	28.58
BIRC3_BIRC3	NM_001165,NM_182962	57.55	70.27	14.83	19.33	9.88	9.86	2.36	1.62	2.46	2.75
BIRC5_BIRC5	NM_001012270,NM_001012271,NM_001168	4.82	24.43	39.26	44.08	45.33	40.45	45.58	44.84	44.25	43.83
BIRC6_BIRC6	NM_016252	16.31	20.75	19.57	19.61	19.09	18.3	16.87	12.65	16.52	17.28
BIRC6-AS2_BIRC6-AS2	NR_125793	1.83	1.46	0.4	1.13	0.84	1.17	1.12	0.17	1.12	0.4
BIRC7_BIRC7	NM_022161,NM_139317	0	0.51	0	0.06	0.07	0	1.16	2.63	1.24	1.76
BIRC8_BIRC8	NM_033341	0	0	0	0	0	0	0	0	0	0
BISPR_BISPR	NR_130765,NR_130766	0.06	0.9	4.05	3.75	4.88	4.65	3.74	3.24	4.22	4.22
BIVM_BIVM	NM_001159596,NM_017693	4.02	7.35	3.28	3.67	3.6	3.76	4.69	3.63	5.22	4.65
BIVM-ERCC5_BIVM-ERCC5	NM_001204425	7.35	11.08	4.29	5.81	4.93	6.59	12.12	8.01	8.7	9.41
BLACAT1_BLACAT1	NR_103783	2.72	3.84	0.04	0	0	0.08	0.49	0.67	0.04	0.04
BLACE_BLACE	NR_103545	0	0	0	0	0	0	0	0.04	0	0
BLCAP_BLCAP	NM_001167820,NM_001167821,NM_001167822,NM_001167823,NM_006698	34.88	35.11	22.65	28.25	32.04	24.75	29.18	22.03	40.89	40.91
BLID_BLID	NM_001001786	0.66	2.62	29.07	25.54	20.15	34.06	0	0	0	0
BLK_BLK	NM_001715	0.12	0.41	0	0	0.03	0	0.27	0.53	0.11	0.04
BLM_BLM	NM_000057,NM_001287246,NM_001287247,NM_001287248	0.87	3.69	4.48	5.11	5.29	3.49	6.82	4.4	5.65	5.89
BLMH_BLMH	NM_000386	17.46	22.77	22.26	24.41	24.82	19.46	19.11	15.64	21.76	18.76
BLNK_BLNK	NM_001114094,NM_001258440,NM_001258441,NM_001258442,NM_013314,NR_047680,NR_047681,NR_047682,NR_047683	2.36	0.67	0.07	0	0	0	5.95	5.89	12.65	13.64
BLOC1S1_BLOC1S1	NM_001487,NR_037655,NR_037656,NR_037657	25.73	37.79	27.28	25.9	20.04	17.93	79.18	93.87	56.46	45.64
BLOC1S1-RDH5_BLOC1S1-RDH5	NR_037658	0.47	0	1.29	1.14	1.93	1.55	0	0.74	0.08	1.95
BLOC1S2_BLOC1S2	NM_001001342,NM_001282436,NM_001282437,NM_001282438,NM_001282439,NM_173809	4.37	7.07	4.67	5.71	4.71	4.19	11.74	9.7	13.62	12.33
BLOC1S3_BLOC1S3	NM_212550	4.14	3.5	3.22	2.53	2.41	3.73	7.19	6.35	8.59	9.79
BLOC1S4_BLOC1S4	NM_018366	4.9	6.76	4.33	3.94	3.72	5.18	7.83	11.07	8.93	9.45
BLOC1S5_BLOC1S5	NM_001199322,NM_001199323,NM_201280	0	0.81	2.7	0.79	1.09	0.85	4.37	1.29	1.91	2.2
BLOC1S5-TXNDC5_BLOC1S5-TXNDC5	NR_037616	4.95	5.1	1.8	3.74	3.43	5.92	6.05	4.74	8.96	7.96
BLOC1S6_BLOC1S6	NM_012388	6.63	11.03	10.08	9.87	8.53	8.09	13.32	10.42	14.01	11.98
BLVRA_BLVRA	NM_000712,NM_001253823	38.4	33.82	20.2	19.42	20.25	22.69	37.37	43.72	45.26	50.7
BLVRB_BLVRB	NM_000713	73.22	56.24	29.69	24.89	19.41	24.59	130.3	149.96	143.49	153.98
BLZF1_BLZF1	NM_003666	3.69	7.67	7.71	7.51	6.78	5.19	11.7	8.87	12.42	12.74
BMF_BMF	NM_001003940,NM_001003942,NM_001003943,NM_033503	4.29	1.37	2.28	1.77	1.69	5.66	4.82	5.9	7.17	7.21
BMI1_BMI1	NM_005180	4.7	7.06	11.24	8.75	10.92	8.39	7.46	3.58	3.5	6.86
BMP1_BMP1	NM_001199,NM_006129,NR_033403,NR_033404	44.55	35.02	8.82	8.66	9.59	14.29	4.71	5.77	3.85	3.73
BMP10_BMP10	NM_014482	0	0	0	0.05	0.06	0	0	0	0	0
BMP15_BMP15	NM_005448	0	0	0	0	0	0	0	0	0	0
BMP2_BMP2	NM_001200	2.92	2.32	0.03	0.11	0.25	0.26	0.03	0.06	0	0
BMP2K_BMP2K	NM_017593,NM_198892	5.78	9.13	32.94	31.78	31.38	21.44	5.26	4.04	4.51	4.69
BMP3_BMP3	NM_001201	0	0	0.16	0.16	0.11	0.04	0	0	0.02	0
BMP4_BMP4	NM_001202,NM_130850,NM_130851	0.19	1.08	63.37	52.05	57.32	49.47	14.48	18.09	14.54	11.58
BMP5_BMP5	NM_021073	0	0	0	0	0.08	0	0	0	0.05	0
BMP6_BMP6	NM_001718	0.14	0.03	0.63	0.65	0.53	0.41	0.07	0.06	0.16	0.11
BMP7_BMP7	NM_001719	0	0.07	0	0	0	0.05	0.1	0.14	0.02	0
BMP7-AS1_BMP7-AS1	NR_110631	0	0	0	0	0	0	0	0	0	0
BMP8A_BMP8A	NM_181809	0.67	0.71	0	0.17	0.09	0.12	1.32	1.68	1.6	1.51
BMP8B_BMP8B	NM_001720	2.01	0.75	2.53	1.48	1.09	1.83	1.99	1.7	2.06	1.61
BMPER_BMPER	NM_133468	0.11	0	1.68	1.72	2.59	1.13	0.25	0.29	0.72	0.84
BMPR1A_BMPR1A	NM_004329	9.04	12.63	10.66	9.81	7.26	6.68	22.49	13.23	17.66	19.15
BMPR1B_BMPR1B	NM_001203,NM_001256792,NM_001256793,NM_001256794	2.02	2.57	0.39	0.28	0.55	0.44	0.21	0.18	0.49	0.27
BMPR1B-AS1_BMPR1B-AS1	NR_121610	0	0.16	0	0	0	0	0	0	0	0
BMPR2_BMPR2	NM_001204	12.47	13.86	9.49	8.51	7.41	9.1	9.37	7.68	7.15	7.65
BMS1_BMS1	NM_014753	16.98	19.97	28.94	27.31	27.28	21.66	22.19	20.61	21.18	19.68
BMS1P17_BMS1P17	NR_073460,NR_073460_1,NR_073460_2	9.31	9.75	9.43	11.13	10.19	10.3	6.75	3.5	5.89	6.33
BMS1P18_BMS1P18	NR_073459,NR_073459_1,NR_073459_2	9.31	9.75	9.43	11.13	10.19	10.3	6.75	3.5	5.89	6.33
BMS1P20_BMS1P20	NR_027293	8.62	8.77	5.24	6.73	6.84	5.23	6.95	7.74	7.02	7.05
BMS1P21_BMS1P21	NR_033857	0	0	0	0.33	0.14	0.54	0.26	0.12	0	0
BMS1P4_BMS1P4	NR_026592	5.16	4.23	6.1	5.07	6.36	5.32	6.82	7.03	8.47	9.36
BMS1P5_BMS1P5	NR_003611,NR_003611_1	4.46	5.67	8.34	7.89	9.75	6.9	10.02	6.25	9.02	8.01
BMS1P6_BMS1P6	NR_024495,NR_024495_1	5.05	5.85	10.4	9.78	10.69	9.69	11.49	9.23	11.49	10.94
BMX_BMX	NM_001721,NM_203281	0.04	0.12	0	0	0	0	0	0	0	0
BNC1_BNC1	NM_001301206,NM_001717	28.64	38.41	0.02	0.02	0.04	0.09	0	0	0	0.02
BNC2_BNC2	NM_017637	0.5	0.59	0	0	0	0	0	0	0	0
BNIP1_BNIP1	NM_001205,NM_013978,NM_013979,NM_013980	4.51	5.71	11.82	10.46	10.11	9.32	9.4	9.61	7.46	7.9
BNIP2_BNIP2	NM_004330	15.89	23.3	19.32	17.21	17.1	18.97	16.56	15.69	17.97	17.56
BNIP3_BNIP3	NM_004052	34.14	36.43	75.84	84.97	83.64	119.35	19.78	19.07	22.91	24.44
BNIP3L_BNIP3L	NM_004331	9.22	12.72	29.03	30.19	26.42	36.19	17.98	15.11	21.48	22.13
BNIPL_BNIPL	NM_001159642,NM_138278	0.55	0.68	0.39	0.25	0.46	0.1	25.81	32.16	51.18	45
BOC_BOC	NM_001301861,NM_001301867,NM_033254	0.15	0.97	0.69	0.97	1.34	0.64	3.86	6.2	3.85	4.39
BOD1_BOD1	NM_001159651,NM_138369	28.19	25.39	30.39	34.99	30.06	29.9	29.2	31.79	24.29	23.11
BOD1L1_BOD1L1	NM_148894	36.83	28.12	45.6	38.84	39.79	43.06	15.15	14.4	14.62	14.41
BOD1L2_BOD1L2	NM_001257964	0	0	0	0	0	0	0	0	0	0
BOK_BOK	NM_032515	18.38	14.78	18.95	20.59	20.25	16.45	11.95	17.27	13.51	13.64
BOK-AS1_BOK-AS1	NR_033346	0	0	0	0	0.12	0	0	0	0.13	0
BOLA1_BOLA1	NM_016074	5.6	9.7	0.13	0.95	0.66	1.02	18.5	24.9	19.6	16.16
BOLA2_BOLA2	NM_001031827,NM_001031827_1	16.35	23.51	17.21	17.94	21.7	16.76	29.87	31.76	28.75	27.43
BOLA2B_BOLA2B	NM_001039182,NM_001039182_1	16.35	23.51	17.21	17.94	21.7	16.76	29.87	31.76	28.75	27.43
BOLA3_BOLA3	NM_001035505,NM_212552	1.48	22.43	26.41	31.26	42.09	24.24	36.49	21.98	29.65	28.71
BOLA3-AS1_BOLA3-AS1	NR_045634,NR_045636,NR_045637	1.21	1	1.23	0.71	0.81	1.71	0.91	0.96	1.15	0.86
BOLL_BOLL	NM_001284358,NM_001284361,NM_001284362,NM_033030,NM_197970	0.31	0	0	0.12	0.13	0.08	0.04	0	0	0
BOP1_BOP1	NM_015201	57.84	55.8	61.32	78.8	83.81	53.28	24.78	32.54	28.41	27.41
BORA_BORA	NM_001286746,NM_001286747,NM_024808	1.05	3.3	2.71	3.52	4.47	2.6	5.3	2.14	4.85	4.69
BPESC1_BPESC1	NR_026783	0	0	0	0	0	0	0	0	0	0
BPGM_BPGM	NM_001293085,NM_001724,NM_199186	6.73	4.72	5.05	5.96	3.15	4.22	7.19	5.45	6.66	7.13
BPHL_BPHL	NM_001302777,NM_004332,NR_026648,NR_026649	4.18	6.68	2.84	2.24	2.32	3.83	8.7	5.92	6.43	5.96
BPI_BPI	NM_001725	0	0	0	0	0	0	0	0	0	0
BPIFA1_BPIFA1	NM_001243193,NM_016583,NM_130852	0	0	0	0	0	0	0	0	0	0
BPIFA2_BPIFA2	NM_080574	0	0	0	0	0	0	0	0	0	0
BPIFA3_BPIFA3	NM_001042439,NM_178466	0	0	0	0	0	0	0	0	0	0
BPIFA4P_BPIFA4P	NR_026760	0	0	0	0	0	0	0	0	0	0
BPIFB1_BPIFB1	NM_033197	0	0	0	0	0	0	0	0	0	0
BPIFB2_BPIFB2	NM_025227	0	0	0	0	0	0	0.16	0	0.1	0
BPIFB3_BPIFB3	NM_182658	0	0	0	0	0	0	0	0	0	0
BPIFB4_BPIFB4	NM_182519	0	0	0	0	0	0	0	0	0	0
BPIFB6_BPIFB6	NM_174897	0	0	0.08	0	0	0	0	0	0	0
BPIFC_BPIFC	NM_174932	0	0	0	0	0	0	0	0	0	0
BPNT1_BPNT1	NM_001286149,NM_001286150,NM_001286151,NM_006085	10.03	19.89	13.19	12.73	10.23	12.99	18.89	19.06	25.05	23.29
BPTF_BPTF	NM_004459,NM_182641	21.07	25.1	24.46	20.45	24.77	23.67	40.19	34.63	40.71	38.41
BPY2_BPY2	NM_004678,NM_004678_1,NM_004678_2	0	0	0	0	0	0	0	0	0	0
BPY2B_BPY2B	NM_001002760,NM_001002760_1,NM_001002760_2	0	0	0	0	0	0	0	0	0	0
BPY2C_BPY2C	NM_001002761,NM_001002761_1,NM_001002761_2	0	0	0	0	0	0	0	0	0	0
BRAF_BRAF	NM_004333	8.63	10.11	6.09	5.98	5.62	5.94	7.86	7.11	10.5	12.44
BRAP_BRAP	NM_006768	5.31	5.88	12.93	11.3	12.52	9.62	10.55	9.32	10.28	10.49
BRAT1_BRAT1	NM_152743	29.9	23.46	20.12	19.44	22.84	24.09	21.45	27.22	26.31	28.48
BRCA1_BRCA1	NM_007294,NM_007297,NM_007298,NM_007299,NM_007300,NR_027676	3	6.06	7.31	6.96	9.53	7.1	18.09	13.75	18.62	17.18
BRCA2_BRCA2	NM_000059	1.09	3.74	8.14	7.12	8.63	5.71	7.46	4.52	5.14	5.46
BRCAT107_BRCAT107	NR_131946	0	0	0	0	0	0	0	0	0	0
BRCAT54_BRCAT54	NR_109862,NR_109863,NR_109864,NR_109865	0.92	1.5	0.16	0.31	0.26	0.32	0	0	0	0
BRCC3_BRCC3	NM_001018055,NM_001242640,NM_024332	5.32	9.65	16.38	18.04	15.54	12.44	10.37	6.49	8.91	9.65
BRD1_BRD1	NM_001304808,NM_001304809	30.94	20.31	12.28	9.37	12.7	9.84	13.48	16.8	13.56	14.52
BRD2_BRD2	NM_001113182,NM_001199455,NM_001199456,NM_001291986_2,NM_005104_4	69.31	57.05	108.53	104.15	110.86	104.1	83.7	81.08	73.63	73.57
BRD3_BRD3	NM_007371	16.51	14.44	18	16.39	19.01	22.44	17.71	19.14	21.89	20.48
BRD4_BRD4	NM_014299,NM_058243	84.76	52.92	175.98	162.78	203.61	179.85	46.57	51.85	45.73	48.07
BRD7_BRD7	NM_001173984,NM_013263	28.86	36.57	31.92	31.98	35.9	29.43	31.37	33.2	32.55	33.63
BRD7P3_BRD7P3	NR_002730	0.26	0.59	0.43	0.21	0.18	0.42	0.16	0	0.24	0.26
BRD8_BRD8	NM_001164326,NM_001300961,NM_001300962,NM_001300966,NM_006696,NM_139199	24.11	35.48	40.95	39.52	42.4	39.75	28.84	27.49	29.24	29.76
BRD9_BRD9	NM_001009877,NM_023924,NR_027633	21.24	18.17	37.98	35.11	41.2	31.29	33.27	33.21	31.05	30.68
BRDT_BRDT	NM_001242805,NM_001242806,NM_001242807,NM_001242808,NM_001242810,NM_001726,NM_207189	0	0	0	0	0	0	0	0	0	0
BRDTP1_BRDTP1	NR_003539	0	0	0.55	1.23	0.93	0.81	0	0	0	0
BRE_BRE	NM_001261840,NM_004899,NM_199191,NM_199192,NM_199193,NM_199194	15.42	17.71	16.82	16.6	17.45	16.89	16.26	12.71	15.64	19
BRE-AS1_BRE-AS1	NR_028308	0.13	0.24	0.32	0.58	0.93	0.38	0.12	0.51	0.42	0.07
BREA2_BREA2	NR_015445	1.46	1.01	1.66	1.52	0.94	1.3	0.41	1.45	0.41	0.34
BRF1_BRF1	NM_001242786,NM_001242787,NM_001242788,NM_001242789,NM_001242790,NM_001519,NM_145685	13.29	12.64	14.41	15.79	17.13	12.47	19.13	26.43	17.15	17.03
BRF2_BRF2	NM_018310	4.78	2.54	3.41	3.06	4.6	3.84	10.35	10.18	11.11	9.8
BRI3_BRI3	NM_001159491,NM_015379	46.33	37.65	34.23	35.92	30.12	37.98	14.72	12.1	12.57	11.57
BRI3BP_BRI3BP	NM_080626	4.06	11.35	8.38	11.2	10.12	6.92	33.26	32.97	28.71	26.33
BRICD5_BRICD5	NM_182563	1.55	0.97	0.92	1.74	1.58	4.89	4.59	7.7	4.45	6.38
BRINP1_BRINP1	NM_014618	0	0.03	0.03	0.03	0	0	0.37	0.43	1.23	0.43
BRINP2_BRINP2	NM_021165	0	0.03	0	0	0	0	0	0	0	0
BRINP3_BRINP3	NM_199051	0	0	0	0	0	0	0	0	0.44	0.41
BRIP1_BRIP1	NM_032043	0.93	3.43	6.96	7.83	7.25	4.64	5.89	3.42	4.77	4.85
BRIX1_BRIX1	NM_018321	17.96	29.51	46.55	50.25	56.54	36.61	41.4	32.02	37.78	36.27
BRK1_BRK1	NM_018462	25.61	37.12	48.77	56.17	51.11	55.29	89.64	60.34	94.66	95.96
BRMS1_BRMS1	NM_001024957,NM_015399	20.24	21.35	36.53	38.95	42.74	33.02	35.86	41.71	41.37	35.72
BRMS1L_BRMS1L	NM_032352	3.58	5.91	8.19	8.89	8.3	5.99	6.74	3.57	6.81	5.38
BROX_BROX	NM_001288579,NM_001288580,NM_001288581,NM_144695,NR_109927	26.65	34.88	20.89	19.91	27.4	27.01	32.27	25.28	38.2	39.9
BRPF1_BRPF1	NM_001003694,NM_004634	12.81	7.15	14.62	16.29	18.83	14.95	8.94	9.6	9.96	7.97
BRPF3_BRPF3	NM_015695	10.22	6.67	28.6	29.39	37.15	29.55	18.4	17.7	20.37	17.93
BRS3_BRS3	NM_001727	0	0	0	0	0	0	0	0	0.07	0
BRSK1_BRSK1	NM_032430	8.98	6.97	6.64	5.46	6.79	9.61	3.2	4.47	2.14	2.59
BRSK2_BRSK2	NM_001256627,NM_001256629,NM_001256630,NM_001282218,NM_003957,NR_046331	0.75	0.37	0.74	0.86	0.68	0.5	0.95	1.49	0.69	0.69
BRWD1_BRWD1	NM_001007246,NM_018963,NM_033656	19.64	20.9	11.92	10.33	8.63	9.4	39.59	30.04	32.6	36.89
BRWD1-AS1_BRWD1-AS1	NR_046655	0	0.15	0	0	0	0	1.4	1.3	1.71	1.51
BRWD1-IT2_BRWD1-IT2	NR_111942	0.34	0.4	0.22	0.27	0.19	0.43	9.65	11.67	8.62	11.32
BRWD3_BRWD3	NM_153252	9.65	9.94	9.42	8.52	5.24	6.55	3.14	3.01	3.31	3.2
BSCL2_BSCL2	NM_001122955,NM_001130702,NM_032667,NR_037948,NR_037949	3.05	3.45	2.01	1.35	2.33	2.33	7.95	5.09	15.06	14.85
BSDC1_BSDC1	NM_001143888,NM_001143889,NM_001143890,NM_001300958,NM_018045,NR_125352	22.54	19.8	14.63	14.89	22.6	24.45	14.44	18.8	21.05	19.98
BSG_BSG	NM_001728,NM_198589,NM_198590,NM_198591	385.09	387.96	316.63	323.36	321.96	358.79	231.86	268.34	187.46	189.95
BSN_BSN	NM_003458	0.11	0.25	0.14	0.11	0.15	0.05	0.21	0.29	0.18	0.16
BSN-AS2_BSN-AS2	NR_038866	0.37	0.07	0.04	0.03	0	0	0	0.07	0	0
BSND_BSND	NM_057176	0	0	0	0	0	0	0.07	0	0	0
BSPH1_BSPH1	NM_001128326	0	0	0	0	0	0	0	0	0	0
BSPRY_BSPRY	NM_017688	2.16	2.52	0	0.15	0.08	0	16.48	20.28	19.17	17.08
BST1_BST1	NM_004334	0.3	0.13	1.1	0.41	0.99	0.29	0	0	0	0
BST2_BST2	NM_004335	45.68	57.57	76.11	74.26	55.83	78.24	77.7	89.76	62.33	65.76
BSX_BSX	NM_001098169	0	0	0	0	0	0	0	0	0	0
BTAF1_BTAF1	NM_003972	6.45	9.01	10.98	11.92	12.06	10.32	18.2	12.22	19.77	19.27
BTBD1_BTBD1	NM_001011885,NM_025238	9.5	18.34	16.19	16.12	17.31	14.91	19.49	13.59	19.49	19.38
BTBD10_BTBD10	NM_001297741,NM_001297742,NM_032320	10.35	14.51	30.53	29.11	27.88	21.03	9.53	8.38	10.66	10.81
BTBD11_BTBD11	NM_001017523,NM_001018072	1.34	3.68	0	0	0	0	0.14	0.11	0.08	0.13
BTBD16_BTBD16	NM_144587	0.41	0.9	0	0.09	0.05	0	0.05	0.05	0.05	0
BTBD17_BTBD17	NM_001080466	0	0	0	0	0	0	0.12	0.06	0.24	0.13
BTBD18_BTBD18	NM_001145101	1.23	1.17	1.42	0.47	1.4	1.28	2.23	2.05	1.68	1.61
BTBD19_BTBD19	NM_001136537	2.79	3.63	1.58	1.27	1.39	2.14	0.06	0	0.06	0.07
BTBD2_BTBD2	NM_017797	94.37	76.02	28.66	27.09	31.17	45.63	23.42	29.01	27.3	26.82
BTBD3_BTBD3	NM_001282550,NM_001282551,NM_001282552,NM_001282554,NM_014962,NM_181443	5.91	7.79	6.64	5.76	5.37	6.77	7.44	6.34	9.33	9.52
BTBD6_BTBD6	NM_033271	9.98	9.72	15.47	18.4	17.94	14.07	22.48	22.76	18.91	16.45
BTBD7_BTBD7	NM_001002860,NM_001289133,NM_018167	9.32	10.52	15.16	13.75	12.79	10.16	13.04	11.19	13.51	11.69
BTBD8_BTBD8	NM_183242	1.37	1.23	0.82	1.09	0.44	0.58	0.91	1.11	0.7	0.38
BTBD9_BTBD9	NM_001099272,NM_001172418,NM_052893,NM_152733	3.3	3.19	5.48	5.54	5.18	5.42	3.96	4.04	4.49	4.09
BTC_BTC	NM_001729	0.25	0.38	0.16	0.07	0	0	0	0	0.15	0
BTD_BTD	NM_000060,NM_001281723,NM_001281724,NM_001281725,NM_001281726	4.62	7.43	11.25	9.28	6.55	8.7	9.06	7.63	7.34	8.67
BTF3_BTF3	NM_001037637,NM_001207	407.68	455.25	371.47	397.98	389.65	354.16	356.54	266.83	393.14	337.13
BTF3L4_BTF3L4	NM_001136497,NM_001243767,NM_152265	6.61	6.92	10.7	9.74	8.63	7.94	13.8	6.95	14.44	14.21
BTF3P11_BTF3P11	NR_026983	0	0	0	0	0	0	0	0	0	0
BTG1_BTG1	NM_001731	24.9	20.68	8	11.43	10.69	13.81	12.73	10.44	27.62	27.67
BTG2_BTG2	NM_006763	19.6	20.66	0	0.06	0.2	0.23	5.5	5.88	4.37	5.32
BTG3_BTG3	NM_001130914,NM_006806	28.85	25.5	21.73	22.95	23.85	23.01	0.48	0.06	0.55	0.22
BTG4_BTG4	NM_017589	0	0	0	0	0.09	0	0	0.19	0.2	0
BTK_BTK	NM_000061,NM_001287344,NM_001287345	0	0	0.08	0	0	0.08	0	0	0	0
BTLA_BTLA	NM_001085357,NM_181780	0	0	0.03	0	0.03	0.07	0	0.12	0	0
BTN1A1_BTN1A1	NM_001732	0	0	0	0.06	0	0	0	0	0	0
BTN2A1_BTN2A1	NM_001197233,NM_001197234,NM_007049,NM_078476	10.64	9.61	23.51	23.04	20.51	19.05	8.32	7.76	6.94	6.74
BTN2A2_BTN2A2	NM_001197237,NM_001197238,NM_001197239,NM_001197240,NM_006995,NM_181531	4.14	6.44	9.85	8.68	8.11	9.86	5.53	6.94	5.39	5.85
BTN2A3P_BTN2A3P	NR_027795	1.31	2.22	3.12	3.86	3.71	2.76	1.36	1.45	0.88	1.25
BTN3A1_BTN3A1	NM_001145008,NM_001145009,NM_007048,NM_194441	4.27	5.24	9.43	7.34	5.3	8.55	4.6	4.19	3.76	4.21
BTN3A2_BTN3A2	NM_001197246,NM_001197247,NM_001197248,NM_001197249,NM_007047	8.23	10.74	7.3	6.49	5.41	8.19	4.93	5.87	2.39	2.55
BTN3A3_BTN3A3	NM_001242803,NM_006994,NM_197974	5.34	4.75	3.92	3.55	3.28	6.54	0.91	0.58	0.34	0.54
BTNL10_BTNL10	NM_001287262	0	0	0	0	0	0.28	0	0.13	0	0
BTNL2_BTNL2	NM_001304561	0	0.07	0.29	0.23	0.3	0	0	0	0	0
BTNL3_BTNL3	NM_197975	0	0	0	0	0	0	0	0	0	0
BTNL8_BTNL8	NM_001040462,NM_001159707,NM_001159708,NM_001159709,NM_001159710,NM_024850	0.27	0	0	0	0	0	0	0	0.06	0
BTNL9_BTNL9	NM_001308245,NM_152547	0	0	0	0.02	0	0	0.31	0.58	0.39	0.54
BTRC_BTRC	NM_001256856,NM_003939,NM_033637	4.03	4.36	4.63	5.08	5.22	6.35	7.59	6.25	9.19	7.75
BUB1_BUB1	NM_001278616,NM_001278617,NM_004336	6.91	18.95	62.68	59.23	55.75	55.07	27.8	20.01	21.48	25.39
BUB1B_BUB1B	NM_001211	5.88	15.6	28.95	25.29	28.42	23.98	33.01	32.04	32.3	30.52
BUB3_BUB3	NM_001007793,NM_004725	45.37	60.27	121.74	135.83	133.67	110.63	57.67	51.74	61.28	60.56
BUD13_BUD13	NM_001159736,NM_032725	9.37	10.75	26.34	27.57	23.46	23.99	17.17	17.73	15.86	13.35
BUD31_BUD31	NM_003910	35.48	45.92	45.88	41.49	44.74	43.49	47.41	42.31	43.94	43.44
BVES_BVES	NM_001199563,NM_007073,NM_147147	1.36	1.04	0.04	0	0.02	0	0	0	0.02	0
BVES-AS1_BVES-AS1	NR_037157	1.08	0.17	0	0	0	0.12	0	0	0	0
BYSL_BYSL	NM_004053	13.32	14.51	38.21	46.43	51.48	30.98	12.08	11.59	12.33	12.3
BZRAP1_BZRAP1	NM_001261835,NM_004758,NM_024418	0.03	0.01	0.65	0.61	0.2	0.62	0.12	0.38	0.23	0.18
BZRAP1-AS1_BZRAP1-AS1	NR_038410,NR_038411,NR_038412,NR_038413,NR_038414,NR_038415,NR_038416,NR_038417,NR_038418	0.25	0.14	0.11	0.32	0.08	0	0.19	0.09	0.22	0.17
BZW1_BZW1	NM_001207067,NM_001207068,NM_001207069,NM_014670	28.24	64.65	105.28	113.64	91.72	70.8	41.58	31.35	42	38.19
BZW2_BZW2	NM_001159767,NM_014038,NR_027624	25.34	37.57	28.16	32.75	24.76	17.29	55.45	43.77	55.61	51.14
C10orf10_C10orf10	NM_007021	80.89	16.22	2.95	2.71	3.5	12.62	0.77	1.4	0.73	0.52
C10orf105_C10orf105	NM_001164375,NM_001168390	0.13	0.06	0	0.02	0	0	0	0	0.06	0.02
C10orf107_C10orf107	NM_173554	0	0	0	0.07	0	0	0	0	0	0
C10orf11_C10orf11	NM_001305581,NM_032024,NR_131178	0	0	0	0	0	0	0.23	0.69	0.25	0.27
C10orf111_C10orf111	NM_153244	0	0.23	0	0.2	0.32	0.37	0.29	0.17	0.23	0.26
C10orf113_C10orf113	NM_001010896,NM_001177483	0.77	1.85	0	0	0.17	0	2.13	2.12	2.13	1.64
C10orf12_C10orf12	NM_015652	13.6	15.19	25.95	24.34	21.21	16.07	17.22	14.89	14.12	13.96
C10orf120_C10orf120	NM_001010912	0	0	0	0	0	0	0	0	0	0
C10orf126_C10orf126	NM_001278522	0	0	0	0	0.08	0	0	0	0	0
C10orf128_C10orf128	NM_001010863,NM_001288740,NM_001288741,NM_001288742,NM_001288743	0	0	0	0	0	0	0	0	0	0
C10orf131_C10orf131	NM_001130446	0.09	0.26	0.37	0.15	0.32	0.36	0.35	1.14	0.35	1.04
C10orf142_C10orf142	NM_001258000	0	0	0	0	0	0	0.28	0.17	0.09	0.2
C10orf2_C10orf2	NM_001163812,NM_001163813,NM_001163814,NM_021830	7.2	9.38	15.39	16.3	16.73	13.12	9.15	9.08	9.75	8.4
C10orf25_C10orf25	NM_001039380,NR_126421	0	0.09	0.31	0.82	0.98	1.46	0.16	0	0	0.1
C10orf32_C10orf32	NM_001136200,NM_144591	0.89	1.66	1.08	1.93	1.18	1.2	3.67	2.09	3.45	2.93
C10orf32-ASMT_C10orf32-ASMT	NR_037644	0.35	0.22	1.02	0.81	1.21	1.13	1.23	0.82	3.08	4.6
C10orf35_C10orf35	NM_145306	4.17	4.03	2.26	3.72	2.34	2.4	4.98	4.91	6.03	5.7
C10orf53_C10orf53	NM_001042427,NM_182554	0	0	0	0	0	0	0	0	0	0
C10orf54_C10orf54	NM_022153	33.36	18.3	6.28	5.44	3.86	5.51	0.14	0.38	0.39	0.29
C10orf55_C10orf55	NM_001001791	0.3	0.62	1.9	2.48	2.15	3.52	0	0	0	0.04
C10orf62_C10orf62	NM_001009997	0.18	0.48	0	0	0	0	0.74	0.46	1.23	0.18
C10orf67_C10orf67	NM_153714	0	0	0	0.03	0.12	0.28	0.07	0	0	0
C10orf71_C10orf71	NM_001135196	0	0	0	0	0	0	0	0	0	0
C10orf71-AS1_C10orf71-AS1	NR_108038	0	0	0	0	0	0	0	0	0	0
C10orf76_C10orf76	NM_024541	4.75	7.23	7.08	6.92	8.84	6.88	14.65	10.9	18.04	19.78
C10orf82_C10orf82	NM_144661	0	0.1	0.22	0	0	0	1.56	2.43	1.15	1.69
C10orf88_C10orf88	NM_024942	1.94	2.46	5.39	4.76	4.09	4.06	3.38	1.81	2.9	3.03
C10orf90_C10orf90	NM_001004298	0.07	0.06	0	0	0.03	0.07	0	0.03	0	0
C10orf91_C10orf91	NM_173541	0	1.13	0.46	0.5	1.04	1.21	0.58	1.35	0.87	0.62
C10orf95_C10orf95	NM_024886	2.97	0.94	0.55	0.29	0.17	0	0.63	1.68	0.97	1.37
C10orf99_C10orf99	NM_207373	0	0	0	0	0	0	0	0	0	0
C11orf1_C11orf1	NM_022761	6.09	9.6	6.3	5.01	4.77	5.51	16.98	11.91	19.38	16.32
C11orf16_C11orf16	NM_020643	0	0.15	0.22	0.09	0.38	0	0.21	0.24	0.1	0.17
C11orf21_C11orf21	NM_001142946,NR_024621	0	0	0	0	0	0	0	0	0	0
C11orf24_C11orf24	NM_001300913,NM_022338	9.39	13.01	34.28	32.6	32.29	36.37	19.7	18.03	19.6	18.87
C11orf30_C11orf30	NM_001300942,NM_001300943,NM_001300944,NM_020193	4.96	5.98	11.89	10.65	11	11.02	20.12	17.01	21.14	20.57
C11orf31_C11orf31	NM_170746	12.94	15.54	23.34	21.6	23.12	20.7	28.02	38.59	31.78	29.18
C11orf39_C11orf39	NR_126159	0	0	0	0	0	0	0	0	0	0
C11orf40_C11orf40	NM_144663	0	0	0	0	0	0	0	0	0	0
C11orf42_C11orf42	NM_173525	0.78	0.44	0.29	0.7	0.24	0.19	0.09	0.25	0.18	0.49
C11orf44_C11orf44	NM_001271983	0.57	0.87	0.33	0.45	0.45	1.1	0	0.05	0	0
C11orf45_C11orf45	NM_001256088,NM_145013,NR_045767	1.11	1.29	1.3	1.87	2.51	1.67	0.58	0.08	0.25	0.18
C11orf49_C11orf49	NM_001003676,NM_001003677,NM_001003678,NM_001278222,NM_024113,NR_103471,NR_103472	18.78	18.28	10.67	12.86	14.29	16.42	20.44	25.94	21.85	20.28
C11orf52_C11orf52	NM_080659	2.16	1.76	0.29	1.17	0.08	0.75	38	41.81	42.04	40.3
C11orf53_C11orf53	NM_198498	0	0	0	0	0	0	0	0	0	0
C11orf54_C11orf54	NM_001286067,NM_001286068,NM_001286069,NM_001286070,NM_001286071,NM_014039	5.83	3.92	6.66	7.42	6.75	6	15.16	14.97	12.48	14.44
C11orf57_C11orf57	NM_001082969,NM_001082970,NM_001301017,NM_001301019,NM_001301021,NM_018195,NR_103469	13.77	14.94	23.56	21.27	22.07	19.6	21.49	18.6	21.52	20.96
C11orf58_C11orf58	NM_014267	16.79	24.2	38.08	40.11	40.25	32.62	21.55	17.41	22.97	23.19
C11orf63_C11orf63	NM_024806,NM_199124	5.37	3.94	3.83	4.49	2.71	4.29	1.97	2.54	3.55	3.63
C11orf65_C11orf65	NM_152587	0	0.1	0	0.6	0.18	0.42	1.1	2.15	2.5	2.16
C11orf68_C11orf68	NM_001135635,NM_031450	17.09	11.41	39.91	40.86	43.38	57.69	20.47	22.06	20.81	22.25
C11orf70_C11orf70	NM_001195005,NM_032930	0.79	1.41	0	0.04	0	0	1.24	2.69	2.26	2.67
C11orf71_C11orf71	NM_001271562,NM_019021	1.48	2.66	3.35	2.7	2.95	2.27	5.29	6.84	9.49	9.73
C11orf72_C11orf72	NR_130935	0.04	0.32	0.04	0.07	0.11	0.09	0.2	0.15	0.16	0.13
C11orf73_C11orf73	NM_016401,NR_024596,NR_024597,NR_024598	6.59	13.09	8.07	8.67	5.46	10.37	21.81	15.74	19.69	22.19
C11orf74_C11orf74	NM_001276722,NM_001276723,NM_001276724,NM_001276725,NM_001276726,NM_001276727,NM_138787,NR_077243	6.29	7.24	4.64	4.46	4.93	4.36	14.54	10.34	17.51	15.07
C11orf80_C11orf80	NM_001302084,NM_024650	21.34	11.3	8.77	6.93	6.13	8.72	14.34	15.7	16.3	17.83
C11orf84_C11orf84	NM_138471	16.93	14.3	27.07	28.33	33.69	31.14	22.55	27.13	24.01	22.15
C11orf85_C11orf85	NM_001037225,NM_001300803	0	0	0	0	0	0	0	0	0	0
C11orf86_C11orf86	NM_001136485	0.66	0.25	0	0	0.08	0	0.09	0.72	0	0
C11orf87_C11orf87	NM_207645	0.09	0	0.14	0.07	0.15	0.1	0	0	0	0
C11orf88_C11orf88	NM_001100388,NM_207430	0.33	0	0	0.13	0	0	0.3	0.14	0.3	0
C11orf91_C11orf91	NM_001166692	0	0.45	2.48	2.8	3.98	5.07	0	0	0	0
C11orf94_C11orf94	NM_001080446	1.06	0.64	1.05	0	0.29	1.36	1.3	0.91	1.3	1.06
C11orf95_C11orf95	NM_001144936	4.73	4.09	5.75	6.04	7.49	7.1	6.33	6.56	7.06	6.71
C11orf96_C11orf96	NM_001145033	0.17	0.07	0	0.4	0.21	0.16	0	0	0	0
C11orf97_C11orf97	NM_001190462	0	0	0	0	0	0	0	0	0	0
C11orf98_C11orf98	NM_001286086,NR_104414	28.57	28.61	91.89	108	125.95	103.94	129.91	151.92	147.69	118.32
C12orf10_C12orf10	NM_021640	20.16	19.9	26.21	21.72	22.9	22.31	44.68	50.12	43.15	37.93
C12orf29_C12orf29	NM_001009894	2.53	4.92	9.65	11.47	8.49	5	7.04	5.22	7	6.63
C12orf4_C12orf4	NM_001304811,NM_020374	0.5	2.6	4.75	5.04	4.79	3.07	2.51	1.66	3	2.85
[truncated: 24,335 more rows]
