# Supplementary material for: Polycomb complexes associate with enhancers and promote oncogenic transcriptional programs in cancer through multiple mechanisms
Source: Nat Commun. 2018 Aug 23;9:3377. doi: 10.1038/s41467-018-05728-x (PMC6107513; doi:10.1038/s41467-018-05728-x)
Supplement: Supplementary file 9 — Supplementary Data 6 [file 41467_2018_5728_MOESM9_ESM.xlsx]

## Sheet: Antibodies
Antibody	Supplier	Catalogue number and RRID	Assay	Dilution or Amount
Mouse monoclonal anti-RING1B	MBL	Cat # D139-3; RRID:AB_592650	Western blotting	1:2000
			LC-MS/MS	7.3ug
	Active Motif	Cat # 39663; RRID:AB_2615006	ChIP-seq	5ug
Rabbit monoclonal anti-RING1B	Cell Signaling	Cat # 5694; RRID:AB_10706357	ChIP-qPCR	5ug
Rabbit polyclonal anti-RING1B	Morey et al., 2015	N/A	Immunoprecipitation	5ug
Rabbit polyclonal anti-PCGF2	Santa Cruz	Cat # sc-10744 X; RRID:AB_2267885	ChIP-seq	6ug
Rabbit monoclonal anti-RING1A	Abcam	Cat # ab180170; RRID:AB_2716574	Western blotting	1:1000
Rabbit polyclonal anti-BRD4	Bethyl Laboratories	Cat # A301-985A100; RRID:AB_2620184	ChIP-seq and CHIP-qPCR	20ug
Mouse monoclonal anti-ERα	Diagenode	Cat # C15100066; RRID:AB_2716575	Western blotting	3ul
			ChIP-seq	3ul
Rabbit polyclonal anti-FOXA1	Abcam	Cat # ab23738; RRID:AB_2104842	Western blotting	1:1000
Mouse monoclonal anti-CD36	Thermo Fisher Scientific	Cat # 46-0369-42; RRID:AB_11218888	Western blotting	1:1000
Rabbit polyclonal anti-H3	Abcam	Cat # ab1791; RRID:AB_302613	Western blotting	1:5000
Rabbit polyclonal anti-H3K4me3	Diagenode	Cat # C15410003; RRID:AB_2616052	ChIP-seq	2ug
Rabbit polyclonal anti-H3K27me3	Active Motif	Cat # 39155; RRID:AB_2561020	ChIP-seq	2ug
Rabbit polyclonal anti-H3K36me3	Abcam	Cat # ab9050; RRID:AB_306966	ChIP-seq	2ug
Rabbit polyclonal anti-H2AK119ub1	Cell Signaling	Cat # 8240; RRID:AB_10891618	Western blotting	1:5000
			ChIP-seq	1.5ug
Rabbit polyclonal anti-H3K4me1	Diagenode	Cat # C15410194; RRID:AB_2637078	ChIP-seq	2ug
Rabbit polyclonal anti-H3K27ac	Abcam	Cat # ab4729; RRID:AB_2118291	ChIP-seq	2ug
Mouse monoclonal anti-alphaTUBULIN	Abcam	Cat # ab7291; RRID:AB_2241126	Western blotting	1:20,000
Mouse monoclonal anti-VINCULIN	Sigma-Aldrich	Cat # V9131; RRID:AB_477629	Western blotting	1:400
Rabbit IgG isotype control antibody	Millipore-Sigma	Cat # 12-370; RRID:AB_145841	Immunoprecipitation	5ug
Mouse IgG isotype control antibody	Abcam	Cat # ab37355; RRID:AB_2665484	Immunoprecipitation	5ug
			ChIP-seq and ChIP-qPCR	5ug
	Sigma-Aldrich	Cat # I5381; RRID:AB_1163670	LC-MS/MS	10ug
Donkey polyclonal anti-Rabbit IgG IRDye 800CW	Li-COR	Cat # 925-32211; RRID: AB_2651127	Western blotting	1:20,000
Donkey polyclonal anti-Mouse IgG IRDye 800CW	Li-COR	Cat # 925-32212; RRID: AB_2716622	Western blotting	1:20,000
