# Supplementary material for: Polycomb complexes associate with enhancers and promote oncogenic transcriptional programs in cancer through multiple mechanisms
Source: Nat Commun. 2018 Aug 23;9:3377. doi: 10.1038/s41467-018-05728-x (PMC6107513; doi:10.1038/s41467-018-05728-x)
Supplement: Supplementary file 11 — Supplementary Data 8 [file 41467_2018_5728_MOESM11_ESM.xlsx]

## Sheet: Primers
Cell line	Target	Assay	Forward	Reverse
iPSCs	TBX20	ChIP-qPCR	CAACTGGCCAGGTCCATACT	AAAATAGGAGCCCCAGGCTA
	HAND1	ChIP-qPCR	GGCAAGGCTGAAAATGAGAC	GATAGCCACTCCCCCTTTTC
	POU5F1	ChIP-qPCR	AAAACCGGGAGACACAACTG	GAGCAGAAGGATTGCTTTGG
	NANOG	ChIP-qPCR	TCCCATTCCTGTTGAACCAT	TCCCGTCTACCAGTCTCACC
MDA-MB-231	MYC enhancer	ChIP-qPCR	TCTGCTCTCCTGATGGTGTG	TGAATCATTCCGGGACTTTC
	EGFR enhancer	ChIP-qPCR	CGGGCCTGAACTGAATAGAA	TCTTCCTAGACAGGCCCTCA
	BCL2L1 enhancer	ChIP-qPCR	GGGACTTTGGTTCGTTCAGA	CACTCAGGCAGCCTTACTCC
	DOT1L	qPCR	CACATTGGAGAGAGGCGATT	GATTCTGCCACCTTCCTTCA
	MMP1	qPCR	ATGCACAGCTTTCCTCCACT	CTTGCCTCCCATCATTCTTC
	MMP9	qPCR	CAGTCCACCCTTGTGCTCTT	AGGGACAGTTGCTTCTGGAG
	RNF2 (RING1B)	qPCR	GTTGTATTTCCCGAGCTCCA	TGAGTTCCGTTTGTCTGCAC
	MAP3K3	qPCR	GAAGCAGGCACCTCTCTGTC	TGGTCTCTGGGATGAACTCC
	ID1	qPCR	CGCATCTTGTGTCGCTGAAG	CCGATCGGTCTTGTTCTCCC
T47D	ESR1 enhancer	ChIP-qPCR	GAAACAGCCCCAAATCTCAA	CTGCCCGGTACATGTTTCTT
	CD36 enhancer	ChIP-qPCR	CAGAACAAACACCAAGGCCA	GAAAACAGCCCATCACCCAG
	CDH1 enhancer	ChIP-qPCR	GACTTGGTGCTGTCTGTTTGA	CAGGCAGGGTGAAGAAACTG
	SERPINA1 enhancer	ChIP-qPCR	TTGGTTCAGCTCAGGACTCT	AAAGGGCAGGTACAACAGGT
	CXCL12	qPCR	AGAGCCAACGTCAAGCATCT	CTTTAGCTTCGGGTCAATGC
	GREB1	qPCR	GTGGTAGCCGAGTGGACAAT	AAACCCGTCTGTGGTACAGC
	TFF1	qPCR	CCCTCCAGAAGAGGAGTGTG	CCGAGCTCTGGGACTAATCA
	RNF2 (RING1B)	qPCR	GTTGTATTTCCCGAGCTCCA	TGAGTTCCGTTTGTCTGCAC
	CD36	qPCR	AGATGCAGCCTCATTTCCAC	GCCTTGGATGGAAGAACAAA
	HMGCS2	qPCR	AGGTCTACTTCCCAGCCCAA	CAGGCACAGGGAGTTGATGT
	SOX2	qPCR	GCCCTGCAGTACAACTCCAT	GACTTGACCACCGAACCCAT
	FGFR2	qPCR	GGTGGCTGAAAAACGGGAAG	CTTCCAGGCGCCACAACAT
	EGR3	qPCR	CCGGTGACCATGAGCAGTTT	CCGATGTCCATTACATTCTCTGT
