# Supplementary material for: Polycomb complexes associate with enhancers and promote oncogenic transcriptional programs in cancer through multiple mechanisms
Source: Nat Commun. 2018 Aug 23;9:3377. doi: 10.1038/s41467-018-05728-x (PMC6107513; doi:10.1038/s41467-018-05728-x)
Supplement: Supplementary file 12 — Supplementary Data 9 [file 41467_2018_5728_MOESM12_ESM.xlsx]

## Sheet: Software
Software	Reference	Source
AQUAS ChIP-seq processing pipeline	N/A	https://github.com/kundajelab/chipseq_ pipeline
Bedtools v2.26.0	Quinlan and Hall, 2010	http://bedtools.readthedocs.io/en/latest/index.html
Bowtie2 v2.2.0	Langmead and Salzberg, 2012	http://bowtie-bio.sourceforge.net/bowtie2/ index.shtml
BWA v0.7.13-r1126	Li and Durbin, 2009	https://github.com/lh3/bwa
DeepTools2	Ramirez et al., 2016	http://deeptools.readthedocs.io/en/latest/
DESeq2	Love et al., 2014	https://bioconductor.org/packages/ release/bioc/html/DESeq2.html
EnrichR	Kuleshov et al., 2016	http://amp.pharm.mssm.edu/Enrichr/
ggpubr	N/A	http://www.sthda.com/english/rpkgs/ggpubr/
GISTIC 2.0	Mermel et al., 2011	www.broadinstitute.org/cancer/cga/gistic
GSEA	Subramanian et al., 2005	http://software.broadinstitute.org/gsea/index.jsp
Homer	Heinz et al., 2010	http://homer.ucsd.edu/homer/
MACS2.1	N/A	https://github.com/taoliu/MACS
NGS Plot v2.61	Shen et al., 2014	https://github.com/shenlab-sinai/ngsplot
Picard tools v1.126	N/A	http://broadinstitute.github.io/picard
R v3.2.3 and v3.4.1	N/A	https://www.r-project.org
ROSE	Whyte et al., 2013	https://bitbucket.org/young_computation/rose
RSEM v1.2.31	Li and Dewey 2011	https://deweylab.github.io/RSEM/
Samtools v0.1.19	Li et al., 2009	http://samtools.sourceforge.net/
Skewer v0.2.2	Jiang et al., 2014	https://github.com/relipmoc/skewer
Spotfire DecisionSite 9.0 for Functional Genomics	N/A	http://support.spotfire.com/sr_ds91.asp
STAR v2.5.3a	Dobin et al., 2013	https://github.com/alexdobin/STAR
TCGA Biolinks v2.5.9	Colaprico et al., 2015	http://bioconductor.org/packages/release/bioc/html/TCGAbiolinks.html
Trimmomatic v0.32	Bolger et al., 2014	http://www.usadellab.org/cms/?page=trimmomatic
